# Supplementary material for: RNAi Screening Uncovers a Synthetic Sick Interaction between CtIP and the BARD1 Tumor Suppressor
Source: Cells. 2022 Feb 12;11(4):643. doi: 10.3390/cells11040643 (PMC8870135; doi:10.3390/cells11040643)
Supplement: Supplementary file 1 [file cells-11-00643-s001.zip]

Archive with 2 entries (2 files):
- supplementary Materials.pdf
- Table S4.xls
