# Supplementary material for: RNAi Screening Uncovers a Synthetic Sick Interaction between CtIP and the BARD1 Tumor Suppressor
Source: Cells. 2022 Feb 12;11(4):643. doi: 10.3390/cells11040643 (PMC8870135; doi:10.3390/cells11040643)
Supplement: Supplementary file 1 [file cells-11-00643-s001.zip › Table S4.xls]

## Sheet: siRNA library
GeneSymbol
53BP1
AOF2
APC
APEX1
ASF1A
ATAD5
ATM
ATR
AURKA
BACH1
BARD1
BLM
BRCA1
BRCA2
BRIP1
BTRC
BUB1
C1orf135
C22orf28
CBLL1
CCDC154
CCND1
CCNE1
CCNK
CDC14A
CDC16
CDC20
CDC25A
CDC25C
CDC27
CDC5L
CDC6
CDH1
CDK2
CDK5R1
CDKN1A
CDKN1B
CDKN1C
CDKN2A
CDKN2B
CDT1
CHEK1
CHEK2
CHFR
CHTF18
CLSPN
CSNK2A1
CTBP1
CTBP2
CtIP
CUL3
CUL4A
CYLD
DDB1
DDB2
DNA2
DTL
E2F1
E2F2
E2F3
E2F6
ERCC1
ERCC4
ESCO1
EXO1
FAM175A
FANCA
FANCD2
FANCI
FANCM
FBXO11
FBXW7
FEN1
GPS1
HELQ
HERC2
HIPK2
HUWE1
IKZF1
KAT5
KIF11
KIF21A
KLHL15
KLHL7
LIG1
LIG3
LIG4
LMO4
MAPKAPK2
MDC1
MDM2
MEN1
MIS18A
MLH1
MMS22L
MRE11A
MSH2
MUS81
MYCBP
NBN
NCAPD2
NEDD8
NEK1
NEK11
NEK9
NF1
NFKB1
NFKBIL2
NHEJ1
NSMCE2
PALB2
PARP1
PCNA
PCNT
PIF1
PIN1
PLK1
PNKP
POLL
POLM
POLQ
POT1
PPP2CA
PPP2R2B
PPP2R3C
PPP4C
PRKD3
PRKDC
PRMT3
PSME3
PTEN
RAD17
RAD18
RAD21
RAD23A
RAD50
RAD51
RAD52
RAD54L
RAD9A
RB1
RBBP8
RBL2
RBMX
RBX1
REV1
REV3L
RIF1
RNF4
RPA1
RPA2
RPA3
RRM2B
RUNX3
RUVBL1
RUVBL2
SACS
SETX
SIAH1
SIAH2
SKP2
SLX4
SMC1A
SMC3
SMC5
SMC6
SMEK1
STK11
TBK1
TDP1
TERF1
TERF2
TINF2
TOP1
TOP2A
TOPBP1
TP53
TP53BP1
TP63
TP73
TREX1
TREX2
TRIB3
TRRAP
TYMS
UBE2A
UBE2B
UBE2D2
UBE2I
UBR2
UBR5
UIMC1
USP10
VHL
WEE1
WRN
WRNIP1
XRCC1
XRCC3
XRCC4
XRCC5
XRCC6
ZNF350
ZNF552
ZNF589
ZNF642
ZNRF4

## Sheet: siRNA screen raw data
BiologicalReplicate	TechnicalReplicate	DoxTreatment	WetLabQC	RefSeqAccessionNumber	GeneID	GeneSymbol	OLIGO	siRNAID	SenseSiRNASequence	AntisenseSiRNASequence	WellType	OutlierAnalysis (negative controls)	CellNumber	sqrtCellNumber	PercetnOfControl	SSMD.Kif11	SSMD.QC	CellNumber (Mean.TechnicalReplicate)	PercentOfControl (Mean.TechnicalReplicate)	CellNumber (Mean.BiologicalReplicate)	MinimalTreshold.CellNumber	Epsilon.Score (Mean.TechnicalReplicate)	Epsilon.Score (Mean.BiologicalReplicate)	RSA.pvalue.SyntheticLethality
2	1	Dox	fail	NM_006769	8543	LMO4	LMO4_1	s16257	GGCACGUCCUGUUACACCAtt	UGGUGUAACAGGACGUGCCga	TargetSiRNA	NA	NA	NA	NA	NA	NA	703	0.764805	1076.83	pass	-0.253734	-0.0999048	0.00190345
1	2	Dox	pass	NM_006769	8543	LMO4	LMO4_1	s16257	GGCACGUCCUGUUACACCAtt	UGGUGUAACAGGACGUGCCga	TargetSiRNA	NA	538	23.1948	0.668509	-0.0565886	pass	652	0.717933	1076.83	pass	-0.115694	-0.0999048	0.00190345
1	1	Dox	pass	NM_006769	8543	LMO4	LMO4_1	s16257	GGCACGUCCUGUUACACCAtt	UGGUGUAACAGGACGUGCCga	TargetSiRNA	NA	766	27.6767	0.767357	-0.0894356	pass	652	0.717933	1076.83	pass	-0.115694	-0.0999048	0.00190345
1	2	noDox	pass	NM_006769	8543	LMO4	LMO4_1	s16257	GGCACGUCCUGUUACACCAtt	UGGUGUAACAGGACGUGCCga	TargetSiRNA	NA	804	28.3549	0.700068	0.268977	pass	1247.5	0.837785	1076.83	pass	-0.115694	-0.0999048	0.00190345
1	1	noDox	pass	NM_006769	8543	LMO4	LMO4_1	s16257	GGCACGUCCUGUUACACCAtt	UGGUGUAACAGGACGUGCCga	TargetSiRNA	NA	1691	41.1218	0.975502	-0.0365347	pass	1247.5	0.837785	1076.83	pass	-0.115694	-0.0999048	0.00190345
1	1	Dox	pass	NM_006769	8543	LMO4	LMO4_2	s16258	GAAUUCACUUCAGAGCAAUtt	AUUGCUCUGAAGUGAAUUCaa	TargetSiRNA	NA	404	20.0998	0.529165	-0.0038122	pass	387	0.534528	652	pass	-0.169859	-0.093184	0.00190345
1	2	Dox	pass	NM_006769	8543	LMO4	LMO4_2	s16258	GAAUUCACUUCAGAGCAAUtt	AUUGCUCUGAAGUGAAUUCaa	TargetSiRNA	NA	370	19.2354	0.53989	-0.329553	pass	387	0.534528	652	pass	-0.169859	-0.093184	0.00190345
1	1	noDox	pass	NM_006769	8543	LMO4	LMO4_2	s16258	GAAUUCACUUCAGAGCAAUtt	AUUGCUCUGAAGUGAAUUCaa	TargetSiRNA	NA	1150	33.9116	0.812405	0.367524	pass	878	0.7079	652	pass	-0.169859	-0.093184	0.00190345
1	2	noDox	pass	NM_006769	8543	LMO4	LMO4_2	s16258	GAAUUCACUUCAGAGCAAUtt	AUUGCUCUGAAGUGAAUUCaa	TargetSiRNA	NA	606	24.6171	0.603395	0.0515867	pass	878	0.7079	652	pass	-0.169859	-0.093184	0.00190345
1	1	Dox	pass	NM_006769	8543	LMO4	LMO4_3	s16259	CAUCUUAAGUGUUUUACAUtt	AUGUAAAACACUUAAGAUGat	TargetSiRNA	NA	580	24.0832	0.621101	0.297727	pass	395.5	0.503165	868.583	pass	-0.182493	-0.113835	0.00190345
1	2	Dox	pass	NM_006769	8543	LMO4	LMO4_3	s16259	CAUCUUAAGUGUUUUACAUtt	AUGUAAAACACUUAAGAUGat	TargetSiRNA	NA	211	14.5258	0.38523	0.314875	pass	395.5	0.503165	868.583	pass	-0.182493	-0.113835	0.00190345
1	2	noDox	pass	NM_006769	8543	LMO4	LMO4_3	s16259	CAUCUUAAGUGUUUUACAUtt	AUGUAAAACACUUAAGAUGat	TargetSiRNA	NA	481	21.9317	0.569705	0.271202	pass	740.5	0.689079	868.583	pass	-0.182493	-0.113835	0.00190345
1	1	noDox	pass	NM_006769	8543	LMO4	LMO4_3	s16259	CAUCUUAAGUGUUUUACAUtt	AUGUAAAACACUUAAGAUGat	TargetSiRNA	NA	1000	31.6228	0.808452	0.278551	pass	740.5	0.689079	868.583	pass	-0.182493	-0.113835	0.00190345
2	2	Dox	pass	NM_006769	8543	LMO4	LMO4_1	s16257	GGCACGUCCUGUUACACCAtt	UGGUGUAACAGGACGUGCCga	TargetSiRNA	NA	703	26.5141	0.764805	-0.0573753	pass	703	0.764805	1076.83	pass	-0.253734	-0.0999048	0.00190345
2	1	noDox	pass	NM_006769	8543	LMO4	LMO4_1	s16257	GGCACGUCCUGUUACACCAtt	UGGUGUAACAGGACGUGCCga	TargetSiRNA	NA	1189	34.4819	0.925392	0.419074	pass	1405	1.02362	1076.83	pass	-0.253734	-0.0999048	0.00190345
2	2	noDox	pass	NM_006769	8543	LMO4	LMO4_1	s16257	GGCACGUCCUGUUACACCAtt	UGGUGUAACAGGACGUGCCga	TargetSiRNA	NA	1621	40.2616	1.12185	0.622896	pass	1405	1.02362	1076.83	pass	-0.253734	-0.0999048	0.00190345
2	1	Dox	pass	NM_006769	8543	LMO4	LMO4_2	s16258	GAAUUCACUUCAGAGCAAUtt	AUUGCUCUGAAGUGAAUUCaa	TargetSiRNA	NA	602	24.5357	0.678413	0.0858717	pass	577.5	0.651957	652	pass	-0.00603157	-0.093184	0.00190345
2	2	Dox	pass	NM_006769	8543	LMO4	LMO4_2	s16258	GAAUUCACUUCAGAGCAAUtt	AUUGCUCUGAAGUGAAUUCaa	TargetSiRNA	NA	553	23.516	0.6255	-0.289856	pass	577.5	0.651957	652	pass	-0.00603157	-0.093184	0.00190345
2	1	noDox	pass	NM_006769	8543	LMO4	LMO4_2	s16258	GAAUUCACUUCAGAGCAAUtt	AUUGCUCUGAAGUGAAUUCaa	TargetSiRNA	NA	549	23.4307	0.650854	-0.30285	pass	565.5	0.66127	652	pass	-0.00603157	-0.093184	0.00190345
2	2	noDox	pass	NM_006769	8543	LMO4	LMO4_2	s16258	GAAUUCACUUCAGAGCAAUtt	AUUGCUCUGAAGUGAAUUCaa	TargetSiRNA	NA	582	24.1247	0.671687	0.474823	pass	565.5	0.66127	652	pass	-0.00603157	-0.093184	0.00190345
2	2	Dox	pass	NM_006769	8543	LMO4	LMO4_3	s16259	CAUCUUAAGUGUUUUACAUtt	AUGUAAAACACUUAAGAUGat	TargetSiRNA	NA	1100	33.1662	0.959428	0.0370322	pass	882	0.848585	868.583	pass	0.0994861	-0.113835	0.00190345
2	1	Dox	pass	NM_006769	8543	LMO4	LMO4_3	s16259	CAUCUUAAGUGUUUUACAUtt	AUGUAAAACACUUAAGAUGat	TargetSiRNA	NA	664	25.7682	0.737741	0.179348	pass	882	0.848585	868.583	pass	0.0994861	-0.113835	0.00190345
2	1	noDox	pass	NM_006769	8543	LMO4	LMO4_3	s16259	CAUCUUAAGUGUUUUACAUtt	AUGUAAAACACUUAAGAUGat	TargetSiRNA	NA	1224	34.9857	0.954538	0.834629	pass	843	0.752835	868.583	pass	0.0994861	-0.113835	0.00190345
2	2	noDox	pass	NM_006769	8543	LMO4	LMO4_3	s16259	CAUCUUAAGUGUUUUACAUtt	AUGUAAAACACUUAAGAUGat	TargetSiRNA	NA	462	21.4942	0.551133	-0.0805388	pass	843	0.752835	868.583	pass	0.0994861	-0.113835	0.00190345
3	1	Dox	pass	NM_006769	8543	LMO4	LMO4_1	s16257	GGCACGUCCUGUUACACCAtt	UGGUGUAACAGGACGUGCCga	TargetSiRNA	NA	1363	36.9188	0.959335	0.253357	pass	1332.5	0.939734	1076.83	pass	0.069713	-0.0999048	0.00190345
3	2	Dox	pass	NM_006769	8543	LMO4	LMO4_1	s16257	GGCACGUCCUGUUACACCAtt	UGGUGUAACAGGACGUGCCga	TargetSiRNA	NA	1302	36.0832	0.920133	-0.199505	pass	1332.5	0.939734	1076.83	pass	0.069713	-0.0999048	0.00190345
3	1	noDox	pass	NM_006769	8543	LMO4	LMO4_1	s16257	GGCACGUCCUGUUACACCAtt	UGGUGUAACAGGACGUGCCga	TargetSiRNA	NA	828	28.775	0.787692	0.777846	pass	1121	0.874361	1076.83	pass	0.069713	-0.0999048	0.00190345
3	2	noDox	pass	NM_006769	8543	LMO4	LMO4_1	s16257	GGCACGUCCUGUUACACCAtt	UGGUGUAACAGGACGUGCCga	TargetSiRNA	NA	1414	37.6032	0.96103	-0.0882902	pass	1121	0.874361	1076.83	pass	0.069713	-0.0999048	0.00190345
3	2	Dox	pass	NM_006769	8543	LMO4	LMO4_2	s16258	GAAUUCACUUCAGAGCAAUtt	AUUGCUCUGAAGUGAAUUCaa	TargetSiRNA	NA	486	22.0454	0.579541	0.375635	pass	638	0.650709	652	pass	-0.103662	-0.093184	0.00190345
3	1	Dox	pass	NM_006769	8543	LMO4	LMO4_2	s16258	GAAUUCACUUCAGAGCAAUtt	AUUGCUCUGAAGUGAAUUCaa	TargetSiRNA	NA	790	28.1069	0.721878	0.00981241	pass	638	0.650709	652	pass	-0.103662	-0.093184	0.00190345
3	1	noDox	pass	NM_006769	8543	LMO4	LMO4_2	s16258	GAAUUCACUUCAGAGCAAUtt	AUUGCUCUGAAGUGAAUUCaa	TargetSiRNA	NA	1074	32.7719	0.846084	-0.112469	pass	866	0.758134	652	pass	-0.103662	-0.093184	0.00190345
3	2	noDox	pass	NM_006769	8543	LMO4	LMO4_2	s16258	GAAUUCACUUCAGAGCAAUtt	AUUGCUCUGAAGUGAAUUCaa	TargetSiRNA	NA	658	25.6515	0.670184	-0.198607	pass	866	0.758134	652	pass	-0.103662	-0.093184	0.00190345
3	2	Dox	pass	NM_006769	8543	LMO4	LMO4_3	s16259	CAUCUUAAGUGUUUUACAUtt	AUGUAAAACACUUAAGAUGat	TargetSiRNA	NA	657	25.632	0.662006	0.324578	pass	871.5	0.747382	868.583	pass	-0.258497	-0.113835	0.00190345
3	1	Dox	pass	NM_006769	8543	LMO4	LMO4_3	s16259	CAUCUUAAGUGUUUUACAUtt	AUGUAAAACACUUAAGAUGat	TargetSiRNA	NA	1086	32.9545	0.832759	0.0162815	pass	871.5	0.747382	868.583	pass	-0.258497	-0.113835	0.00190345
3	1	noDox	pass	NM_006769	8543	LMO4	LMO4_3	s16259	CAUCUUAAGUGUUUUACAUtt	AUGUAAAACACUUAAGAUGat	TargetSiRNA	NA	1526	39.064	1.0068	0.613158	pass	1479	1.0109	868.583	pass	-0.258497	-0.113835	0.00190345
3	2	noDox	pass	NM_006769	8543	LMO4	LMO4_3	s16259	CAUCUUAAGUGUUUUACAUtt	AUGUAAAACACUUAAGAUGat	TargetSiRNA	NA	1432	37.8418	1.015	0.237185	pass	1479	1.0109	868.583	pass	-0.258497	-0.113835	0.00190345
2	1	Dox	fail	NM_005590	4361	MRE11A	MRE11A_1	s8959	GAUAGACAUUAGUCCGGUUtt	AACCGGACUAAUGUCUAUCtt	TargetSiRNA	NA	NA	NA	NA	NA	NA	1181	0.991284	1685.83	pass	-0.257938	-0.127242	0.00550447
1	2	Dox	pass	NM_005590	4361	MRE11A	MRE11A_1	s8959	GAUAGACAUUAGUCCGGUUtt	AACCGGACUAAUGUCUAUCtt	TargetSiRNA	NA	1300	36.0555	1.03917	-0.0565886	pass	1358.5	1.04143	1685.83	pass	-0.0434133	-0.127242	0.00550447
1	1	Dox	pass	NM_005590	4361	MRE11A	MRE11A_1	s8959	GAUAGACAUUAGUCCGGUUtt	AACCGGACUAAUGUCUAUCtt	TargetSiRNA	NA	1417	37.6431	1.04368	-0.0894356	pass	1358.5	1.04143	1685.83	pass	-0.0434133	-0.127242	0.00550447
1	2	noDox	pass	NM_005590	4361	MRE11A	MRE11A_1	s8959	GAUAGACAUUAGUCCGGUUtt	AACCGGACUAAUGUCUAUCtt	TargetSiRNA	NA	1768	42.0476	1.03813	0.268977	pass	2043.5	1.09025	1685.83	pass	-0.0434133	-0.127242	0.00550447
1	1	noDox	pass	NM_005590	4361	MRE11A	MRE11A_1	s8959	GAUAGACAUUAGUCCGGUUtt	AACCGGACUAAUGUCUAUCtt	TargetSiRNA	NA	2319	48.156	1.14237	-0.0365347	pass	2043.5	1.09025	1685.83	pass	-0.0434133	-0.127242	0.00550447
1	2	Dox	pass	NM_005590	4361	MRE11A	MRE11A_2	s8960	CCCGAAAUGUCACUACUAAtt	UUAGUAGUGACAUUUCGGGaa	TargetSiRNA	NA	572	23.9165	0.671278	-0.329553	pass	501	0.608603	700.5	pass	-0.169799	-0.0785102	0.00550447
1	1	Dox	pass	NM_005590	4361	MRE11A	MRE11A_2	s8960	CCCGAAAUGUCACUACUAAtt	UUAGUAGUGACAUUUCGGGaa	TargetSiRNA	NA	430	20.7364	0.545927	-0.0038122	pass	501	0.608603	700.5	pass	-0.169799	-0.0785102	0.00550447
1	1	noDox	pass	NM_005590	4361	MRE11A	MRE11A_2	s8960	CCCGAAAUGUCACUACUAAtt	UUAGUAGUGACAUUUCGGGaa	TargetSiRNA	NA	1169	34.1906	0.819088	0.367524	pass	1047	0.782285	700.5	pass	-0.169799	-0.0785102	0.00550447
1	2	noDox	pass	NM_005590	4361	MRE11A	MRE11A_2	s8960	CCCGAAAUGUCACUACUAAtt	UUAGUAGUGACAUUUCGGGaa	TargetSiRNA	NA	925	30.4138	0.745481	0.0515867	pass	1047	0.782285	700.5	pass	-0.169799	-0.0785102	0.00550447
1	1	Dox	pass	NM_005590	4361	MRE11A	MRE11A_3	s8961	CGACUGCGAGUGGACUAUAtt	UAUAGUCCACUCGCAGUCGta	TargetSiRNA	NA	381	19.5192	0.503397	0.297727	pass	381	0.510527	512.083	pass	-0.240709	-0.178768	0.00550447
1	2	Dox	pass	NM_005590	4361	MRE11A	MRE11A_3	s8961	CGACUGCGAGUGGACUAUAtt	UAUAGUCCACUCGCAGUCGta	TargetSiRNA	NA	381	19.5192	0.517656	0.314875	pass	381	0.510527	512.083	pass	-0.240709	-0.178768	0.00550447
1	2	noDox	pass	NM_005590	4361	MRE11A	MRE11A_3	s8961	CGACUGCGAGUGGACUAUAtt	UAUAGUCCACUCGCAGUCGta	TargetSiRNA	NA	840	28.9828	0.752865	0.271202	pass	858.5	0.754983	512.083	pass	-0.240709	-0.178768	0.00550447
1	1	noDox	pass	NM_005590	4361	MRE11A	MRE11A_3	s8961	CGACUGCGAGUGGACUAUAtt	UAUAGUCCACUCGCAGUCGta	TargetSiRNA	NA	877	29.6142	0.757101	0.278551	pass	858.5	0.754983	512.083	pass	-0.240709	-0.178768	0.00550447
2	2	Dox	pass	NM_005590	4361	MRE11A	MRE11A_1	s8959	GAUAGACAUUAGUCCGGUUtt	AACCGGACUAAUGUCUAUCtt	TargetSiRNA	NA	1181	34.3657	0.991284	-0.0573753	pass	1181	0.991284	1685.83	pass	-0.257938	-0.127242	0.00550447
2	1	noDox	pass	NM_005590	4361	MRE11A	MRE11A_1	s8959	GAUAGACAUUAGUCCGGUUtt	AACCGGACUAAUGUCUAUCtt	TargetSiRNA	NA	2679	51.7591	1.38906	0.419074	pass	2150	1.25545	1685.83	pass	-0.257938	-0.127242	0.00550447
2	2	noDox	pass	NM_005590	4361	MRE11A	MRE11A_1	s8959	GAUAGACAUUAGUCCGGUUtt	AACCGGACUAAUGUCUAUCtt	TargetSiRNA	NA	1621	40.2616	1.12185	0.622896	pass	2150	1.25545	1685.83	pass	-0.257938	-0.127242	0.00550447
2	1	Dox	pass	NM_005590	4361	MRE11A	MRE11A_2	s8960	CCCGAAAUGUCACUACUAAtt	UUAGUAGUGACAUUUCGGGaa	TargetSiRNA	NA	630	25.0998	0.694011	0.0858717	pass	671.5	0.702129	700.5	pass	-0.0684541	-0.0785102	0.00550447
2	2	Dox	pass	NM_005590	4361	MRE11A	MRE11A_2	s8960	CCCGAAAUGUCACUACUAAtt	UUAGUAGUGACAUUUCGGGaa	TargetSiRNA	NA	713	26.7021	0.710247	-0.289856	pass	671.5	0.702129	700.5	pass	-0.0684541	-0.0785102	0.00550447
2	2	noDox	pass	NM_005590	4361	MRE11A	MRE11A_2	s8960	CCCGAAAUGUCACUACUAAtt	UUAGUAGUGACAUUUCGGGaa	TargetSiRNA	NA	789	28.0891	0.782066	0.474823	pass	775.5	0.774427	700.5	pass	-0.0684541	-0.0785102	0.00550447
2	1	noDox	pass	NM_005590	4361	MRE11A	MRE11A_2	s8960	CCCGAAAUGUCACUACUAAtt	UUAGUAGUGACAUUUCGGGaa	TargetSiRNA	NA	762	27.6043	0.766787	-0.30285	pass	775.5	0.774427	700.5	pass	-0.0684541	-0.0785102	0.00550447
2	1	Dox	pass	NM_005590	4361	MRE11A	MRE11A_3	s8961	CGACUGCGAGUGGACUAUAtt	UAUAGUCCACUCGCAGUCGta	TargetSiRNA	NA	285	16.8819	0.483329	0.179348	pass	175	0.358276	512.083	pass	-0.194849	-0.178768	0.00550447
2	2	Dox	pass	NM_005590	4361	MRE11A	MRE11A_3	s8961	CGACUGCGAGUGGACUAUAtt	UAUAGUCCACUCGCAGUCGta	TargetSiRNA	NA	65	8.06226	0.233224	0.0370322	pass	175	0.358276	512.083	pass	-0.194849	-0.178768	0.00550447
2	2	noDox	pass	NM_005590	4361	MRE11A	MRE11A_3	s8961	CGACUGCGAGUGGACUAUAtt	UAUAGUCCACUCGCAGUCGta	TargetSiRNA	NA	245	15.6525	0.401346	-0.0805388	pass	461.5	0.555884	512.083	pass	-0.194849	-0.178768	0.00550447
2	1	noDox	pass	NM_005590	4361	MRE11A	MRE11A_3	s8961	CGACUGCGAGUGGACUAUAtt	UAUAGUCCACUCGCAGUCGta	TargetSiRNA	NA	678	26.0384	0.710423	0.834629	pass	461.5	0.555884	512.083	pass	-0.194849	-0.178768	0.00550447
3	2	Dox	pass	NM_005590	4361	MRE11A	MRE11A_1	s8959	GAUAGACAUUAGUCCGGUUtt	AACCGGACUAAUGUCUAUCtt	TargetSiRNA	NA	1674	40.9145	1.04333	-0.199505	pass	1600	1.02921	1685.83	pass	-0.0803743	-0.127242	0.00550447
3	1	Dox	pass	NM_005590	4361	MRE11A	MRE11A_1	s8959	GAUAGACAUUAGUCCGGUUtt	AACCGGACUAAUGUCUAUCtt	TargetSiRNA	NA	1526	39.064	1.01508	0.253357	pass	1600	1.02921	1685.83	pass	-0.0803743	-0.127242	0.00550447
3	2	noDox	pass	NM_005590	4361	MRE11A	MRE11A_1	s8959	GAUAGACAUUAGUCCGGUUtt	AACCGGACUAAUGUCUAUCtt	TargetSiRNA	NA	1910	43.7035	1.11694	-0.0882902	pass	1782	1.11512	1685.83	pass	-0.0803743	-0.127242	0.00550447
3	1	noDox	pass	NM_005590	4361	MRE11A	MRE11A_1	s8959	GAUAGACAUUAGUCCGGUUtt	AACCGGACUAAUGUCUAUCtt	TargetSiRNA	NA	1654	40.6694	1.11329	0.777846	pass	1782	1.11512	1685.83	pass	-0.0803743	-0.127242	0.00550447
3	1	Dox	pass	NM_005590	4361	MRE11A	MRE11A_2	s8960	CCCGAAAUGUCACUACUAAtt	UUAGUAGUGACAUUUCGGGaa	TargetSiRNA	NA	614	24.779	0.636407	0.00981241	pass	601	0.636934	700.5	pass	0.00272233	-0.0785102	0.00550447
3	2	Dox	pass	NM_005590	4361	MRE11A	MRE11A_2	s8960	CCCGAAAUGUCACUACUAAtt	UUAGUAGUGACAUUUCGGGaa	TargetSiRNA	NA	588	24.2487	0.637462	0.375635	pass	601	0.636934	700.5	pass	0.00272233	-0.0785102	0.00550447
3	2	noDox	pass	NM_005590	4361	MRE11A	MRE11A_2	s8960	CCCGAAAUGUCACUACUAAtt	UUAGUAGUGACAUUUCGGGaa	TargetSiRNA	NA	507	22.5167	0.588281	-0.198607	pass	607	0.637375	700.5	pass	0.00272233	-0.0785102	0.00550447
3	1	noDox	pass	NM_005590	4361	MRE11A	MRE11A_2	s8960	CCCGAAAUGUCACUACUAAtt	UUAGUAGUGACAUUUCGGGaa	TargetSiRNA	NA	707	26.5895	0.686469	-0.112469	pass	607	0.637375	700.5	pass	0.00272233	-0.0785102	0.00550447
3	1	Dox	pass	NM_005590	4361	MRE11A	MRE11A_3	s8961	CGACUGCGAGUGGACUAUAtt	UAUAGUCCACUCGCAGUCGta	TargetSiRNA	NA	702	26.4953	0.669534	0.0162815	pass	516	0.569355	512.083	pass	-0.100744	-0.178768	0.00550447
3	2	Dox	pass	NM_005590	4361	MRE11A	MRE11A_3	s8961	CGACUGCGAGUGGACUAUAtt	UAUAGUCCACUCGCAGUCGta	TargetSiRNA	NA	330	18.1659	0.469176	0.324578	pass	516	0.569355	512.083	pass	-0.100744	-0.178768	0.00550447
3	2	noDox	pass	NM_005590	4361	MRE11A	MRE11A_3	s8961	CGACUGCGAGUGGACUAUAtt	UAUAGUCCACUCGCAGUCGta	TargetSiRNA	NA	450	21.2132	0.568982	0.237185	pass	680.5	0.673442	512.083	pass	-0.100744	-0.178768	0.00550447
3	1	noDox	pass	NM_005590	4361	MRE11A	MRE11A_3	s8961	CGACUGCGAGUGGACUAUAtt	UAUAGUCCACUCGCAGUCGta	TargetSiRNA	NA	911	30.1828	0.777901	0.613158	pass	680.5	0.673442	512.083	pass	-0.100744	-0.178768	0.00550447
2	1	Dox	fail	NM_052911	114799	ESCO1	ESCO1_1	s41630	GCCUAAUUGCGGAACAUAUtt	AUAUGUUCCGCAAUUAGGCag	TargetSiRNA	NA	NA	NA	NA	NA	NA	555	0.679547	911.833	pass	-0.249818	-0.129523	0.00776457
1	2	Dox	pass	NM_052911	114799	ESCO1	ESCO1_1	s41630	GCCUAAUUGCGGAACAUAUtt	AUAUGUUCCGCAAUUAGGCag	TargetSiRNA	NA	746	27.313	0.787201	-0.0565886	pass	600.5	0.689305	911.833	pass	-0.178954	-0.129523	0.00776457
1	1	Dox	pass	NM_052911	114799	ESCO1	ESCO1_1	s41630	GCCUAAUUGCGGAACAUAUtt	AUAUGUUCCGCAAUUAGGCag	TargetSiRNA	NA	455	21.3307	0.59141	-0.0894356	pass	600.5	0.689305	911.833	pass	-0.178954	-0.129523	0.00776457
1	1	noDox	pass	NM_052911	114799	ESCO1	ESCO1_1	s41630	GCCUAAUUGCGGAACAUAUtt	AUAUGUUCCGCAAUUAGGCag	TargetSiRNA	NA	1625	40.3113	0.956276	-0.0365347	pass	1323	0.872591	911.833	pass	-0.178954	-0.129523	0.00776457
1	2	noDox	pass	NM_052911	114799	ESCO1	ESCO1_1	s41630	GCCUAAUUGCGGAACAUAUtt	AUAUGUUCCGCAAUUAGGCag	TargetSiRNA	NA	1021	31.9531	0.788905	0.268977	pass	1323	0.872591	911.833	pass	-0.178954	-0.129523	0.00776457
1	2	Dox	pass	NM_052911	114799	ESCO1	ESCO1_2	s41631	GCCUGUGAAAUGUAUACUAtt	UAGUAUACAUUUCACAGGCtt	TargetSiRNA	NA	488	22.0907	0.620033	-0.329553	pass	521.5	0.620127	843.5	pass	-0.161288	0.0495974	0.00776457
1	1	Dox	pass	NM_052911	114799	ESCO1	ESCO1_2	s41631	GCCUGUGAAAUGUAUACUAtt	UAGUAUACAUUUCACAGGCtt	TargetSiRNA	NA	555	23.5584	0.620222	-0.0038122	pass	521.5	0.620127	843.5	pass	-0.161288	0.0495974	0.00776457
1	1	noDox	pass	NM_052911	114799	ESCO1	ESCO1_2	s41631	GCCUGUGAAAUGUAUACUAtt	UAGUAUACAUUUCACAGGCtt	TargetSiRNA	NA	1073	32.7567	0.784736	0.367524	pass	1050.5	0.785313	843.5	pass	-0.161288	0.0495974	0.00776457
1	2	noDox	pass	NM_052911	114799	ESCO1	ESCO1_2	s41631	GCCUGUGAAAUGUAUACUAtt	UAGUAUACAUUUCACAGGCtt	TargetSiRNA	NA	1028	32.0624	0.785891	0.0515867	pass	1050.5	0.785313	843.5	pass	-0.161288	0.0495974	0.00776457
1	2	Dox	pass	NM_052911	114799	ESCO1	ESCO1_3	s41632	CUAGAAGAGACGAAACGAAtt	UUCGUUUCGUCUCUUCUAGta	TargetSiRNA	NA	754	27.4591	0.728223	0.314875	pass	840	0.756507	1039.25	pass	-0.132868	-0.16945	0.00776457
1	1	Dox	pass	NM_052911	114799	ESCO1	ESCO1_3	s41632	CUAGAAGAGACGAAACGAAtt	UUCGUUUCGUCUCUUCUAGta	TargetSiRNA	NA	926	30.4302	0.784791	0.297727	pass	840	0.756507	1039.25	pass	-0.132868	-0.16945	0.00776457
1	1	noDox	pass	NM_052911	114799	ESCO1	ESCO1_3	s41632	CUAGAAGAGACGAAACGAAtt	UUCGUUUCGUCUCUUCUAGta	TargetSiRNA	NA	937	30.6105	0.782572	0.278551	pass	1217	0.893812	1039.25	pass	-0.132868	-0.16945	0.00776457
1	2	noDox	pass	NM_052911	114799	ESCO1	ESCO1_3	s41632	CUAGAAGAGACGAAACGAAtt	UUCGUUUCGUCUCUUCUAGta	TargetSiRNA	NA	1497	38.6911	1.00505	0.271202	pass	1217	0.893812	1039.25	pass	-0.132868	-0.16945	0.00776457
2	2	Dox	pass	NM_052911	114799	ESCO1	ESCO1_1	s41630	GCCUAAUUGCGGAACAUAUtt	AUAUGUUCCGCAAUUAGGCag	TargetSiRNA	NA	555	23.5584	0.679547	-0.0573753	pass	555	0.679547	911.833	pass	-0.249818	-0.129523	0.00776457
2	1	noDox	pass	NM_052911	114799	ESCO1	ESCO1_1	s41630	GCCUAAUUGCGGAACAUAUtt	AUAUGUUCCGCAAUUAGGCag	TargetSiRNA	NA	1345	36.6742	0.984229	0.419074	pass	1175.5	0.934001	911.833	pass	-0.249818	-0.129523	0.00776457
2	2	noDox	pass	NM_052911	114799	ESCO1	ESCO1_1	s41630	GCCUAAUUGCGGAACAUAUtt	AUAUGUUCCGCAAUUAGGCag	TargetSiRNA	NA	1006	31.7175	0.883774	0.622896	pass	1175.5	0.934001	911.833	pass	-0.249818	-0.129523	0.00776457
2	2	Dox	pass	NM_052911	114799	ESCO1	ESCO1_2	s41631	GCCUGUGAAAUGUAUACUAtt	UAGUAUACAUUUCACAGGCtt	TargetSiRNA	NA	1261	35.5106	0.944544	-0.289856	pass	1030.5	0.863303	843.5	pass	0.140296	0.0495974	0.00776457
2	1	Dox	pass	NM_052911	114799	ESCO1	ESCO1_2	s41631	GCCUGUGAAAUGUAUACUAtt	UAGUAUACAUUUCACAGGCtt	TargetSiRNA	NA	800	28.2843	0.782062	0.0858717	pass	1030.5	0.863303	843.5	pass	0.140296	0.0495974	0.00776457
2	1	noDox	pass	NM_052911	114799	ESCO1	ESCO1_2	s41631	GCCUGUGAAAUGUAUACUAtt	UAGUAUACAUUUCACAGGCtt	TargetSiRNA	NA	612	24.7386	0.687184	-0.30285	pass	684.5	0.726614	843.5	pass	0.140296	0.0495974	0.00776457
2	2	noDox	pass	NM_052911	114799	ESCO1	ESCO1_2	s41631	GCCUGUGAAAUGUAUACUAtt	UAGUAUACAUUUCACAGGCtt	TargetSiRNA	NA	757	27.5136	0.766043	0.474823	pass	684.5	0.726614	843.5	pass	0.140296	0.0495974	0.00776457
2	2	Dox	pass	NM_052911	114799	ESCO1	ESCO1_3	s41632	CUAGAAGAGACGAAACGAAtt	UUCGUUUCGUCUCUUCUAGta	TargetSiRNA	NA	1123	33.5112	0.969406	0.0370322	pass	875	0.843149	1039.25	pass	-0.0772416	-0.16945	0.00776457
2	1	Dox	pass	NM_052911	114799	ESCO1	ESCO1_3	s41632	CUAGAAGAGACGAAACGAAtt	UUCGUUUCGUCUCUUCUAGta	TargetSiRNA	NA	627	25.04	0.716892	0.179348	pass	875	0.843149	1039.25	pass	-0.0772416	-0.16945	0.00776457
2	1	noDox	pass	NM_052911	114799	ESCO1	ESCO1_3	s41632	CUAGAAGAGACGAAACGAAtt	UUCGUUUCGUCUCUUCUAGta	TargetSiRNA	NA	1647	40.5832	1.10726	0.834629	pass	1243	0.924982	1039.25	pass	-0.0772416	-0.16945	0.00776457
2	2	noDox	pass	NM_052911	114799	ESCO1	ESCO1_3	s41632	CUAGAAGAGACGAAACGAAtt	UUCGUUUCGUCUCUUCUAGta	TargetSiRNA	NA	839	28.9655	0.742705	-0.0805388	pass	1243	0.924982	1039.25	pass	-0.0772416	-0.16945	0.00776457
3	1	Dox	pass	NM_052911	114799	ESCO1	ESCO1_1	s41630	GCCUAAUUGCGGAACAUAUtt	AUAUGUUCCGCAAUUAGGCag	TargetSiRNA	NA	862	29.3598	0.762915	0.253357	pass	975.5	0.802212	911.833	pass	0.0402027	-0.129523	0.00776457
3	2	Dox	pass	NM_052911	114799	ESCO1	ESCO1_1	s41630	GCCUAAUUGCGGAACAUAUtt	AUAUGUUCCGCAAUUAGGCag	TargetSiRNA	NA	1089	33	0.84151	-0.199505	pass	975.5	0.802212	911.833	pass	0.0402027	-0.129523	0.00776457
3	2	noDox	pass	NM_052911	114799	ESCO1	ESCO1_1	s41630	GCCUAAUUGCGGAACAUAUtt	AUAUGUUCCGCAAUUAGGCag	TargetSiRNA	NA	916	30.2655	0.7735	-0.0882902	pass	841.5	0.765811	911.833	pass	0.0402027	-0.129523	0.00776457
3	1	noDox	pass	NM_052911	114799	ESCO1	ESCO1_1	s41630	GCCUAAUUGCGGAACAUAUtt	AUAUGUUCCGCAAUUAGGCag	TargetSiRNA	NA	767	27.6948	0.758122	0.777846	pass	841.5	0.765811	911.833	pass	0.0402027	-0.129523	0.00776457
3	1	Dox	pass	NM_052911	114799	ESCO1	ESCO1_2	s41631	GCCUGUGAAAUGUAUACUAtt	UAGUAUACAUUUCACAGGCtt	TargetSiRNA	NA	865	29.4109	0.755368	0.00981241	pass	1077	0.849597	843.5	pass	0.169784	0.0495974	0.00776457
3	2	Dox	pass	NM_052911	114799	ESCO1	ESCO1_2	s41631	GCCUGUGAAAUGUAUACUAtt	UAGUAUACAUUUCACAGGCtt	TargetSiRNA	NA	1289	35.9026	0.943827	0.375635	pass	1077	0.849597	843.5	pass	0.169784	0.0495974	0.00776457
3	1	noDox	pass	NM_052911	114799	ESCO1	ESCO1_2	s41631	GCCUGUGAAAUGUAUACUAtt	UAGUAUACAUUUCACAGGCtt	TargetSiRNA	NA	807	28.4077	0.733412	-0.112469	pass	697	0.683204	843.5	pass	0.169784	0.0495974	0.00776457
3	2	noDox	pass	NM_052911	114799	ESCO1	ESCO1_2	s41631	GCCUGUGAAAUGUAUACUAtt	UAGUAUACAUUUCACAGGCtt	TargetSiRNA	NA	587	24.2281	0.632995	-0.198607	pass	697	0.683204	843.5	pass	0.169784	0.0495974	0.00776457
3	2	Dox	pass	NM_052911	114799	ESCO1	ESCO1_3	s41632	CUAGAAGAGACGAAACGAAtt	UUCGUUUCGUCUCUUCUAGta	TargetSiRNA	NA	567	23.8118	0.614993	0.324578	pass	680.5	0.663525	1039.25	pass	-0.29824	-0.16945	0.00776457
3	1	Dox	pass	NM_052911	114799	ESCO1	ESCO1_3	s41632	CUAGAAGAGACGAAACGAAtt	UUCGUUUCGUCUCUUCUAGta	TargetSiRNA	NA	794	28.178	0.712057	0.0162815	pass	680.5	0.663525	1039.25	pass	-0.29824	-0.16945	0.00776457
3	2	noDox	pass	NM_052911	114799	ESCO1	ESCO1_3	s41632	CUAGAAGAGACGAAACGAAtt	UUCGUUUCGUCUCUUCUAGta	TargetSiRNA	NA	1033	32.1403	0.86207	0.237185	pass	1380	0.966562	1039.25	pass	-0.29824	-0.16945	0.00776457
3	1	noDox	pass	NM_052911	114799	ESCO1	ESCO1_3	s41632	CUAGAAGAGACGAAACGAAtt	UUCGUUUCGUCUCUUCUAGta	TargetSiRNA	NA	1727	41.5572	1.07105	0.613158	pass	1380	0.966562	1039.25	pass	-0.29824	-0.16945	0.00776457
2	1	Dox	fail	NM_001789	993	CDC25A	CDC25A_1	s2750	GGGUUAUCUCUUUCAUACAtt	UGUAUGAAAGAGAUAACCCtt	TargetSiRNA	NA	NA	NA	NA	NA	NA	1039	0.929782	1177.67	pass	0.0052249	0.013756	0.0116424
2	1	noDox	fail	NM_001789	993	CDC25A	CDC25A_1	s2750	GGGUUAUCUCUUUCAUACAtt	UGUAUGAAAGAGAUAACCCtt	TargetSiRNA	NA	NA	NA	NA	0.419074	NA	1112	0.929168	1177.67	pass	0.0052249	0.013756	0.0116424
1	2	Dox	pass	NM_001789	993	CDC25A	CDC25A_1	s2750	GGGUUAUCUCUUUCAUACAtt	UGUAUGAAAGAGAUAACCCtt	TargetSiRNA	NA	1005	31.7017	0.913691	-0.0565886	pass	984	0.887041	1177.67	pass	0.0854034	0.013756	0.0116424
1	1	Dox	pass	NM_001789	993	CDC25A	CDC25A_1	s2750	GGGUUAUCUCUUUCAUACAtt	UGUAUGAAAGAGAUAACCCtt	TargetSiRNA	NA	963	31.0322	0.860392	-0.0894356	pass	984	0.887041	1177.67	pass	0.0854034	0.013756	0.0116424
1	2	noDox	pass	NM_001789	993	CDC25A	CDC25A_1	s2750	GGGUUAUCUCUUUCAUACAtt	UGUAUGAAAGAGAUAACCCtt	TargetSiRNA	NA	674	25.9615	0.640976	0.268977	pass	1173.5	0.805636	1177.67	pass	0.0854034	0.013756	0.0116424
1	1	noDox	pass	NM_001789	993	CDC25A	CDC25A_1	s2750	GGGUUAUCUCUUUCAUACAtt	UGUAUGAAAGAGAUAACCCtt	TargetSiRNA	NA	1673	40.9023	0.970297	-0.0365347	pass	1173.5	0.805636	1177.67	pass	0.0854034	0.013756	0.0116424
1	1	Dox	pass	NM_001789	993	CDC25A	CDC25A_2	s2751	CAAGGGACCUUAUAGGAGAtt	UCUCCUAUAAGGUCCCUUGgg	TargetSiRNA	NA	753	27.4408	0.722434	-0.0038122	pass	446	0.526673	1003.33	pass	-0.369293	-0.124949	0.0116424
1	2	Dox	pass	NM_001789	993	CDC25A	CDC25A_2	s2751	CAAGGGACCUUAUAGGAGAtt	UCUCCUAUAAGGUCCCUUGgg	TargetSiRNA	NA	139	11.7898	0.330912	-0.329553	pass	446	0.526673	1003.33	pass	-0.369293	-0.124949	0.0116424
1	2	noDox	pass	NM_001789	993	CDC25A	CDC25A_2	s2751	CAAGGGACCUUAUAGGAGAtt	UCUCCUAUAAGGUCCCUUGgg	TargetSiRNA	NA	1576	39.6989	0.973069	0.0515867	pass	1385	0.900435	1003.33	pass	-0.369293	-0.124949	0.0116424
1	1	noDox	pass	NM_001789	993	CDC25A	CDC25A_2	s2751	CAAGGGACCUUAUAGGAGAtt	UCUCCUAUAAGGUCCCUUGgg	TargetSiRNA	NA	1194	34.5543	0.8278	0.367524	pass	1385	0.900435	1003.33	pass	-0.369293	-0.124949	0.0116424
1	2	Dox	pass	NM_001789	993	CDC25A	CDC25A_3	s2752	CAUCGACUGUCGAUACCCAtt	UGGGUAUCGACAGUCGAUGat	TargetSiRNA	NA	270	16.4317	0.435773	0.314875	pass	681	0.644004	926.667	pass	-0.330826	-0.214477	0.0116424
1	1	Dox	pass	NM_001789	993	CDC25A	CDC25A_3	s2752	CAUCGACUGUCGAUACCCAtt	UGGGUAUCGACAGUCGAUGat	TargetSiRNA	NA	1092	33.0454	0.852235	0.297727	pass	681	0.644004	926.667	pass	-0.330826	-0.214477	0.0116424
1	2	noDox	pass	NM_001789	993	CDC25A	CDC25A_3	s2752	CAUCGACUGUCGAUACCCAtt	UGGGUAUCGACAGUCGAUGat	TargetSiRNA	NA	1331	36.4829	0.94769	0.271202	pass	1448.5	0.979693	926.667	pass	-0.330826	-0.214477	0.0116424
1	1	noDox	pass	NM_001789	993	CDC25A	CDC25A_3	s2752	CAUCGACUGUCGAUACCCAtt	UGGGUAUCGACAGUCGAUGat	TargetSiRNA	NA	1566	39.5727	1.0117	0.278551	pass	1448.5	0.979693	926.667	pass	-0.330826	-0.214477	0.0116424
2	2	Dox	pass	NM_001789	993	CDC25A	CDC25A_1	s2750	GGGUUAUCUCUUUCAUACAtt	UGUAUGAAAGAGAUAACCCtt	TargetSiRNA	NA	1039	32.2335	0.929782	-0.0573753	pass	1039	0.929782	1177.67	pass	0.0052249	0.013756	0.0116424
2	2	noDox	pass	NM_001789	993	CDC25A	CDC25A_1	s2750	GGGUUAUCUCUUUCAUACAtt	UGUAUGAAAGAGAUAACCCtt	TargetSiRNA	NA	1112	33.3467	0.929168	0.622896	pass	1112	0.929168	1177.67	pass	0.0052249	0.013756	0.0116424
2	2	Dox	pass	NM_001789	993	CDC25A	CDC25A_2	s2751	CAAGGGACCUUAUAGGAGAtt	UCUCCUAUAAGGUCCCUUGgg	TargetSiRNA	NA	1336	36.5513	0.972227	-0.289856	pass	1127	0.904992	1003.33	pass	0.0595091	-0.124949	0.0116424
2	1	Dox	pass	NM_001789	993	CDC25A	CDC25A_2	s2751	CAAGGGACCUUAUAGGAGAtt	UCUCCUAUAAGGUCCCUUGgg	TargetSiRNA	NA	918	30.2985	0.837756	0.0858717	pass	1127	0.904992	1003.33	pass	0.0595091	-0.124949	0.0116424
2	2	noDox	pass	NM_001789	993	CDC25A	CDC25A_2	s2751	CAAGGGACCUUAUAGGAGAtt	UCUCCUAUAAGGUCCCUUGgg	TargetSiRNA	NA	1104	33.2265	0.925102	0.474823	pass	940.5	0.8497	1003.33	pass	0.0595091	-0.124949	0.0116424
2	1	noDox	pass	NM_001789	993	CDC25A	CDC25A_2	s2751	CAAGGGACCUUAUAGGAGAtt	UCUCCUAUAAGGUCCCUUGgg	TargetSiRNA	NA	777	27.8747	0.774298	-0.30285	pass	940.5	0.8497	1003.33	pass	0.0595091	-0.124949	0.0116424
2	2	Dox	pass	NM_001789	993	CDC25A	CDC25A_3	s2752	CAUCGACUGUCGAUACCCAtt	UGGGUAUCGACAGUCGAUGat	TargetSiRNA	NA	413	20.3224	0.587883	0.0370322	pass	434	0.59929	926.667	pass	-0.309716	-0.214477	0.0116424
2	1	Dox	pass	NM_001789	993	CDC25A	CDC25A_3	s2752	CAUCGACUGUCGAUACCCAtt	UGGGUAUCGACAGUCGAUGat	TargetSiRNA	NA	455	21.3307	0.610697	0.179348	pass	434	0.59929	926.667	pass	-0.309716	-0.214477	0.0116424
2	2	noDox	pass	NM_001789	993	CDC25A	CDC25A_3	s2752	CAUCGACUGUCGAUACCCAtt	UGGGUAUCGACAGUCGAUGat	TargetSiRNA	NA	1076	32.8024	0.841088	-0.0805388	pass	1191	0.913541	926.667	pass	-0.309716	-0.214477	0.0116424
2	1	noDox	pass	NM_001789	993	CDC25A	CDC25A_3	s2752	CAUCGACUGUCGAUACCCAtt	UGGGUAUCGACAGUCGAUGat	TargetSiRNA	NA	1306	36.1386	0.985993	0.834629	pass	1191	0.913541	926.667	pass	-0.309716	-0.214477	0.0116424
3	1	Dox	pass	NM_001789	993	CDC25A	CDC25A_1	s2750	GGGUUAUCUCUUUCAUACAtt	UGUAUGAAAGAGAUAACCCtt	TargetSiRNA	NA	1614	40.1746	1.04394	0.253357	pass	1343	0.939426	1177.67	pass	-0.0493604	0.013756	0.0116424
3	2	Dox	pass	NM_001789	993	CDC25A	CDC25A_1	s2750	GGGUUAUCUCUUUCAUACAtt	UGUAUGAAAGAGAUAACCCtt	TargetSiRNA	NA	1072	32.7414	0.834916	-0.199505	pass	1343	0.939426	1177.67	pass	-0.0493604	0.013756	0.0116424
3	1	noDox	pass	NM_001789	993	CDC25A	CDC25A_1	s2750	GGGUUAUCUCUUUCAUACAtt	UGUAUGAAAGAGAUAACCCtt	TargetSiRNA	NA	1322	36.3593	0.995307	0.777846	pass	1414.5	0.993719	1177.67	pass	-0.0493604	0.013756	0.0116424
3	2	noDox	pass	NM_001789	993	CDC25A	CDC25A_1	s2750	GGGUUAUCUCUUUCAUACAtt	UGUAUGAAAGAGAUAACCCtt	TargetSiRNA	NA	1507	38.8201	0.992131	-0.0882902	pass	1414.5	0.993719	1177.67	pass	-0.0493604	0.013756	0.0116424
3	1	Dox	pass	NM_001789	993	CDC25A	CDC25A_2	s2751	CAAGGGACCUUAUAGGAGAtt	UCUCCUAUAAGGUCCCUUGgg	TargetSiRNA	NA	742	27.2397	0.699604	0.00981241	pass	977.5	0.807592	1003.33	pass	-0.0650631	-0.124949	0.0116424
3	2	Dox	pass	NM_001789	993	CDC25A	CDC25A_2	s2751	CAAGGGACCUUAUAGGAGAtt	UCUCCUAUAAGGUCCCUUGgg	TargetSiRNA	NA	1213	34.8281	0.91558	0.375635	pass	977.5	0.807592	1003.33	pass	-0.0650631	-0.124949	0.0116424
3	2	noDox	pass	NM_001789	993	CDC25A	CDC25A_2	s2751	CAAGGGACCUUAUAGGAGAtt	UCUCCUAUAAGGUCCCUUGgg	TargetSiRNA	NA	1026	32.0312	0.836864	-0.198607	pass	1144	0.877008	1003.33	pass	-0.0650631	-0.124949	0.0116424
3	1	noDox	pass	NM_001789	993	CDC25A	CDC25A_2	s2751	CAAGGGACCUUAUAGGAGAtt	UCUCCUAUAAGGUCCCUUGgg	TargetSiRNA	NA	1262	35.5246	0.917152	-0.112469	pass	1144	0.877008	1003.33	pass	-0.0650631	-0.124949	0.0116424
3	1	Dox	pass	NM_001789	993	CDC25A	CDC25A_3	s2752	CAUCGACUGUCGAUACCCAtt	UGGGUAUCGACAGUCGAUGat	TargetSiRNA	NA	847	29.1033	0.735438	0.0162815	pass	921.5	0.775267	926.667	pass	-0.00288956	-0.214477	0.0116424
3	2	Dox	pass	NM_001789	993	CDC25A	CDC25A_3	s2752	CAUCGACUGUCGAUACCCAtt	UGGGUAUCGACAGUCGAUGat	TargetSiRNA	NA	996	31.5595	0.815096	0.324578	pass	921.5	0.775267	926.667	pass	-0.00288956	-0.214477	0.0116424
3	1	noDox	pass	NM_001789	993	CDC25A	CDC25A_3	s2752	CAUCGACUGUCGAUACCCAtt	UGGGUAUCGACAGUCGAUGat	TargetSiRNA	NA	849	29.1376	0.750964	0.613158	pass	884	0.782038	926.667	pass	-0.00288956	-0.214477	0.0116424
3	2	noDox	pass	NM_001789	993	CDC25A	CDC25A_3	s2752	CAUCGACUGUCGAUACCCAtt	UGGGUAUCGACAGUCGAUGat	TargetSiRNA	NA	919	30.315	0.813112	0.237185	pass	884	0.782038	926.667	pass	-0.00288956	-0.214477	0.0116424
2	1	Dox	fail	NM_000107	1643	DDB2	DDB2_1	s223391	GAAUCUCAGAAUGCACAAAtt	UUUGUGCAUUCUGAGAUUCca	TargetSiRNA	NA	NA	NA	NA	NA	NA	892	0.861501	1350.25	pass	-0.267937	-0.0953982	0.0125833
1	1	Dox	pass	NM_000107	1643	DDB2	DDB2_1	s223391	GAAUCUCAGAAUGCACAAAtt	UUUGUGCAUUCUGAGAUUCca	TargetSiRNA	NA	1635	40.4351	1.12109	-0.0894356	pass	1334.5	1.02394	1350.25	pass	0.126074	-0.0953982	0.0125833
1	2	Dox	pass	NM_000107	1643	DDB2	DDB2_1	s223391	GAAUCUCAGAAUGCACAAAtt	UUUGUGCAUUCUGAGAUUCca	TargetSiRNA	NA	1034	32.1559	0.926779	-0.0565886	pass	1334.5	1.02394	1350.25	pass	0.126074	-0.0953982	0.0125833
1	2	noDox	pass	NM_000107	1643	DDB2	DDB2_1	s223391	GAAUCUCAGAAUGCACAAAtt	UUUGUGCAUUCUGAGAUUCca	TargetSiRNA	NA	1180	34.3511	0.848111	0.268977	pass	1403	0.902341	1350.25	pass	0.126074	-0.0953982	0.0125833
1	1	noDox	pass	NM_000107	1643	DDB2	DDB2_1	s223391	GAAUCUCAGAAUGCACAAAtt	UUUGUGCAUUCUGAGAUUCca	TargetSiRNA	NA	1626	40.3237	0.95657	-0.0365347	pass	1403	0.902341	1350.25	pass	0.126074	-0.0953982	0.0125833
1	1	Dox	pass	NM_000107	1643	DDB2	DDB2_2	s3982	UGCACACUCUGGAUUCUUAtt	UAAGAAUCCAGAGUGUGCAaa	TargetSiRNA	NA	1252	35.3836	0.931543	-0.0038122	pass	1471	1.04269	1594	pass	-0.00498455	-0.0586809	0.0125833
1	2	Dox	pass	NM_000107	1643	DDB2	DDB2_2	s3982	UGCACACUCUGGAUUCUUAtt	UAAGAAUCCAGAGUGUGCAaa	TargetSiRNA	NA	1690	41.1096	1.15385	-0.329553	pass	1471	1.04269	1594	pass	-0.00498455	-0.0586809	0.0125833
1	1	noDox	pass	NM_000107	1643	DDB2	DDB2_2	s3982	UGCACACUCUGGAUUCUUAtt	UAAGAAUCCAGAGUGUGCAaa	TargetSiRNA	NA	1369	37	0.886391	0.367524	pass	1922	1.05291	1594	pass	-0.00498455	-0.0586809	0.0125833
1	2	noDox	pass	NM_000107	1643	DDB2	DDB2_2	s3982	UGCACACUCUGGAUUCUUAtt	UAAGAAUCCAGAGUGUGCAaa	TargetSiRNA	NA	2475	49.7494	1.21942	0.0515867	pass	1922	1.05291	1594	pass	-0.00498455	-0.0586809	0.0125833
1	2	Dox	pass	NM_000107	1643	DDB2	DDB2_3	s3983	UCAUUGUUGUGGGCCGAUAtt	UAUCGGCCCACAACAAUGAgg	TargetSiRNA	NA	534	23.1084	0.612843	0.314875	pass	883.5	0.759215	1176	pass	-0.199058	-0.0807677	0.0125833
1	1	Dox	pass	NM_000107	1643	DDB2	DDB2_3	s3983	UCAUUGUUGUGGGCCGAUAtt	UAUCGGCCCACAACAAUGAgg	TargetSiRNA	NA	1233	35.1141	0.905586	0.297727	pass	883.5	0.759215	1176	pass	-0.199058	-0.0807677	0.0125833
1	2	noDox	pass	NM_000107	1643	DDB2	DDB2_3	s3983	UCAUUGUUGUGGGCCGAUAtt	UAUCGGCCCACAACAAUGAgg	TargetSiRNA	NA	1632	40.398	1.04939	0.271202	pass	1404	0.963053	1176	pass	-0.199058	-0.0807677	0.0125833
1	1	noDox	pass	NM_000107	1643	DDB2	DDB2_3	s3983	UCAUUGUUGUGGGCCGAUAtt	UAUCGGCCCACAACAAUGAgg	TargetSiRNA	NA	1176	34.2929	0.876714	0.278551	pass	1404	0.963053	1176	pass	-0.199058	-0.0807677	0.0125833
2	2	Dox	pass	NM_000107	1643	DDB2	DDB2_1	s223391	GAAUCUCAGAAUGCACAAAtt	UUUGUGCAUUCUGAGAUUCca	TargetSiRNA	NA	892	29.8664	0.861501	-0.0573753	pass	892	0.861501	1350.25	pass	-0.267937	-0.0953982	0.0125833
2	1	noDox	pass	NM_000107	1643	DDB2	DDB2_1	s223391	GAAUCUCAGAAUGCACAAAtt	UUUGUGCAUUCUGAGAUUCca	TargetSiRNA	NA	1731	41.6053	1.11656	0.419074	pass	1722.5	1.13507	1350.25	pass	-0.267937	-0.0953982	0.0125833
2	2	noDox	pass	NM_000107	1643	DDB2	DDB2_1	s223391	GAAUCUCAGAAUGCACAAAtt	UUUGUGCAUUCUGAGAUUCca	TargetSiRNA	NA	1714	41.4005	1.15358	0.622896	pass	1722.5	1.13507	1350.25	pass	-0.267937	-0.0953982	0.0125833
2	2	Dox	pass	NM_000107	1643	DDB2	DDB2_2	s3982	UGCACACUCUGGAUUCUUAtt	UAAGAAUCCAGAGUGUGCAaa	TargetSiRNA	NA	1289	35.9026	0.954973	-0.289856	pass	1232.5	0.951586	1594	pass	-0.0753009	-0.0586809	0.0125833
2	1	Dox	pass	NM_000107	1643	DDB2	DDB2_2	s3982	UGCACACUCUGGAUUCUUAtt	UAAGAAUCCAGAGUGUGCAaa	TargetSiRNA	NA	1176	34.2929	0.9482	0.0858717	pass	1232.5	0.951586	1594	pass	-0.0753009	-0.0586809	0.0125833
2	2	noDox	pass	NM_000107	1643	DDB2	DDB2_2	s3982	UGCACACUCUGGAUUCUUAtt	UAAGAAUCCAGAGUGUGCAaa	TargetSiRNA	NA	1428	37.7889	1.05213	0.474823	pass	1377.5	1.03201	1594	pass	-0.0753009	-0.0586809	0.0125833
2	1	noDox	pass	NM_000107	1643	DDB2	DDB2_2	s3982	UGCACACUCUGGAUUCUUAtt	UAAGAAUCCAGAGUGUGCAaa	TargetSiRNA	NA	1327	36.428	1.01189	-0.30285	pass	1377.5	1.03201	1594	pass	-0.0753009	-0.0586809	0.0125833
2	2	Dox	pass	NM_000107	1643	DDB2	DDB2_3	s3983	UCAUUGUUGUGGGCCGAUAtt	UAUCGGCCCACAACAAUGAgg	TargetSiRNA	NA	856	29.2575	0.846356	0.0370322	pass	953	0.887036	1176	pass	-0.0869438	-0.0807677	0.0125833
2	1	Dox	pass	NM_000107	1643	DDB2	DDB2_3	s3983	UCAUUGUUGUGGGCCGAUAtt	UAUCGGCCCACAACAAUGAgg	TargetSiRNA	NA	1050	32.4037	0.927715	0.179348	pass	953	0.887036	1176	pass	-0.0869438	-0.0807677	0.0125833
2	1	noDox	pass	NM_000107	1643	DDB2	DDB2_3	s3983	UCAUUGUUGUGGGCCGAUAtt	UAUCGGCCCACAACAAUGAgg	TargetSiRNA	NA	1647	40.5832	1.10726	0.834629	pass	1373.5	0.978838	1176	pass	-0.0869438	-0.0807677	0.0125833
2	2	noDox	pass	NM_000107	1643	DDB2	DDB2_3	s3983	UCAUUGUUGUGGGCCGAUAtt	UAUCGGCCCACAACAAUGAgg	TargetSiRNA	NA	1100	33.1662	0.850417	-0.0805388	pass	1373.5	0.978838	1176	pass	-0.0869438	-0.0807677	0.0125833
3	1	Dox	pass	NM_000107	1643	DDB2	DDB2_1	s223391	GAAUCUCAGAAUGCACAAAtt	UUUGUGCAUUCUGAGAUUCca	TargetSiRNA	NA	1224	34.9857	0.909103	0.253357	pass	1201	0.892162	1350.25	pass	-0.144332	-0.0953982	0.0125833
3	2	Dox	pass	NM_000107	1643	DDB2	DDB2_1	s223391	GAAUCUCAGAAUGCACAAAtt	UUUGUGCAUUCUGAGAUUCca	TargetSiRNA	NA	1178	34.322	0.875222	-0.199505	pass	1201	0.892162	1350.25	pass	-0.144332	-0.0953982	0.0125833
3	1	noDox	pass	NM_000107	1643	DDB2	DDB2_1	s223391	GAAUCUCAGAAUGCACAAAtt	UUUGUGCAUUCUGAGAUUCca	TargetSiRNA	NA	1740	41.7133	1.14187	0.777846	pass	1548.5	1.04166	1350.25	pass	-0.144332	-0.0953982	0.0125833
3	2	noDox	pass	NM_000107	1643	DDB2	DDB2_1	s223391	GAAUCUCAGAAUGCACAAAtt	UUUGUGCAUUCUGAGAUUCca	TargetSiRNA	NA	1357	36.8375	0.941461	-0.0882902	pass	1548.5	1.04166	1350.25	pass	-0.144332	-0.0953982	0.0125833
3	1	Dox	pass	NM_000107	1643	DDB2	DDB2_2	s3982	UGCACACUCUGGAUUCUUAtt	UAAGAAUCCAGAGUGUGCAaa	TargetSiRNA	NA	1484	38.5227	0.98939	0.00981241	pass	1614.5	1.04377	1594	pass	-0.0957574	-0.0586809	0.0125833
3	2	Dox	pass	NM_000107	1643	DDB2	DDB2_2	s3982	UGCACACUCUGGAUUCUUAtt	UAAGAAUCCAGAGUGUGCAaa	TargetSiRNA	NA	1745	41.7732	1.09815	0.375635	pass	1614.5	1.04377	1594	pass	-0.0957574	-0.0586809	0.0125833
3	1	noDox	pass	NM_000107	1643	DDB2	DDB2_2	s3982	UGCACACUCUGGAUUCUUAtt	UAAGAAUCCAGAGUGUGCAaa	TargetSiRNA	NA	2056	45.3431	1.17064	-0.112469	pass	1946.5	1.14521	1594	pass	-0.0957574	-0.0586809	0.0125833
3	2	noDox	pass	NM_000107	1643	DDB2	DDB2_2	s3982	UGCACACUCUGGAUUCUUAtt	UAAGAAUCCAGAGUGUGCAaa	TargetSiRNA	NA	1837	42.8602	1.11979	-0.198607	pass	1946.5	1.14521	1594	pass	-0.0957574	-0.0586809	0.0125833
3	1	Dox	pass	NM_000107	1643	DDB2	DDB2_3	s3983	UCAUUGUUGUGGGCCGAUAtt	UAUCGGCCCACAACAAUGAgg	TargetSiRNA	NA	1291	35.9305	0.907962	0.0162815	pass	1299	0.920841	1176	pass	0.0436989	-0.0807677	0.0125833
3	2	Dox	pass	NM_000107	1643	DDB2	DDB2_3	s3983	UCAUUGUUGUGGGCCGAUAtt	UAUCGGCCCACAACAAUGAgg	TargetSiRNA	NA	1307	36.1525	0.93372	0.324578	pass	1299	0.920841	1176	pass	0.0436989	-0.0807677	0.0125833
3	2	noDox	pass	NM_000107	1643	DDB2	DDB2_3	s3983	UCAUUGUUGUGGGCCGAUAtt	UAUCGGCCCACAACAAUGAgg	TargetSiRNA	NA	889	29.8161	0.79973	0.237185	pass	1143	0.881517	1176	pass	0.0436989	-0.0807677	0.0125833
3	1	noDox	pass	NM_000107	1643	DDB2	DDB2_3	s3983	UCAUUGUUGUGGGCCGAUAtt	UAUCGGCCCACAACAAUGAgg	TargetSiRNA	NA	1397	37.3765	0.963304	0.613158	pass	1143	0.881517	1176	pass	0.0436989	-0.0807677	0.0125833
2	1	Dox	fail	NM_198256	1876	E2F6	E2F6_1	s4420	GGUCAGACCAGUAACAAAAtt	UUUUGUUACUGGUCUGACCct	TargetSiRNA	NA	NA	NA	NA	NA	NA	824	0.828012	1448.83	pass	-0.206186	-0.0972464	0.014919
2	1	noDox	fail	NM_198256.2	1876	E2F6	E2F6_3	s57531	GAAUCGACCUCGUUGAAAAtt	UUUUCAACGAGGUCGAUUCca	TargetSiRNA	NA	NA	NA	NA	0.834629	NA	1090	0.846542	1201.58	pass	0.0450796	-0.0556869	0.014919
1	2	Dox	pass	NM_198256	1876	E2F6	E2F6_1	s4420	GGUCAGACCAGUAACAAAAtt	UUUUGUUACUGGUCUGACCct	TargetSiRNA	NA	1068	32.6803	0.941893	-0.0565886	pass	927	0.859602	1448.83	pass	-0.21833	-0.0972464	0.014919
1	1	Dox	pass	NM_198256	1876	E2F6	E2F6_1	s4420	GGUCAGACCAGUAACAAAAtt	UUUUGUUACUGGUCUGACCct	TargetSiRNA	NA	786	28.0357	0.77731	-0.0894356	pass	927	0.859602	1448.83	pass	-0.21833	-0.0972464	0.014919
1	2	noDox	pass	NM_198256	1876	E2F6	E2F6_1	s4420	GGUCAGACCAGUAACAAAAtt	UUUUGUUACUGGUCUGACCct	TargetSiRNA	NA	1933	43.9659	1.0855	0.268977	pass	2005	1.08331	1448.83	pass	-0.21833	-0.0972464	0.014919
1	1	noDox	pass	NM_198256	1876	E2F6	E2F6_1	s4420	GGUCAGACCAGUAACAAAAtt	UUUUGUUACUGGUCUGACCct	TargetSiRNA	NA	2077	45.5741	1.08112	-0.0365347	pass	2005	1.08331	1448.83	pass	-0.21833	-0.0972464	0.014919
1	1	Dox	pass	NM_198256	1876	E2F6	E2F6_2	s4421	GCUGGUUUAUUUAACUCGAtt	UCGAGUUAAAUAAACCAGCga	TargetSiRNA	NA	744	27.2764	0.718104	-0.0038122	pass	665.5	0.699063	1417.92	pass	-0.317364	-0.12896	0.014919
1	2	Dox	pass	NM_198256	1876	E2F6	E2F6_2	s4421	GCUGGUUUAUUUAACUCGAtt	UCGAGUUAAAUAAACCAGCga	TargetSiRNA	NA	587	24.2281	0.680023	-0.329553	pass	665.5	0.699063	1417.92	pass	-0.317364	-0.12896	0.014919
1	1	noDox	pass	NM_198256	1876	E2F6	E2F6_2	s4421	GCUGGUUUAUUUAACUCGAtt	UCGAGUUAAAUAAACCAGCga	TargetSiRNA	NA	2059	45.3762	1.08706	0.367524	pass	1790	1.0215	1417.92	pass	-0.317364	-0.12896	0.014919
1	2	noDox	pass	NM_198256	1876	E2F6	E2F6_2	s4421	GCUGGUUUAUUUAACUCGAtt	UCGAGUUAAAUAAACCAGCga	TargetSiRNA	NA	1521	39	0.955939	0.0515867	pass	1790	1.0215	1417.92	pass	-0.317364	-0.12896	0.014919
1	1	Dox	pass	NM_198256.2	1876	E2F6	E2F6_3	s57531	GAAUCGACCUCGUUGAAAAtt	UUUUCAACGAGGUCGAUUCca	TargetSiRNA	NA	948	30.7896	0.794058	0.297727	pass	915	0.790836	1201.58	pass	-0.125783	-0.0556869	0.014919
1	2	Dox	pass	NM_198256.2	1876	E2F6	E2F6_3	s57531	GAAUCGACCUCGUUGAAAAtt	UUUUCAACGAGGUCGAUUCca	TargetSiRNA	NA	882	29.6985	0.787613	0.314875	pass	915	0.790836	1201.58	pass	-0.125783	-0.0556869	0.014919
1	2	noDox	pass	NM_198256.2	1876	E2F6	E2F6_3	s57531	GAAUCGACCUCGUUGAAAAtt	UUUUCAACGAGGUCGAUUCca	TargetSiRNA	NA	1506	38.8072	1.00807	0.271202	pass	1285.5	0.921191	1201.58	pass	-0.125783	-0.0556869	0.014919
1	1	noDox	pass	NM_198256.2	1876	E2F6	E2F6_3	s57531	GAAUCGACCUCGUUGAAAAtt	UUUUCAACGAGGUCGAUUCca	TargetSiRNA	NA	1065	32.6343	0.834313	0.278551	pass	1285.5	0.921191	1201.58	pass	-0.125783	-0.0556869	0.014919
2	2	Dox	pass	NM_198256	1876	E2F6	E2F6_1	s4420	GGUCAGACCAGUAACAAAAtt	UUUUGUUACUGGUCUGACCct	TargetSiRNA	NA	824	28.7054	0.828012	-0.0573753	pass	824	0.828012	1448.83	pass	-0.206186	-0.0972464	0.014919
2	2	noDox	pass	NM_198256	1876	E2F6	E2F6_1	s4420	GGUCAGACCAGUAACAAAAtt	UUUUGUUACUGGUCUGACCct	TargetSiRNA	NA	1361	36.8917	1.02795	0.622896	pass	1447	1.03936	1448.83	pass	-0.206186	-0.0972464	0.014919
2	1	noDox	pass	NM_198256	1876	E2F6	E2F6_1	s4420	GGUCAGACCAGUAACAAAAtt	UUUUGUUACUGGUCUGACCct	TargetSiRNA	NA	1533	39.1535	1.05077	0.419074	pass	1447	1.03936	1448.83	pass	-0.206186	-0.0972464	0.014919
2	1	Dox	pass	NM_198256	1876	E2F6	E2F6_2	s4421	GCUGGUUUAUUUAACUCGAtt	UCGAGUUAAAUAAACCAGCga	TargetSiRNA	NA	1588	39.8497	1.10185	0.0858717	pass	1543	1.06567	1417.92	pass	-0.0261773	-0.12896	0.014919
2	2	Dox	pass	NM_198256	1876	E2F6	E2F6_2	s4421	GCUGGUUUAUUUAACUCGAtt	UCGAGUUAAAUAAACCAGCga	TargetSiRNA	NA	1498	38.704	1.02949	-0.289856	pass	1543	1.06567	1417.92	pass	-0.0261773	-0.12896	0.014919
2	1	noDox	pass	NM_198256	1876	E2F6	E2F6_2	s4421	GCUGGUUUAUUUAACUCGAtt	UCGAGUUAAAUAAACCAGCga	TargetSiRNA	NA	1640	40.4969	1.12491	-0.30285	pass	1558	1.09729	1417.92	pass	-0.0261773	-0.12896	0.014919
2	2	noDox	pass	NM_198256	1876	E2F6	E2F6_2	s4421	GCUGGUUUAUUUAACUCGAtt	UCGAGUUAAAUAAACCAGCga	TargetSiRNA	NA	1476	38.4187	1.06967	0.474823	pass	1558	1.09729	1417.92	pass	-0.0261773	-0.12896	0.014919
2	2	Dox	pass	NM_198256.2	1876	E2F6	E2F6_3	s57531	GAAUCGACCUCGUUGAAAAtt	UUUUCAACGAGGUCGAUUCca	TargetSiRNA	NA	774	27.8209	0.804797	0.0370322	pass	961	0.88742	1201.58	pass	0.0450796	-0.0556869	0.014919
2	1	Dox	pass	NM_198256.2	1876	E2F6	E2F6_3	s57531	GAAUCGACCUCGUUGAAAAtt	UUUUCAACGAGGUCGAUUCca	TargetSiRNA	NA	1148	33.8821	0.970043	0.179348	pass	961	0.88742	1201.58	pass	0.0450796	-0.0556869	0.014919
2	2	noDox	pass	NM_198256.2	1876	E2F6	E2F6_3	s57531	GAAUCGACCUCGUUGAAAAtt	UUUUCAACGAGGUCGAUUCca	TargetSiRNA	NA	1090	33.0151	0.846542	-0.0805388	pass	1090	0.846542	1201.58	pass	0.0450796	-0.0556869	0.014919
3	1	Dox	pass	NM_198256	1876	E2F6	E2F6_1	s4420	GGUCAGACCAGUAACAAAAtt	UUUUGUUACUGGUCUGACCct	TargetSiRNA	NA	2267	47.613	1.23722	0.253357	pass	1999	1.14909	1448.83	pass	0.132777	-0.0972464	0.014919
3	2	Dox	pass	NM_198256	1876	E2F6	E2F6_1	s4420	GGUCAGACCAGUAACAAAAtt	UUUUGUUACUGGUCUGACCct	TargetSiRNA	NA	1731	41.6053	1.06095	-0.199505	pass	1999	1.14909	1448.83	pass	0.132777	-0.0972464	0.014919
3	1	noDox	pass	NM_198256	1876	E2F6	E2F6_1	s4420	GGUCAGACCAGUAACAAAAtt	UUUUGUUACUGGUCUGACCct	TargetSiRNA	NA	1734	41.6413	1.1399	0.777846	pass	1491	1.02138	1448.83	pass	0.132777	-0.0972464	0.014919
3	2	noDox	pass	NM_198256	1876	E2F6	E2F6_1	s4420	GGUCAGACCAGUAACAAAAtt	UUUUGUUACUGGUCUGACCct	TargetSiRNA	NA	1248	35.327	0.902859	-0.0882902	pass	1491	1.02138	1448.83	pass	0.132777	-0.0972464	0.014919
3	2	Dox	pass	NM_198256	1876	E2F6	E2F6_2	s4421	GCUGGUUUAUUUAACUCGAtt	UCGAGUUAAAUAAACCAGCga	TargetSiRNA	NA	1729	41.5812	1.09311	0.375635	pass	1409	0.970328	1417.92	pass	-0.0433404	-0.12896	0.014919
3	1	Dox	pass	NM_198256	1876	E2F6	E2F6_2	s4421	GCUGGUUUAUUUAACUCGAtt	UCGAGUUAAAUAAACCAGCga	TargetSiRNA	NA	1089	33	0.847548	0.00981241	pass	1409	0.970328	1417.92	pass	-0.0433404	-0.12896	0.014919
3	2	noDox	pass	NM_198256	1876	E2F6	E2F6_2	s4421	GCUGGUUUAUUUAACUCGAtt	UCGAGUUAAAUAAACCAGCga	TargetSiRNA	NA	1413	37.5899	0.982092	-0.198607	pass	1542	1.01873	1417.92	pass	-0.0433404	-0.12896	0.014919
3	1	noDox	pass	NM_198256	1876	E2F6	E2F6_2	s4421	GCUGGUUUAUUUAACUCGAtt	UCGAGUUAAAUAAACCAGCga	TargetSiRNA	NA	1671	40.8779	1.05536	-0.112469	pass	1542	1.01873	1417.92	pass	-0.0433404	-0.12896	0.014919
3	2	Dox	pass	NM_198256.2	1876	E2F6	E2F6_3	s57531	GAAUCGACCUCGUUGAAAAtt	UUUUCAACGAGGUCGAUUCca	TargetSiRNA	NA	1265	35.5668	0.918595	0.324578	pass	1387.5	0.950277	1201.58	pass	-0.0863576	-0.0556869	0.014919
3	1	Dox	pass	NM_198256.2	1876	E2F6	E2F6_3	s57531	GAAUCGACCUCGUUGAAAAtt	UUUUCAACGAGGUCGAUUCca	TargetSiRNA	NA	1510	38.8587	0.981958	0.0162815	pass	1387.5	0.950277	1201.58	pass	-0.0863576	-0.0556869	0.014919
3	2	noDox	pass	NM_198256.2	1876	E2F6	E2F6_3	s57531	GAAUCGACCUCGUUGAAAAtt	UUUUCAACGAGGUCGAUUCca	TargetSiRNA	NA	1736	41.6653	1.11755	0.237185	pass	1570.5	1.0418	1201.58	pass	-0.0863576	-0.0556869	0.014919
3	1	noDox	pass	NM_198256.2	1876	E2F6	E2F6_3	s57531	GAAUCGACCUCGUUGAAAAtt	UUUUCAACGAGGUCGAUUCca	TargetSiRNA	NA	1405	37.4833	0.966059	0.613158	pass	1570.5	1.0418	1201.58	pass	-0.0863576	-0.0556869	0.014919
2	1	Dox	fail	NM_000546	7157	TP53	TP53_1	s605	GUAAUCUACUGGGACGGAAtt	UUCCGUCCCAGUAGAUUACca	TargetSiRNA	NA	NA	NA	NA	NA	NA	1251	1.02024	1485.92	pass	0.100106	0.0780767	0.0152025
1	2	Dox	pass	NM_000546	7157	TP53	TP53_1	s605	GUAAUCUACUGGGACGGAAtt	UUCCGUCCCAGUAGAUUACca	TargetSiRNA	NA	984	31.3688	0.904094	-0.0565886	pass	1297.5	1.00846	1485.92	pass	-0.0433015	0.0780767	0.0152025
1	1	Dox	pass	NM_000546	7157	TP53	TP53_1	s605	GUAAUCUACUGGGACGGAAtt	UUCCGUCCCAGUAGAUUACca	TargetSiRNA	NA	1611	40.1373	1.11284	-0.0894356	pass	1297.5	1.00846	1485.92	pass	-0.0433015	0.0780767	0.0152025
1	2	noDox	pass	NM_000546	7157	TP53	TP53_1	s605	GUAAUCUACUGGGACGGAAtt	UUCCGUCCCAGUAGAUUACca	TargetSiRNA	NA	2038	45.1442	1.11459	0.268977	pass	1906.5	1.05701	1485.92	pass	-0.0433015	0.0780767	0.0152025
1	1	noDox	pass	NM_000546	7157	TP53	TP53_1	s605	GUAAUCUACUGGGACGGAAtt	UUCCGUCCCAGUAGAUUACca	TargetSiRNA	NA	1775	42.1307	0.999438	-0.0365347	pass	1906.5	1.05701	1485.92	pass	-0.0433015	0.0780767	0.0152025
1	2	Dox	pass	NM_000546	7157	TP53	TP53_2	s606	GAAAUUUGCGUGUGGAGUAtt	UACUCCACACGCAAAUUUCct	TargetSiRNA	NA	653	25.5539	0.717235	-0.329553	pass	897	0.803262	1732.25	pass	-0.424777	-0.213181	0.0152025
1	1	Dox	pass	NM_000546	7157	TP53	TP53_2	s606	GAAAUUUGCGUGUGGAGUAtt	UACUCCACACGCAAAUUUCct	TargetSiRNA	NA	1141	33.7787	0.88929	-0.0038122	pass	897	0.803262	1732.25	pass	-0.424777	-0.213181	0.0152025
1	2	noDox	pass	NM_000546	7157	TP53	TP53_2	s606	GAAAUUUGCGUGUGGAGUAtt	UACUCCACACGCAAAUUUCct	TargetSiRNA	NA	2459	49.5883	1.21547	0.0515867	pass	2597	1.23417	1732.25	pass	-0.424777	-0.213181	0.0152025
1	1	noDox	pass	NM_000546	7157	TP53	TP53_2	s606	GAAAUUUGCGUGUGGAGUAtt	UACUCCACACGCAAAUUUCct	TargetSiRNA	NA	2735	52.2972	1.25286	0.367524	pass	2597	1.23417	1732.25	pass	-0.424777	-0.213181	0.0152025
1	1	Dox	pass	NM_000546	7157	TP53	TP53_3	s607	GGUGAACCUUAGUACCUAAtt	UUAGGUACUAAGGUUCACCaa	TargetSiRNA	NA	1321	36.3456	0.937345	0.297727	pass	1402.5	0.97949	1375.92	pass	-0.0339596	0.0584923	0.0152025
1	2	Dox	pass	NM_000546	7157	TP53	TP53_3	s607	GGUGAACCUUAGUACCUAAtt	UUAGGUACUAAGGUUCACCaa	TargetSiRNA	NA	1484	38.5227	1.02163	0.314875	pass	1402.5	0.97949	1375.92	pass	-0.0339596	0.0584923	0.0152025
1	1	noDox	pass	NM_000546	7157	TP53	TP53_3	s607	GGUGAACCUUAGUACCUAAtt	UUAGGUACUAAGGUUCACCaa	TargetSiRNA	NA	1093	33.0606	0.84521	0.278551	pass	1599	1.0185	1375.92	pass	-0.0339596	0.0584923	0.0152025
1	2	noDox	pass	NM_000546	7157	TP53	TP53_3	s607	GGUGAACCUUAGUACCUAAtt	UUAGGUACUAAGGUUCACCaa	TargetSiRNA	NA	2105	45.8803	1.1918	0.271202	pass	1599	1.0185	1375.92	pass	-0.0339596	0.0584923	0.0152025
2	2	Dox	pass	NM_000546	7157	TP53	TP53_1	s605	GUAAUCUACUGGGACGGAAtt	UUCCGUCCCAGUAGAUUACca	TargetSiRNA	NA	1251	35.3695	1.02024	-0.0573753	pass	1251	1.02024	1485.92	pass	0.100106	0.0780767	0.0152025
2	2	noDox	pass	NM_000546	7157	TP53	TP53_1	s605	GUAAUCUACUGGGACGGAAtt	UUCCGUCCCAGUAGAUUACca	TargetSiRNA	NA	1246	35.2987	0.983561	0.622896	pass	1143.5	0.924723	1485.92	pass	0.100106	0.0780767	0.0152025
2	1	noDox	pass	NM_000546	7157	TP53	TP53_1	s605	GUAAUCUACUGGGACGGAAtt	UUCCGUCCCAGUAGAUUACca	TargetSiRNA	NA	1041	32.2645	0.865885	0.419074	pass	1143.5	0.924723	1485.92	pass	0.100106	0.0780767	0.0152025
2	2	Dox	pass	NM_000546	7157	TP53	TP53_2	s606	GAAAUUUGCGUGUGGAGUAtt	UACUCCACACGCAAAUUUCct	TargetSiRNA	NA	1876	43.3128	1.15208	-0.289856	pass	1707	1.11822	1732.25	pass	-0.0442988	-0.213181	0.0152025
2	1	Dox	pass	NM_000546	7157	TP53	TP53_2	s606	GAAAUUUGCGUGUGGAGUAtt	UACUCCACACGCAAAUUUCct	TargetSiRNA	NA	1538	39.2173	1.08436	0.0858717	pass	1707	1.11822	1732.25	pass	-0.0442988	-0.213181	0.0152025
2	2	noDox	pass	NM_000546	7157	TP53	TP53_2	s606	GAAAUUUGCGUGUGGAGUAtt	UACUCCACACGCAAAUUUCct	TargetSiRNA	NA	1741	41.7253	1.16173	0.474823	pass	1765	1.16832	1732.25	pass	-0.0442988	-0.213181	0.0152025
2	1	noDox	pass	NM_000546	7157	TP53	TP53_2	s606	GAAAUUUGCGUGUGGAGUAtt	UACUCCACACGCAAAUUUCct	TargetSiRNA	NA	1789	42.2966	1.1749	-0.30285	pass	1765	1.16832	1732.25	pass	-0.0442988	-0.213181	0.0152025
2	1	Dox	pass	NM_000546	7157	TP53	TP53_3	s607	GGUGAACCUUAGUACCUAAtt	UUAGGUACUAAGGUUCACCaa	TargetSiRNA	NA	1206	34.7275	0.994246	0.179348	pass	1353	1.05731	1375.92	pass	0.165206	0.0584923	0.0152025
2	2	Dox	pass	NM_000546	7157	TP53	TP53_3	s607	GGUGAACCUUAGUACCUAAtt	UUAGGUACUAAGGUUCACCaa	TargetSiRNA	NA	1500	38.7298	1.12037	0.0370322	pass	1353	1.05731	1375.92	pass	0.165206	0.0584923	0.0152025
2	1	noDox	pass	NM_000546	7157	TP53	TP53_3	s607	GGUGAACCUUAGUACCUAAtt	UUAGGUACUAAGGUUCACCaa	TargetSiRNA	NA	1294	35.9722	0.981453	0.834629	pass	1148	0.896552	1375.92	pass	0.165206	0.0584923	0.0152025
2	2	noDox	pass	NM_000546	7157	TP53	TP53_3	s607	GGUGAACCUUAGUACCUAAtt	UUAGGUACUAAGGUUCACCaa	TargetSiRNA	NA	1002	31.6544	0.811651	-0.0805388	pass	1148	0.896552	1375.92	pass	0.165206	0.0584923	0.0152025
3	2	Dox	pass	NM_000546	7157	TP53	TP53_1	s605	GUAAUCUACUGGGACGGAAtt	UUCCGUCCCAGUAGAUUACca	TargetSiRNA	NA	1761	41.9643	1.0701	-0.199505	pass	1969.5	1.1414	1485.92	pass	0.177426	0.0780767	0.0152025
3	1	Dox	pass	NM_000546	7157	TP53	TP53_1	s605	GUAAUCUACUGGGACGGAAtt	UUCCGUCCCAGUAGAUUACca	TargetSiRNA	NA	2178	46.669	1.21269	0.253357	pass	1969.5	1.1414	1485.92	pass	0.177426	0.0780767	0.0152025
3	1	noDox	pass	NM_000546	7157	TP53	TP53_1	s605	GUAAUCUACUGGGACGGAAtt	UUCCGUCCCAGUAGAUUACca	TargetSiRNA	NA	1218	34.8999	0.955355	0.777846	pass	1347.5	0.968781	1485.92	pass	0.177426	0.0780767	0.0152025
3	2	noDox	pass	NM_000546	7157	TP53	TP53_1	s605	GUAAUCUACUGGGACGGAAtt	UUCCGUCCCAGUAGAUUACca	TargetSiRNA	NA	1477	38.4318	0.982206	-0.0882902	pass	1347.5	0.968781	1485.92	pass	0.177426	0.0780767	0.0152025
3	2	Dox	pass	NM_000546	7157	TP53	TP53_2	s606	GAAAUUUGCGUGUGGAGUAtt	UACUCCACACGCAAAUUUCct	TargetSiRNA	NA	1646	40.5709	1.06655	0.375635	pass	1432	0.981446	1732.25	pass	-0.170468	-0.213181	0.0152025
3	1	Dox	pass	NM_000546	7157	TP53	TP53_2	s606	GAAAUUUGCGUGUGGAGUAtt	UACUCCACACGCAAAUUUCct	TargetSiRNA	NA	1218	34.8999	0.896343	0.00981241	pass	1432	0.981446	1732.25	pass	-0.170468	-0.213181	0.0152025
3	2	noDox	pass	NM_000546	7157	TP53	TP53_2	s606	GAAAUUUGCGUGUGGAGUAtt	UACUCCACACGCAAAUUUCct	TargetSiRNA	NA	1755	41.8927	1.09451	-0.198607	pass	1995.5	1.15766	1732.25	pass	-0.170468	-0.213181	0.0152025
3	1	noDox	pass	NM_000546	7157	TP53	TP53_2	s606	GAAAUUUGCGUGUGGAGUAtt	UACUCCACACGCAAAUUUCct	TargetSiRNA	NA	2236	47.2864	1.22081	-0.112469	pass	1995.5	1.15766	1732.25	pass	-0.170468	-0.213181	0.0152025
3	2	Dox	pass	NM_000546	7157	TP53	TP53_3	s607	GGUGAACCUUAGUACCUAAtt	UUAGGUACUAAGGUUCACCaa	TargetSiRNA	NA	1367	36.973	0.954912	0.324578	pass	1466	0.977296	1375.92	pass	0.0442303	0.0584923	0.0152025
3	1	Dox	pass	NM_000546	7157	TP53	TP53_3	s607	GGUGAACCUUAGUACCUAAtt	UUAGGUACUAAGGUUCACCaa	TargetSiRNA	NA	1565	39.5601	0.999681	0.0162815	pass	1466	0.977296	1375.92	pass	0.0442303	0.0584923	0.0152025
3	2	noDox	pass	NM_000546	7157	TP53	TP53_3	s607	GGUGAACCUUAGUACCUAAtt	UUAGGUACUAAGGUUCACCaa	TargetSiRNA	NA	1052	32.4345	0.869962	0.237185	pass	1287	0.93772	1375.92	pass	0.0442303	0.0584923	0.0152025
3	1	noDox	pass	NM_000546	7157	TP53	TP53_3	s607	GGUGAACCUUAGUACCUAAtt	UUAGGUACUAAGGUUCACCaa	TargetSiRNA	NA	1522	39.0128	1.00548	0.613158	pass	1287	0.93772	1375.92	pass	0.0442303	0.0584923	0.0152025
2	1	Dox	fail	NM_000465	580	BARD1	BARD1_1	s1885	GCCUGUCGAUUAUACAGAUtt	AUCUGUAUAAUCGACAGGCcg	TargetSiRNA	NA	NA	NA	NA	NA	NA	348	0.5381	474.167	pass	-0.236731	-0.189841	0.0175271
2	1	noDox	fail	NM_000465	580	BARD1	BARD1_1	s1885	GCCUGUCGAUUAUACAGAUtt	AUCUGUAUAAUCGACAGGCcg	TargetSiRNA	NA	NA	NA	NA	0.419074	NA	781	0.778695	474.167	pass	-0.236731	-0.189841	0.0175271
1	1	Dox	pass	NM_000465	580	BARD1	BARD1_1	s1885	GCCUGUCGAUUAUACAGAUtt	AUCUGUAUAAUCGACAGGCcg	TargetSiRNA	NA	244	15.6205	0.43309	-0.0894356	pass	166.5	0.352495	474.167	pass	-0.292484	-0.189841	0.0175271
1	2	Dox	pass	NM_000465	580	BARD1	BARD1_1	s1885	GCCUGUCGAUUAUACAGAUtt	AUCUGUAUAAUCGACAGGCcg	TargetSiRNA	NA	89	9.43398	0.271901	-0.0565886	pass	166.5	0.352495	474.167	pass	-0.292484	-0.189841	0.0175271
1	2	noDox	pass	NM_000465	580	BARD1	BARD1_1	s1885	GCCUGUCGAUUAUACAGAUtt	AUCUGUAUAAUCGACAGGCcg	TargetSiRNA	NA	688	26.2298	0.647599	0.268977	pass	718	0.648197	474.167	pass	-0.292484	-0.189841	0.0175271
1	1	noDox	pass	NM_000465	580	BARD1	BARD1_1	s1885	GCCUGUCGAUUAUACAGAUtt	AUCUGUAUAAUCGACAGGCcg	TargetSiRNA	NA	748	27.3496	0.648795	-0.0365347	pass	718	0.648197	474.167	pass	-0.292484	-0.189841	0.0175271
1	1	Dox	pass	NM_000465	580	BARD1	BARD1_2	s1886	GCAGUAAUUCUUAAGGCUAtt	UAGCCUUAAGAAUUACUGCaa	TargetSiRNA	NA	367	19.1572	0.504352	-0.0038122	pass	428	0.56251	543	pass	-0.131318	-0.0517503	0.0175271
1	2	Dox	pass	NM_000465	580	BARD1	BARD1_2	s1886	GCAGUAAUUCUUAAGGCUAtt	UAGCCUUAAGAAUUACUGCaa	TargetSiRNA	NA	489	22.1133	0.620668	-0.329553	pass	428	0.56251	543	pass	-0.131318	-0.0517503	0.0175271
1	1	noDox	pass	NM_000465	580	BARD1	BARD1_2	s1886	GCAGUAAUUCUUAAGGCUAtt	UAGCCUUAAGAAUUACUGCaa	TargetSiRNA	NA	717	26.7769	0.64148	0.367524	pass	830.5	0.697289	543	pass	-0.131318	-0.0517503	0.0175271
1	2	noDox	pass	NM_000465	580	BARD1	BARD1_2	s1886	GCAGUAAUUCUUAAGGCUAtt	UAGCCUUAAGAAUUACUGCaa	TargetSiRNA	NA	944	30.7246	0.753098	0.0515867	pass	830.5	0.697289	543	pass	-0.131318	-0.0517503	0.0175271
1	2	Dox	pass	NM_000465	580	BARD1	BARD1_3	s1887	CGCUAUUGCUGCUACCAGAtt	UCUGGUAGCAGCAAUAGCGat	TargetSiRNA	NA	683	26.1343	0.693089	0.314875	pass	686	0.685021	867.583	pass	-0.0776361	-0.0814417	0.0175271
1	1	Dox	pass	NM_000465	580	BARD1	BARD1_3	s1887	CGCUAUUGCUGCUACCAGAtt	UCUGGUAGCAGCAAUAGCGat	TargetSiRNA	NA	689	26.2488	0.676952	0.297727	pass	686	0.685021	867.583	pass	-0.0776361	-0.0814417	0.0175271
1	2	noDox	pass	NM_000465	580	BARD1	BARD1_3	s1887	CGCUAUUGCUGCUACCAGAtt	UCUGGUAGCAGCAAUAGCGat	TargetSiRNA	NA	827	28.7576	0.747017	0.271202	pass	886	0.766461	867.583	pass	-0.0776361	-0.0814417	0.0175271
1	1	noDox	pass	NM_000465	580	BARD1	BARD1_3	s1887	CGCUAUUGCUGCUACCAGAtt	UCUGGUAGCAGCAAUAGCGat	TargetSiRNA	NA	945	30.7409	0.785905	0.278551	pass	886	0.766461	867.583	pass	-0.0776361	-0.0814417	0.0175271
2	2	Dox	pass	NM_000465	580	BARD1	BARD1_1	s1885	GCCUGUCGAUUAUACAGAUtt	AUCUGUAUAAUCGACAGGCcg	TargetSiRNA	NA	348	18.6548	0.5381	-0.0573753	pass	348	0.5381	474.167	pass	-0.236731	-0.189841	0.0175271
2	2	noDox	pass	NM_000465	580	BARD1	BARD1_1	s1885	GCCUGUCGAUUAUACAGAUtt	AUCUGUAUAAUCGACAGGCcg	TargetSiRNA	NA	781	27.9464	0.778695	0.622896	pass	781	0.778695	474.167	pass	-0.236731	-0.189841	0.0175271
2	1	Dox	pass	NM_000465	580	BARD1	BARD1_2	s1886	GCAGUAAUUCUUAAGGCUAtt	UAGCCUUAAGAAUUACUGCaa	TargetSiRNA	NA	457	21.3776	0.591091	0.0858717	pass	541	0.628032	543	pass	0.0602607	-0.0517503	0.0175271
2	2	Dox	pass	NM_000465	580	BARD1	BARD1_2	s1886	GCAGUAAUUCUUAAGGCUAtt	UAGCCUUAAGAAUUACUGCaa	TargetSiRNA	NA	625	25	0.664974	-0.289856	pass	541	0.628032	543	pass	0.0602607	-0.0517503	0.0175271
2	2	noDox	pass	NM_000465	580	BARD1	BARD1_2	s1886	GCAGUAAUUCUUAAGGCUAtt	UAGCCUUAAGAAUUACUGCaa	TargetSiRNA	NA	474	21.7715	0.60617	0.474823	pass	422.5	0.570604	543	pass	0.0602607	-0.0517503	0.0175271
2	1	noDox	pass	NM_000465	580	BARD1	BARD1_2	s1886	GCAGUAAUUCUUAAGGCUAtt	UAGCCUUAAGAAUUACUGCaa	TargetSiRNA	NA	371	19.2614	0.535038	-0.30285	pass	422.5	0.570604	543	pass	0.0602607	-0.0517503	0.0175271
2	1	Dox	pass	NM_000465	580	BARD1	BARD1_3	s1887	CGCUAUUGCUGCUACCAGAtt	UCUGGUAGCAGCAAUAGCGat	TargetSiRNA	NA	732	27.0555	0.774597	0.179348	pass	720	0.772158	867.583	pass	-0.114403	-0.0814417	0.0175271
2	2	Dox	pass	NM_000465	580	BARD1	BARD1_3	s1887	CGCUAUUGCUGCUACCAGAtt	UCUGGUAGCAGCAAUAGCGat	TargetSiRNA	NA	708	26.6083	0.76972	0.0370322	pass	720	0.772158	867.583	pass	-0.114403	-0.0814417	0.0175271
2	2	noDox	pass	NM_000465	580	BARD1	BARD1_3	s1887	CGCUAUUGCUGCUACCAGAtt	UCUGGUAGCAGCAAUAGCGat	TargetSiRNA	NA	765	27.6586	0.709196	-0.0805388	pass	1155.5	0.890983	867.583	pass	-0.114403	-0.0814417	0.0175271
2	1	noDox	pass	NM_000465	580	BARD1	BARD1_3	s1887	CGCUAUUGCUGCUACCAGAtt	UCUGGUAGCAGCAAUAGCGat	TargetSiRNA	NA	1546	39.3192	1.07277	0.834629	pass	1155.5	0.890983	867.583	pass	-0.114403	-0.0814417	0.0175271
3	2	Dox	pass	NM_000465	580	BARD1	BARD1_1	s1885	GCCUGUCGAUUAUACAGAUtt	AUCUGUAUAAUCGACAGGCcg	TargetSiRNA	NA	349	18.6815	0.476385	-0.199505	pass	387.5	0.506355	474.167	pass	-0.0403095	-0.189841	0.0175271
3	1	Dox	pass	NM_000465	580	BARD1	BARD1_1	s1885	GCCUGUCGAUUAUACAGAUtt	AUCUGUAUAAUCGACAGGCcg	TargetSiRNA	NA	426	20.6398	0.536324	0.253357	pass	387.5	0.506355	474.167	pass	-0.0403095	-0.189841	0.0175271
3	1	noDox	pass	NM_000465	580	BARD1	BARD1_1	s1885	GCCUGUCGAUUAUACAGAUtt	AUCUGUAUAAUCGACAGGCcg	TargetSiRNA	NA	320	17.8885	0.489684	0.777846	pass	444	0.549391	474.167	pass	-0.0403095	-0.189841	0.0175271
3	2	noDox	pass	NM_000465	580	BARD1	BARD1_1	s1885	GCCUGUCGAUUAUACAGAUtt	AUCUGUAUAAUCGACAGGCcg	TargetSiRNA	NA	568	23.8328	0.609097	-0.0882902	pass	444	0.549391	474.167	pass	-0.0403095	-0.189841	0.0175271
3	1	Dox	pass	NM_000465	580	BARD1	BARD1_2	s1886	GCAGUAAUUCUUAAGGCUAtt	UAGCCUUAAGAAUUACUGCaa	TargetSiRNA	NA	505	22.4722	0.57716	0.00981241	pass	442.5	0.544808	543	pass	-0.0841932	-0.0517503	0.0175271
3	2	Dox	pass	NM_000465	580	BARD1	BARD1_2	s1886	GCAGUAAUUCUUAAGGCUAtt	UAGCCUUAAGAAUUACUGCaa	TargetSiRNA	NA	380	19.4936	0.512457	0.375635	pass	442.5	0.544808	543	pass	-0.0841932	-0.0517503	0.0175271
3	1	noDox	pass	NM_000465	580	BARD1	BARD1_2	s1886	GCAGUAAUUCUUAAGGCUAtt	UAGCCUUAAGAAUUACUGCaa	TargetSiRNA	NA	535	23.1301	0.597157	-0.112469	pass	593.5	0.632139	543	pass	-0.0841932	-0.0517503	0.0175271
3	2	noDox	pass	NM_000465	580	BARD1	BARD1_2	s1886	GCAGUAAUUCUUAAGGCUAtt	UAGCCUUAAGAAUUACUGCaa	TargetSiRNA	NA	652	25.5343	0.667122	-0.198607	pass	593.5	0.632139	543	pass	-0.0841932	-0.0517503	0.0175271
3	2	Dox	pass	NM_000465	580	BARD1	BARD1_3	s1887	CGCUAUUGCUGCUACCAGAtt	UCUGGUAGCAGCAAUAGCGat	TargetSiRNA	NA	915	30.249	0.781249	0.324578	pass	818	0.729892	867.583	pass	-0.0522861	-0.0814417	0.0175271
3	1	Dox	pass	NM_000465	580	BARD1	BARD1_3	s1887	CGCUAUUGCUGCUACCAGAtt	UCUGGUAGCAGCAAUAGCGat	TargetSiRNA	NA	721	26.8514	0.678535	0.0162815	pass	818	0.729892	867.583	pass	-0.0522861	-0.0814417	0.0175271
3	1	noDox	pass	NM_000465	580	BARD1	BARD1_3	s1887	CGCUAUUGCUGCUACCAGAtt	UCUGGUAGCAGCAAUAGCGat	TargetSiRNA	NA	1315	36.2629	0.934605	0.613158	pass	940	0.786079	867.583	pass	-0.0522861	-0.0814417	0.0175271
3	2	noDox	pass	NM_000465	580	BARD1	BARD1_3	s1887	CGCUAUUGCUGCUACCAGAtt	UCUGGUAGCAGCAAUAGCGat	TargetSiRNA	NA	565	23.7697	0.637554	0.237185	pass	940	0.786079	867.583	pass	-0.0522861	-0.0814417	0.0175271
2	1	Dox	fail	NM_001949	1871	E2F3	E2F3_1	s4411	GCGAUCUCUUCGAUGCUUAtt	UAAGCAUCGAAGAGAUCGCtg	TargetSiRNA	NA	NA	NA	NA	NA	NA	526	0.661555	1089.83	pass	-0.179769	-0.0701163	0.0193023
2	1	noDox	fail	NM_001949	1871	E2F3	E2F3_3	s4413	GGUUUACUUAUGUCCAGAAtt	UUCUGGACAUAAGUAAACCtc	TargetSiRNA	NA	NA	NA	NA	0.834629	NA	1226	0.897802	1601.5	pass	0.00965412	-0.0712786	0.0193023
1	2	Dox	pass	NM_001949	1871	E2F3	E2F3_1	s4411	GCGAUCUCUUCGAUGCUUAtt	UAAGCAUCGAAGAGAUCGCtg	TargetSiRNA	NA	1241	35.2278	1.01532	-0.0565886	pass	1127	0.948882	1089.83	pass	0.0235119	-0.0701163	0.0193023
1	1	Dox	pass	NM_001949	1871	E2F3	E2F3_1	s4411	GCGAUCUCUUCGAUGCUUAtt	UAAGCAUCGAAGAGAUCGCtg	TargetSiRNA	NA	1013	31.8277	0.882445	-0.0894356	pass	1127	0.948882	1089.83	pass	0.0235119	-0.0701163	0.0193023
1	1	noDox	pass	NM_001949	1871	E2F3	E2F3_1	s4411	GCGAUCUCUUCGAUGCUUAtt	UAAGCAUCGAAGAGAUCGCtg	TargetSiRNA	NA	1423	37.7227	0.894868	-0.0365347	pass	1475.5	0.929985	1089.83	pass	0.0235119	-0.0701163	0.0193023
1	2	noDox	pass	NM_001949	1871	E2F3	E2F3_1	s4411	GCGAUCUCUUCGAUGCUUAtt	UAAGCAUCGAAGAGAUCGCtg	TargetSiRNA	NA	1528	39.0896	0.965103	0.268977	pass	1475.5	0.929985	1089.83	pass	0.0235119	-0.0701163	0.0193023
1	1	Dox	pass	NM_001949	1871	E2F3	E2F3_2	s4412	GGUUAGCUUAUGUUACAUAtt	UAUGUAACAUAAGCUAACCtt	TargetSiRNA	NA	351	18.735	0.493235	-0.0038122	pass	245	0.412073	744.583	pass	-0.348075	-0.0488857	0.0193023
1	2	Dox	pass	NM_001949	1871	E2F3	E2F3_2	s4412	GGUUAGCUUAUGUUACAUAtt	UAUGUAACAUAAGCUAACCtt	TargetSiRNA	NA	139	11.7898	0.330912	-0.329553	pass	245	0.412073	744.583	pass	-0.348075	-0.0488857	0.0193023
1	1	noDox	pass	NM_001949	1871	E2F3	E2F3_2	s4412	GGUUAGCUUAUGUUACAUAtt	UAUGUAACAUAAGCUAACCtt	TargetSiRNA	NA	898	29.9666	0.717896	0.367524	pass	995	0.76394	744.583	pass	-0.348075	-0.0488857	0.0193023
1	2	noDox	pass	NM_001949	1871	E2F3	E2F3_2	s4412	GGUUAGCUUAUGUUACAUAtt	UAUGUAACAUAAGCUAACCtt	TargetSiRNA	NA	1092	33.0454	0.809985	0.0515867	pass	995	0.76394	744.583	pass	-0.348075	-0.0488857	0.0193023
1	2	Dox	pass	NM_001949	1871	E2F3	E2F3_3	s4413	GGUUUACUUAUGUCCAGAAtt	UUCUGGACAUAAGUAAACCtc	TargetSiRNA	NA	1898	43.566	1.15539	0.314875	pass	1494.5	1.00362	1601.5	pass	-0.303323	-0.0712786	0.0193023
1	1	Dox	pass	NM_001949	1871	E2F3	E2F3_3	s4413	GGUUUACUUAUGUCCAGAAtt	UUCUGGACAUAAGUAAACCtc	TargetSiRNA	NA	1091	33.0303	0.851845	0.297727	pass	1494.5	1.00362	1601.5	pass	-0.303323	-0.0712786	0.0193023
1	1	noDox	pass	NM_001949	1871	E2F3	E2F3_3	s4413	GGUUUACUUAUGUCCAGAAtt	UUCUGGACAUAAGUAAACCtc	TargetSiRNA	NA	2685	51.817	1.32473	0.278551	pass	2599	1.31346	1601.5	pass	-0.303323	-0.0712786	0.0193023
1	2	noDox	pass	NM_001949	1871	E2F3	E2F3_3	s4413	GGUUUACUUAUGUCCAGAAtt	UUCUGGACAUAAGUAAACCtc	TargetSiRNA	NA	2513	50.1298	1.30219	0.271202	pass	2599	1.31346	1601.5	pass	-0.303323	-0.0712786	0.0193023
2	2	Dox	pass	NM_001949	1871	E2F3	E2F3_1	s4411	GCGAUCUCUUCGAUGCUUAtt	UAAGCAUCGAAGAGAUCGCtg	TargetSiRNA	NA	526	22.9347	0.661555	-0.0573753	pass	526	0.661555	1089.83	pass	-0.179769	-0.0701163	0.0193023
2	2	noDox	pass	NM_001949	1871	E2F3	E2F3_1	s4411	GCGAUCUCUUCGAUGCUUAtt	UAAGCAUCGAAGAGAUCGCtg	TargetSiRNA	NA	968	31.1127	0.866921	0.622896	pass	955.5	0.845521	1089.83	pass	-0.179769	-0.0701163	0.0193023
2	1	noDox	pass	NM_001949	1871	E2F3	E2F3_1	s4411	GCGAUCUCUUCGAUGCUUAtt	UAAGCAUCGAAGAGAUCGCtg	TargetSiRNA	NA	943	30.7083	0.82412	0.419074	pass	955.5	0.845521	1089.83	pass	-0.179769	-0.0701163	0.0193023
2	2	Dox	pass	NM_001949	1871	E2F3	E2F3_2	s4412	GGUUAGCUUAUGUUACAUAtt	UAUGUAACAUAAGCUAACCtt	TargetSiRNA	NA	714	26.7208	0.710745	-0.289856	pass	950	0.831484	744.583	pass	0.108561	-0.0488857	0.0193023
2	1	Dox	pass	NM_001949	1871	E2F3	E2F3_2	s4412	GGUUAGCUUAUGUUACAUAtt	UAUGUAACAUAAGCUAACCtt	TargetSiRNA	NA	1186	34.4384	0.952223	0.0858717	pass	950	0.831484	744.583	pass	0.108561	-0.0488857	0.0193023
2	2	noDox	pass	NM_001949	1871	E2F3	E2F3_2	s4412	GGUUAGCUUAUGUUACAUAtt	UAUGUAACAUAAGCUAACCtt	TargetSiRNA	NA	760	27.5681	0.767559	0.474823	pass	684.5	0.726529	744.583	pass	0.108561	-0.0488857	0.0193023
2	1	noDox	pass	NM_001949	1871	E2F3	E2F3_2	s4412	GGUUAGCUUAUGUUACAUAtt	UAUGUAACAUAAGCUAACCtt	TargetSiRNA	NA	609	24.6779	0.685498	-0.30285	pass	684.5	0.726529	744.583	pass	0.108561	-0.0488857	0.0193023
2	1	Dox	pass	NM_001949	1871	E2F3	E2F3_3	s4413	GGUUUACUUAUGUCCAGAAtt	UUCUGGACAUAAGUAAACCtc	TargetSiRNA	NA	899	29.9833	0.85842	0.179348	pass	986	0.903	1601.5	pass	0.00965412	-0.0712786	0.0193023
2	2	Dox	pass	NM_001949	1871	E2F3	E2F3_3	s4413	GGUUUACUUAUGUCCAGAAtt	UUCUGGACAUAAGUAAACCtc	TargetSiRNA	NA	1073	32.7567	0.94758	0.0370322	pass	986	0.903	1601.5	pass	0.00965412	-0.0712786	0.0193023
2	2	noDox	pass	NM_001949	1871	E2F3	E2F3_3	s4413	GGUUUACUUAUGUCCAGAAtt	UUCUGGACAUAAGUAAACCtc	TargetSiRNA	NA	1226	35.0143	0.897802	-0.0805388	pass	1226	0.897802	1601.5	pass	0.00965412	-0.0712786	0.0193023
3	2	Dox	pass	NM_001949	1871	E2F3	E2F3_1	s4411	GCGAUCUCUUCGAUGCUUAtt	UAAGCAUCGAAGAGAUCGCtg	TargetSiRNA	NA	1054	32.4654	0.827877	-0.199505	pass	1177	0.882389	1089.83	pass	-0.0540918	-0.0701163	0.0193023
3	1	Dox	pass	NM_001949	1871	E2F3	E2F3_1	s4411	GCGAUCUCUUCGAUGCUUAtt	UAAGCAUCGAAGAGAUCGCtg	TargetSiRNA	NA	1300	36.0555	0.936902	0.253357	pass	1177	0.882389	1089.83	pass	-0.0540918	-0.0701163	0.0193023
3	2	noDox	pass	NM_001949	1871	E2F3	E2F3_1	s4411	GCGAUCUCUUCGAUGCUUAtt	UAAGCAUCGAAGAGAUCGCtg	TargetSiRNA	NA	1466	38.2884	0.978542	-0.0882902	pass	1278	0.941152	1089.83	pass	-0.0540918	-0.0701163	0.0193023
3	1	noDox	pass	NM_001949	1871	E2F3	E2F3_1	s4411	GCGAUCUCUUCGAUGCUUAtt	UAAGCAUCGAAGAGAUCGCtg	TargetSiRNA	NA	1090	33.0151	0.903763	0.777846	pass	1278	0.941152	1089.83	pass	-0.0540918	-0.0701163	0.0193023
3	2	Dox	pass	NM_001949	1871	E2F3	E2F3_2	s4412	GGUUAGCUUAUGUUACAUAtt	UAUGUAACAUAAGCUAACCtt	TargetSiRNA	NA	1080	32.8634	0.863928	0.375635	pass	894	0.773658	744.583	pass	0.0928571	-0.0488857	0.0193023
3	1	Dox	pass	NM_001949	1871	E2F3	E2F3_2	s4412	GGUUAGCUUAUGUUACAUAtt	UAUGUAACAUAAGCUAACCtt	TargetSiRNA	NA	708	26.6083	0.683388	0.00981241	pass	894	0.773658	744.583	pass	0.0928571	-0.0488857	0.0193023
3	2	noDox	pass	NM_001949	1871	E2F3	E2F3_2	s4412	GGUUAGCUUAUGUUACAUAtt	UAUGUAACAUAAGCUAACCtt	TargetSiRNA	NA	589	24.2693	0.634072	-0.198607	pass	699	0.684197	744.583	pass	0.0928571	-0.0488857	0.0193023
3	1	noDox	pass	NM_001949	1871	E2F3	E2F3_2	s4412	GGUUAGCUUAUGUUACAUAtt	UAUGUAACAUAAGCUAACCtt	TargetSiRNA	NA	809	28.4429	0.734321	-0.112469	pass	699	0.684197	744.583	pass	0.0928571	-0.0488857	0.0193023
3	2	Dox	pass	NM_001949	1871	E2F3	E2F3_3	s4413	GGUUUACUUAUGUCCAGAAtt	UUCUGGACAUAAGUAAACCtc	TargetSiRNA	NA	1786	42.2611	1.09149	0.324578	pass	1817	1.0889	1601.5	pass	0.0798333	-0.0712786	0.0193023
3	1	Dox	pass	NM_001949	1871	E2F3	E2F3_3	s4413	GGUUUACUUAUGUCCAGAAtt	UUCUGGACAUAAGUAAACCtc	TargetSiRNA	NA	1848	42.9884	1.08631	0.0162815	pass	1817	1.0889	1601.5	pass	0.0798333	-0.0712786	0.0193023
3	2	noDox	pass	NM_001949	1871	E2F3	E2F3_3	s4413	GGUUUACUUAUGUCCAGAAtt	UUCUGGACAUAAGUAAACCtc	TargetSiRNA	NA	1556	39.4462	1.05803	0.237185	pass	1486.5	1.0141	1601.5	pass	0.0798333	-0.0712786	0.0193023
3	1	noDox	pass	NM_001949	1871	E2F3	E2F3_3	s4413	GGUUUACUUAUGUCCAGAAtt	UUCUGGACAUAAGUAAACCtc	TargetSiRNA	NA	1417	37.6431	0.970175	0.613158	pass	1486.5	1.0141	1601.5	pass	0.0798333	-0.0712786	0.0193023
2	1	Dox	fail	NM_032444	84464	SLX4	SLX4_1	s39052	CAUCCAAACUGAACGAAGAtt	UCUUCGUUCAGUUUGGAUGaa	TargetSiRNA	NA	NA	NA	NA	NA	NA	640	0.729732	866.417	pass	-0.0902159	-0.0412201	0.0244697
1	2	Dox	pass	NM_032444	84464	SLX4	SLX4_1	s39052	CAUCCAAACUGAACGAAGAtt	UCUUCGUUCAGUUUGGAUGaa	TargetSiRNA	NA	195	13.9642	0.40247	-0.0565886	pass	569.5	0.627166	866.417	pass	-0.218542	-0.0412201	0.0244697
1	1	Dox	pass	NM_032444	84464	SLX4	SLX4_1	s39052	CAUCCAAACUGAACGAAGAtt	UCUUCGUUCAGUUUGGAUGaa	TargetSiRNA	NA	944	30.7246	0.851862	-0.0894356	pass	569.5	0.627166	866.417	pass	-0.218542	-0.0412201	0.0244697
1	1	noDox	pass	NM_032444	84464	SLX4	SLX4_1	s39052	CAUCCAAACUGAACGAAGAtt	UCUUCGUUCAGUUUGGAUGaa	TargetSiRNA	NA	1398	37.3898	0.886972	-0.0365347	pass	1241	0.849926	866.417	pass	-0.218542	-0.0412201	0.0244697
1	2	noDox	pass	NM_032444	84464	SLX4	SLX4_1	s39052	CAUCCAAACUGAACGAAGAtt	UCUUCGUUCAGUUUGGAUGaa	TargetSiRNA	NA	1084	32.9242	0.81288	0.268977	pass	1241	0.849926	866.417	pass	-0.218542	-0.0412201	0.0244697
1	1	Dox	pass	NM_032444	84464	SLX4	SLX4_2	s39053	CCAAAGGUGCUAAUCGGAAtt	UUCCGAUUAGCACCUUUGGgt	TargetSiRNA	NA	1346	36.6879	0.96588	-0.0038122	pass	1093	0.889678	1223.83	pass	-0.117969	-0.0601725	0.0244697
1	2	Dox	pass	NM_032444	84464	SLX4	SLX4_2	s39053	CCAAAGGUGCUAAUCGGAAtt	UUCCGAUUAGCACCUUUGGgt	TargetSiRNA	NA	840	28.9828	0.813475	-0.329553	pass	1093	0.889678	1223.83	pass	-0.117969	-0.0601725	0.0244697
1	2	noDox	pass	NM_032444	84464	SLX4	SLX4_2	s39053	CCAAAGGUGCUAAUCGGAAtt	UUCCGAUUAGCACCUUUGGgt	TargetSiRNA	NA	1872	43.2666	1.06052	0.0515867	pass	1747	1.01267	1223.83	pass	-0.117969	-0.0601725	0.0244697
1	1	noDox	pass	NM_032444	84464	SLX4	SLX4_2	s39053	CCAAAGGUGCUAAUCGGAAtt	UUCCGAUUAGCACCUUUGGgt	TargetSiRNA	NA	1622	40.2741	0.964826	0.367524	pass	1747	1.01267	1223.83	pass	-0.117969	-0.0601725	0.0244697
1	2	Dox	pass	NM_032444	84464	SLX4	SLX4_3	s39054	GAAGUGGAAUUGUCUAGCAtt	UGCUAGACAAUUCCACUUCct	TargetSiRNA	NA	1356	36.8239	0.976582	0.314875	pass	1244.5	0.922334	1296.33	pass	-0.0922754	-0.0751355	0.0244697
1	1	Dox	pass	NM_032444	84464	SLX4	SLX4_3	s39054	GAAGUGGAAUUGUCUAGCAtt	UGCUAGACAAUUCCACUUCct	TargetSiRNA	NA	1133	33.6601	0.868087	0.297727	pass	1244.5	0.922334	1296.33	pass	-0.0922754	-0.0751355	0.0244697
1	1	noDox	pass	NM_032444	84464	SLX4	SLX4_3	s39054	GAAGUGGAAUUGUCUAGCAtt	UGCUAGACAAUUCCACUUCct	TargetSiRNA	NA	1131	33.6303	0.859777	0.278551	pass	1596.5	1.01967	1296.33	pass	-0.0922754	-0.0751355	0.0244697
1	2	noDox	pass	NM_032444	84464	SLX4	SLX4_3	s39054	GAAGUGGAAUUGUCUAGCAtt	UGCUAGACAAUUCCACUUCct	TargetSiRNA	NA	2062	45.4093	1.17956	0.271202	pass	1596.5	1.01967	1296.33	pass	-0.0922754	-0.0751355	0.0244697
2	2	Dox	pass	NM_032444	84464	SLX4	SLX4_1	s39052	CAUCCAAACUGAACGAAGAtt	UCUUCGUUCAGUUUGGAUGaa	TargetSiRNA	NA	640	25.2982	0.729732	-0.0573753	pass	640	0.729732	866.417	pass	-0.0902159	-0.0412201	0.0244697
2	1	noDox	pass	NM_032444	84464	SLX4	SLX4_1	s39052	CAUCCAAACUGAACGAAGAtt	UCUUCGUUCAGUUUGGAUGaa	TargetSiRNA	NA	857	29.2746	0.785643	0.419074	pass	907.5	0.824037	866.417	pass	-0.0902159	-0.0412201	0.0244697
2	2	noDox	pass	NM_032444	84464	SLX4	SLX4_1	s39052	CAUCCAAACUGAACGAAGAtt	UCUUCGUUCAGUUUGGAUGaa	TargetSiRNA	NA	958	30.9516	0.862432	0.622896	pass	907.5	0.824037	866.417	pass	-0.0902159	-0.0412201	0.0244697
2	2	Dox	pass	NM_032444	84464	SLX4	SLX4_2	s39053	CCAAAGGUGCUAAUCGGAAtt	UUCCGAUUAGCACCUUUGGgt	TargetSiRNA	NA	1129	33.6006	0.893741	-0.289856	pass	1034	0.870512	1223.83	pass	0.0669423	-0.0601725	0.0244697
2	1	Dox	pass	NM_032444	84464	SLX4	SLX4_2	s39053	CCAAAGGUGCUAAUCGGAAtt	UUCCGAUUAGCACCUUUGGgt	TargetSiRNA	NA	939	30.6431	0.847284	0.0858717	pass	1034	0.870512	1223.83	pass	0.0669423	-0.0601725	0.0244697
2	1	noDox	pass	NM_032444	84464	SLX4	SLX4_2	s39053	CCAAAGGUGCUAAUCGGAAtt	UUCCGAUUAGCACCUUUGGgt	TargetSiRNA	NA	1052	32.4345	0.90096	-0.30285	pass	855	0.807578	1223.83	pass	0.0669423	-0.0601725	0.0244697
2	2	noDox	pass	NM_032444	84464	SLX4	SLX4_2	s39053	CCAAAGGUGCUAAUCGGAAtt	UUCCGAUUAGCACCUUUGGgt	TargetSiRNA	NA	658	25.6515	0.714197	0.474823	pass	855	0.807578	1223.83	pass	0.0669423	-0.0601725	0.0244697
2	1	Dox	pass	NM_032444	84464	SLX4	SLX4_3	s39054	GAAGUGGAAUUGUCUAGCAtt	UGCUAGACAAUUCCACUUCct	TargetSiRNA	NA	675	25.9808	0.743827	0.179348	pass	1018.5	0.905709	1296.33	pass	0.0162139	-0.0751355	0.0244697
2	2	Dox	pass	NM_032444	84464	SLX4	SLX4_3	s39054	GAAGUGGAAUUGUCUAGCAtt	UGCUAGACAAUUCCACUUCct	TargetSiRNA	NA	1362	36.9053	1.06759	0.0370322	pass	1018.5	0.905709	1296.33	pass	0.0162139	-0.0751355	0.0244697
2	2	noDox	pass	NM_032444	84464	SLX4	SLX4_3	s39054	GAAGUGGAAUUGUCUAGCAtt	UGCUAGACAAUUCCACUUCct	TargetSiRNA	NA	1026	32.0312	0.821314	-0.0805388	pass	1140.5	0.893932	1296.33	pass	0.0162139	-0.0751355	0.0244697
2	1	noDox	pass	NM_032444	84464	SLX4	SLX4_3	s39054	GAAGUGGAAUUGUCUAGCAtt	UGCUAGACAAUUCCACUUCct	TargetSiRNA	NA	1255	35.426	0.96655	0.834629	pass	1140.5	0.893932	1296.33	pass	0.0162139	-0.0751355	0.0244697
3	1	Dox	pass	NM_032444	84464	SLX4	SLX4_1	s39052	CAUCCAAACUGAACGAAGAtt	UCUUCGUUCAGUUUGGAUGaa	TargetSiRNA	NA	1092	33.0454	0.858685	0.253357	pass	1153	0.87359	866.417	pass	0.185098	-0.0412201	0.0244697
3	2	Dox	pass	NM_032444	84464	SLX4	SLX4_1	s39052	CAUCCAAACUGAACGAAGAtt	UCUUCGUUCAGUUUGGAUGaa	TargetSiRNA	NA	1214	34.8425	0.888494	-0.199505	pass	1153	0.87359	866.417	pass	0.185098	-0.0412201	0.0244697
3	1	noDox	pass	NM_032444	84464	SLX4	SLX4_1	s39052	CAUCCAAACUGAACGAAGAtt	UCUUCGUUCAGUUUGGAUGaa	TargetSiRNA	NA	620	24.8998	0.681612	0.777846	pass	687.5	0.691926	866.417	pass	0.185098	-0.0412201	0.0244697
3	2	noDox	pass	NM_032444	84464	SLX4	SLX4_1	s39052	CAUCCAAACUGAACGAAGAtt	UCUUCGUUCAGUUUGGAUGaa	TargetSiRNA	NA	755	27.4773	0.702241	-0.0882902	pass	687.5	0.691926	866.417	pass	0.185098	-0.0412201	0.0244697
3	1	Dox	pass	NM_032444	84464	SLX4	SLX4_2	s39053	CCAAAGGUGCUAAUCGGAAtt	UUCCGAUUAGCACCUUUGGgt	TargetSiRNA	NA	951	30.8383	0.792028	0.00981241	pass	1108.5	0.863698	1223.83	pass	-0.129491	-0.0601725	0.0244697
3	2	Dox	pass	NM_032444	84464	SLX4	SLX4_2	s39053	CCAAAGGUGCUAAUCGGAAtt	UUCCGAUUAGCACCUUUGGgt	TargetSiRNA	NA	1266	35.5809	0.935368	0.375635	pass	1108.5	0.863698	1223.83	pass	-0.129491	-0.0601725	0.0244697
3	1	noDox	pass	NM_032444	84464	SLX4	SLX4_2	s39053	CCAAAGGUGCUAAUCGGAAtt	UUCCGAUUAGCACCUUUGGgt	TargetSiRNA	NA	1899	43.5775	1.12506	-0.112469	pass	1505.5	0.998144	1223.83	pass	-0.129491	-0.0601725	0.0244697
3	2	noDox	pass	NM_032444	84464	SLX4	SLX4_2	s39053	CCAAAGGUGCUAAUCGGAAtt	UUCCGAUUAGCACCUUUGGgt	TargetSiRNA	NA	1112	33.3467	0.871232	-0.198607	pass	1505.5	0.998144	1223.83	pass	-0.129491	-0.0601725	0.0244697
3	2	Dox	pass	NM_032444	84464	SLX4	SLX4_3	s39054	GAAGUGGAAUUGUCUAGCAtt	UGCUAGACAAUUCCACUUCct	TargetSiRNA	NA	1117	33.4215	0.863188	0.324578	pass	1206.5	0.886453	1296.33	pass	-0.149345	-0.0751355	0.0244697
3	1	Dox	pass	NM_032444	84464	SLX4	SLX4_3	s39054	GAAGUGGAAUUGUCUAGCAtt	UGCUAGACAAUUCCACUUCct	TargetSiRNA	NA	1296	36	0.909718	0.0162815	pass	1206.5	0.886453	1296.33	pass	-0.149345	-0.0751355	0.0244697
3	1	noDox	pass	NM_032444	84464	SLX4	SLX4_3	s39054	GAAGUGGAAUUGUCUAGCAtt	UGCUAGACAAUUCCACUUCct	TargetSiRNA	NA	1690	41.1096	1.05952	0.613158	pass	1571.5	1.04096	1296.33	pass	-0.149345	-0.0751355	0.0244697
3	2	noDox	pass	NM_032444	84464	SLX4	SLX4_3	s39054	GAAGUGGAAUUGUCUAGCAtt	UGCUAGACAAUUCCACUUCct	TargetSiRNA	NA	1453	38.1182	1.02241	0.237185	pass	1571.5	1.04096	1296.33	pass	-0.149345	-0.0751355	0.0244697
2	1	Dox	fail	NM_001254	990	CDC6	CDC6_1	s2744	GCAUUGAACAAAGCUAAAAtt	UUUUAGCUUUGUUCAAUGCcc	TargetSiRNA	NA	NA	NA	NA	NA	NA	605	0.709498	890.833	pass	-0.292851	-0.189385	0.0290187
2	1	noDox	fail	NM_001254	990	CDC6	CDC6_1	s2744	GCAUUGAACAAAGCUAAAAtt	UUUUAGCUUUGUUCAAUGCcc	TargetSiRNA	NA	NA	NA	NA	0.419074	NA	1307	1.00735	890.833	pass	-0.292851	-0.189385	0.0290187
1	2	Dox	pass	NM_001254	990	CDC6	CDC6_1	s2744	GCAUUGAACAAAGCUAAAAtt	UUUUAGCUUUGUUCAAUGCcc	TargetSiRNA	NA	472	21.7256	0.626163	-0.0565886	pass	462	0.60781	890.833	pass	-0.149601	-0.189385	0.0290187
1	1	Dox	pass	NM_001254	990	CDC6	CDC6_1	s2744	GCAUUGAACAAAGCUAAAAtt	UUUUAGCUUUGUUCAAUGCcc	TargetSiRNA	NA	452	21.2603	0.589457	-0.0894356	pass	462	0.60781	890.833	pass	-0.149601	-0.189385	0.0290187
1	2	noDox	pass	NM_001254	990	CDC6	CDC6_1	s2744	GCAUUGAACAAAGCUAAAAtt	UUUUAGCUUUGUUCAAUGCcc	TargetSiRNA	NA	830	28.8097	0.711297	0.268977	pass	999.5	0.761189	890.833	pass	-0.149601	-0.189385	0.0290187
1	1	noDox	pass	NM_001254	990	CDC6	CDC6_1	s2744	GCAUUGAACAAAGCUAAAAtt	UUUUAGCUUUGUUCAAUGCcc	TargetSiRNA	NA	1169	34.1906	0.81108	-0.0365347	pass	999.5	0.761189	890.833	pass	-0.149601	-0.189385	0.0290187
1	1	Dox	pass	NM_001254	990	CDC6	CDC6_2	s2745	GGAUCAACUGGACAGCAAAtt	UUUGCUGUCCAGUUGAUCCat	TargetSiRNA	NA	565	23.7697	0.625785	-0.0038122	pass	830.5	0.777493	1223.25	pass	-0.169769	-0.0372298	0.0290187
1	2	Dox	pass	NM_001254	990	CDC6	CDC6_2	s2745	GGAUCAACUGGACAGCAAAtt	UUUGCUGUCCAGUUGAUCCat	TargetSiRNA	NA	1096	33.1059	0.929202	-0.329553	pass	830.5	0.777493	1223.25	pass	-0.169769	-0.0372298	0.0290187
1	1	noDox	pass	NM_001254	990	CDC6	CDC6_2	s2745	GGAUCAACUGGACAGCAAAtt	UUUGCUGUCCAGUUGAUCCat	TargetSiRNA	NA	1496	38.6782	0.926594	0.367524	pass	1543	0.951988	1223.25	pass	-0.169769	-0.0372298	0.0290187
1	2	noDox	pass	NM_001254	990	CDC6	CDC6_2	s2745	GGAUCAACUGGACAGCAAAtt	UUUGCUGUCCAGUUGAUCCat	TargetSiRNA	NA	1590	39.8748	0.977381	0.0515867	pass	1543	0.951988	1223.25	pass	-0.169769	-0.0372298	0.0290187
1	1	Dox	pass	NM_001254	990	CDC6	CDC6_3	s2746	GACAAUCAGCUGACAAUUAtt	UAAUUGUCAGCUGAUUGUCaa	TargetSiRNA	NA	788	28.0713	0.723955	0.297727	pass	674	0.67577	1001.42	pass	-0.204513	-0.131613	0.0290187
1	2	Dox	pass	NM_001254	990	CDC6	CDC6_3	s2746	GACAAUCAGCUGACAAUUAtt	UAAUUGUCAGCUGAUUGUCaa	TargetSiRNA	NA	560	23.6643	0.627585	0.314875	pass	674	0.67577	1001.42	pass	-0.204513	-0.131613	0.0290187
1	1	noDox	pass	NM_001254	990	CDC6	CDC6_3	s2746	GACAAUCAGCUGACAAUUAtt	UAAUUGUCAGCUGAUUGUCaa	TargetSiRNA	NA	872	29.5296	0.75494	0.278551	pass	1198.5	0.884674	1001.42	pass	-0.204513	-0.131613	0.0290187
1	2	noDox	pass	NM_001254	990	CDC6	CDC6_3	s2746	GACAAUCAGCUGACAAUUAtt	UAAUUGUCAGCUGAUUGUCaa	TargetSiRNA	NA	1525	39.0512	1.01441	0.271202	pass	1198.5	0.884674	1001.42	pass	-0.204513	-0.131613	0.0290187
2	2	Dox	pass	NM_001254	990	CDC6	CDC6_1	s2744	GCAUUGAACAAAGCUAAAAtt	UUUUAGCUUUGUUCAAUGCcc	TargetSiRNA	NA	605	24.5967	0.709498	-0.0573753	pass	605	0.709498	890.833	pass	-0.292851	-0.189385	0.0290187
2	2	noDox	pass	NM_001254	990	CDC6	CDC6_1	s2744	GCAUUGAACAAAGCUAAAAtt	UUUUAGCUUUGUUCAAUGCcc	TargetSiRNA	NA	1307	36.1525	1.00735	0.622896	pass	1307	1.00735	890.833	pass	-0.292851	-0.189385	0.0290187
2	1	Dox	pass	NM_001254	990	CDC6	CDC6_2	s2745	GGAUCAACUGGACAGCAAAtt	UUUGCUGUCCAGUUGAUCCat	TargetSiRNA	NA	910	30.1662	0.834098	0.0858717	pass	1185.5	0.925395	1223.25	pass	0.0359326	-0.0372298	0.0290187
2	2	Dox	pass	NM_001254	990	CDC6	CDC6_2	s2745	GGAUCAACUGGACAGCAAAtt	UUUGCUGUCCAGUUGAUCCat	TargetSiRNA	NA	1461	38.223	1.01669	-0.289856	pass	1185.5	0.925395	1223.25	pass	0.0359326	-0.0372298	0.0290187
2	1	noDox	pass	NM_001254	990	CDC6	CDC6_2	s2745	GGAUCAACUGGACAGCAAAtt	UUUGCUGUCCAGUUGAUCCat	TargetSiRNA	NA	665	25.7876	0.716322	-0.30285	pass	1073	0.893899	1223.25	pass	0.0359326	-0.0372298	0.0290187
2	2	noDox	pass	NM_001254	990	CDC6	CDC6_2	s2745	GGAUCAACUGGACAGCAAAtt	UUUGCUGUCCAGUUGAUCCat	TargetSiRNA	NA	1481	38.4838	1.07148	0.474823	pass	1073	0.893899	1223.25	pass	0.0359326	-0.0372298	0.0290187
2	1	Dox	pass	NM_001254	990	CDC6	CDC6_3	s2746	GACAAUCAGCUGACAAUUAtt	UAAUUGUCAGCUGAUUGUCaa	TargetSiRNA	NA	838	28.9482	0.828785	0.179348	pass	601.5	0.690726	1001.42	pass	-0.172544	-0.131613	0.0290187
2	2	Dox	pass	NM_001254	990	CDC6	CDC6_3	s2746	GACAAUCAGCUGACAAUUAtt	UAAUUGUCAGCUGAUUGUCaa	TargetSiRNA	NA	365	19.105	0.552666	0.0370322	pass	601.5	0.690726	1001.42	pass	-0.172544	-0.131613	0.0290187
2	2	noDox	pass	NM_001254	990	CDC6	CDC6_3	s2746	GACAAUCAGCUGACAAUUAtt	UAAUUGUCAGCUGAUUGUCaa	TargetSiRNA	NA	886	29.7658	0.763224	-0.0805388	pass	1077.5	0.867575	1001.42	pass	-0.172544	-0.131613	0.0290187
2	1	noDox	pass	NM_001254	990	CDC6	CDC6_3	s2746	GACAAUCAGCUGACAAUUAtt	UAAUUGUCAGCUGAUUGUCaa	TargetSiRNA	NA	1269	35.623	0.971926	0.834629	pass	1077.5	0.867575	1001.42	pass	-0.172544	-0.131613	0.0290187
3	2	Dox	pass	NM_001254	990	CDC6	CDC6_1	s2744	GCAUUGAACAAAGCUAAAAtt	UUUUAGCUUUGUUCAAUGCcc	TargetSiRNA	NA	1068	32.6803	0.833357	-0.199505	pass	864.5	0.750714	890.833	pass	-0.125703	-0.189385	0.0290187
3	1	Dox	pass	NM_001254	990	CDC6	CDC6_1	s2744	GCAUUGAACAAAGCUAAAAtt	UUUUAGCUUUGUUCAAUGCcc	TargetSiRNA	NA	661	25.7099	0.668072	0.253357	pass	864.5	0.750714	890.833	pass	-0.125703	-0.189385	0.0290187
3	1	noDox	pass	NM_001254	990	CDC6	CDC6_1	s2744	GCAUUGAACAAAGCUAAAAtt	UUUUAGCUUUGUUCAAUGCcc	TargetSiRNA	NA	1239	35.1994	0.963556	0.777846	pass	1107	0.880789	890.833	pass	-0.125703	-0.189385	0.0290187
3	2	noDox	pass	NM_001254	990	CDC6	CDC6_1	s2744	GCAUUGAACAAAGCUAAAAtt	UUUUAGCUUUGUUCAAUGCcc	TargetSiRNA	NA	975	31.225	0.798022	-0.0882902	pass	1107	0.880789	890.833	pass	-0.125703	-0.189385	0.0290187
3	1	Dox	pass	NM_001254	990	CDC6	CDC6_2	s2745	GGAUCAACUGGACAGCAAAtt	UUUGCUGUCCAGUUGAUCCat	TargetSiRNA	NA	1140	33.7639	0.867167	0.00981241	pass	1379.5	0.962466	1223.25	pass	0.0221475	-0.0372298	0.0290187
3	2	Dox	pass	NM_001254	990	CDC6	CDC6_2	s2745	GGAUCAACUGGACAGCAAAtt	UUUGCUGUCCAGUUGAUCCat	TargetSiRNA	NA	1619	40.2368	1.05776	0.375635	pass	1379.5	0.962466	1223.25	pass	0.0221475	-0.0372298	0.0290187
3	2	noDox	pass	NM_001254	990	CDC6	CDC6_2	s2745	GGAUCAACUGGACAGCAAAtt	UUUGCUGUCCAGUUGAUCCat	TargetSiRNA	NA	1196	34.5832	0.903539	-0.198607	pass	1328	0.945009	1223.25	pass	0.0221475	-0.0372298	0.0290187
3	1	noDox	pass	NM_001254	990	CDC6	CDC6_2	s2745	GGAUCAACUGGACAGCAAAtt	UUUGCUGUCCAGUUGAUCCat	TargetSiRNA	NA	1460	38.2099	0.986479	-0.112469	pass	1328	0.945009	1223.25	pass	0.0221475	-0.0372298	0.0290187
3	1	Dox	pass	NM_001254	990	CDC6	CDC6_3	s2746	GACAAUCAGCUGACAAUUAtt	UAAUUGUCAGCUGAUUGUCaa	TargetSiRNA	NA	1192	34.5254	0.872454	0.0162815	pass	1233	0.897156	1001.42	pass	-0.0177824	-0.131613	0.0290187
3	2	Dox	pass	NM_001254	990	CDC6	CDC6_3	s2746	GACAAUCAGCUGACAAUUAtt	UAAUUGUCAGCUGAUUGUCaa	TargetSiRNA	NA	1274	35.6931	0.921857	0.324578	pass	1233	0.897156	1001.42	pass	-0.0177824	-0.131613	0.0290187
3	1	noDox	pass	NM_001254	990	CDC6	CDC6_3	s2746	GACAAUCAGCUGACAAUUAtt	UAAUUGUCAGCUGAUUGUCaa	TargetSiRNA	NA	1272	35.6651	0.919198	0.613158	pass	1224	0.919502	1001.42	pass	-0.0177824	-0.131613	0.0290187
3	2	noDox	pass	NM_001254	990	CDC6	CDC6_3	s2746	GACAAUCAGCUGACAAUUAtt	UAAUUGUCAGCUGAUUGUCaa	TargetSiRNA	NA	1176	34.2929	0.919806	0.237185	pass	1224	0.919502	1001.42	pass	-0.0177824	-0.131613	0.0290187
2	1	Dox	fail	NM_006388	10524	KAT5	KAT5_1	s20629	GGAGAAAGAAUCAACGGAAtt	UUCCGUUGAUUCUUUCUCCtt	TargetSiRNA	NA	NA	NA	NA	NA	NA	551	0.677094	1053.67	pass	-0.220364	-0.0313403	0.0374148
1	1	Dox	pass	NM_006388	10524	KAT5	KAT5_1	s20629	GGAGAAAGAAUCAACGGAAtt	UUCCGUUGAUUCUUUCUCCtt	TargetSiRNA	NA	1252	35.3836	0.981037	-0.0894356	pass	1136	0.95076	1053.67	pass	0.100612	-0.0313403	0.0374148
1	2	Dox	pass	NM_006388	10524	KAT5	KAT5_1	s20629	GGAGAAAGAAUCAACGGAAtt	UUCCGUUGAUUCUUUCUCCtt	TargetSiRNA	NA	1020	31.9374	0.920484	-0.0565886	pass	1136	0.95076	1053.67	pass	0.100612	-0.0313403	0.0374148
1	2	noDox	pass	NM_006388	10524	KAT5	KAT5_1	s20629	GGAGAAAGAAUCAACGGAAtt	UUCCGUUGAUUCUUUCUCCtt	TargetSiRNA	NA	1352	36.7696	0.907821	0.268977	pass	1246	0.854389	1053.67	pass	0.100612	-0.0313403	0.0374148
1	1	noDox	pass	NM_006388	10524	KAT5	KAT5_1	s20629	GGAGAAAGAAUCAACGGAAtt	UUCCGUUGAUUCUUUCUCCtt	TargetSiRNA	NA	1140	33.7639	0.800957	-0.0365347	pass	1246	0.854389	1053.67	pass	0.100612	-0.0313403	0.0374148
1	1	Dox	pass	NM_006388	10524	KAT5	KAT5_2	s20630	GCAAGCUGCUGAUCGAGUUtt	AACUCGAUCAGCAGCUUGCcg	TargetSiRNA	NA	1093	33.0606	0.870384	-0.0038122	pass	691	0.673766	1229.25	pass	-0.32255	-0.13481	0.0374148
1	2	Dox	pass	NM_006388	10524	KAT5	KAT5_2	s20630	GCAAGCUGCUGAUCGAGUUtt	AACUCGAUCAGCAGCUUGCcg	TargetSiRNA	NA	289	17	0.477148	-0.329553	pass	691	0.673766	1229.25	pass	-0.32255	-0.13481	0.0374148
1	1	noDox	pass	NM_006388	10524	KAT5	KAT5_2	s20630	GCAAGCUGCUGAUCGAGUUtt	AACUCGAUCAGCAGCUUGCcg	TargetSiRNA	NA	1691	41.1218	0.985134	0.367524	pass	1707	1.00129	1229.25	pass	-0.32255	-0.13481	0.0374148
1	2	noDox	pass	NM_006388	10524	KAT5	KAT5_2	s20630	GCAAGCUGCUGAUCGAGUUtt	AACUCGAUCAGCAGCUUGCcg	TargetSiRNA	NA	1723	41.509	1.01744	0.0515867	pass	1707	1.00129	1229.25	pass	-0.32255	-0.13481	0.0374148
1	2	Dox	pass	NM_006388	10524	KAT5	KAT5_3	s20631	GGACGGAAGCGAAAAUCGAtt	UCGAUUUUCGCUUCCGUCCtg	TargetSiRNA	NA	297	17.2337	0.457043	0.314875	pass	619.5	0.624292	896.917	pass	-0.276104	-0.118892	0.0374148
1	1	Dox	pass	NM_006388	10524	KAT5	KAT5_3	s20631	GGACGGAAGCGAAAAUCGAtt	UCGAUUUUCGCUUCCGUCCtg	TargetSiRNA	NA	942	30.692	0.791542	0.297727	pass	619.5	0.624292	896.917	pass	-0.276104	-0.118892	0.0374148
1	2	noDox	pass	NM_006388	10524	KAT5	KAT5_3	s20631	GGACGGAAGCGAAAAUCGAtt	UCGAUUUUCGCUUCCGUCCtg	TargetSiRNA	NA	1400	37.4166	0.971945	0.271202	pass	1237	0.904888	896.917	pass	-0.276104	-0.118892	0.0374148
1	1	noDox	pass	NM_006388	10524	KAT5	KAT5_3	s20631	GGACGGAAGCGAAAAUCGAtt	UCGAUUUUCGCUUCCGUCCtg	TargetSiRNA	NA	1074	32.7719	0.837831	0.278551	pass	1237	0.904888	896.917	pass	-0.276104	-0.118892	0.0374148
2	2	Dox	pass	NM_006388	10524	KAT5	KAT5_1	s20629	GGAGAAAGAAUCAACGGAAtt	UUCCGUUGAUUCUUUCUCCtt	TargetSiRNA	NA	551	23.4734	0.677094	-0.0573753	pass	551	0.677094	1053.67	pass	-0.220364	-0.0313403	0.0374148
2	2	noDox	pass	NM_006388	10524	KAT5	KAT5_1	s20629	GGAGAAAGAAUCAACGGAAtt	UUCCGUUGAUUCUUUCUCCtt	TargetSiRNA	NA	1028	32.0624	0.893385	0.622896	pass	1089.5	0.901935	1053.67	pass	-0.220364	-0.0313403	0.0374148
2	1	noDox	pass	NM_006388	10524	KAT5	KAT5_1	s20629	GGAGAAAGAAUCAACGGAAtt	UUCCGUUGAUUCUUUCUCCtt	TargetSiRNA	NA	1151	33.9264	0.910484	0.419074	pass	1089.5	0.901935	1053.67	pass	-0.220364	-0.0313403	0.0374148
2	2	Dox	pass	NM_006388	10524	KAT5	KAT5_2	s20630	GCAAGCUGCUGAUCGAGUUtt	AACUCGAUCAGCAGCUUGCcg	TargetSiRNA	NA	1492	38.6264	1.02742	-0.289856	pass	1236	0.946503	1229.25	pass	-0.0603727	-0.13481	0.0374148
2	1	Dox	pass	NM_006388	10524	KAT5	KAT5_2	s20630	GCAAGCUGCUGAUCGAGUUtt	AACUCGAUCAGCAGCUUGCcg	TargetSiRNA	NA	980	31.305	0.865584	0.0858717	pass	1236	0.946503	1229.25	pass	-0.0603727	-0.13481	0.0374148
2	2	noDox	pass	NM_006388	10524	KAT5	KAT5_2	s20630	GCAAGCUGCUGAUCGAGUUtt	AACUCGAUCAGCAGCUUGCcg	TargetSiRNA	NA	1310	36.1939	1.00772	0.474823	pass	1324	1.0119	1229.25	pass	-0.0603727	-0.13481	0.0374148
2	1	noDox	pass	NM_006388	10524	KAT5	KAT5_2	s20630	GCAAGCUGCUGAUCGAGUUtt	AACUCGAUCAGCAGCUUGCcg	TargetSiRNA	NA	1338	36.5787	1.01607	-0.30285	pass	1324	1.0119	1229.25	pass	-0.0603727	-0.13481	0.0374148
2	1	Dox	pass	NM_006388	10524	KAT5	KAT5_3	s20631	GGACGGAAGCGAAAAUCGAtt	UCGAUUUUCGCUUCCGUCCtg	TargetSiRNA	NA	482	21.9545	0.628555	0.179348	pass	827	0.809443	896.917	pass	-0.0221919	-0.118892	0.0374148
2	2	Dox	pass	NM_006388	10524	KAT5	KAT5_3	s20631	GGACGGAAGCGAAAAUCGAtt	UCGAUUUUCGCUUCCGUCCtg	TargetSiRNA	NA	1172	34.2345	0.99033	0.0370322	pass	827	0.809443	896.917	pass	-0.0221919	-0.118892	0.0374148
2	2	noDox	pass	NM_006388	10524	KAT5	KAT5_3	s20631	GGACGGAAGCGAAAAUCGAtt	UCGAUUUUCGCUUCCGUCCtg	TargetSiRNA	NA	807	28.4077	0.728404	-0.0805388	pass	1001	0.835783	896.917	pass	-0.0221919	-0.118892	0.0374148
2	1	noDox	pass	NM_006388	10524	KAT5	KAT5_3	s20631	GGACGGAAGCGAAAAUCGAtt	UCGAUUUUCGCUUCCGUCCtg	TargetSiRNA	NA	1195	34.5688	0.943162	0.834629	pass	1001	0.835783	896.917	pass	-0.0221919	-0.118892	0.0374148
3	1	Dox	pass	NM_006388	10524	KAT5	KAT5_1	s20629	GGAGAAAGAAUCAACGGAAtt	UUCCGUUGAUUCUUUCUCCtt	TargetSiRNA	NA	1387	37.2424	0.967744	0.253357	pass	1211.5	0.894261	1053.67	pass	0.025731	-0.0313403	0.0374148
3	2	Dox	pass	NM_006388	10524	KAT5	KAT5_1	s20629	GGAGAAAGAAUCAACGGAAtt	UUCCGUUGAUUCUUUCUCCtt	TargetSiRNA	NA	1036	32.187	0.820777	-0.199505	pass	1211.5	0.894261	1053.67	pass	0.025731	-0.0313403	0.0374148
3	2	noDox	pass	NM_006388	10524	KAT5	KAT5_1	s20629	GGAGAAAGAAUCAACGGAAtt	UUCCGUUGAUUCUUUCUCCtt	TargetSiRNA	NA	932	30.5287	0.780226	-0.0882902	pass	1088	0.872862	1053.67	pass	0.025731	-0.0313403	0.0374148
3	1	noDox	pass	NM_006388	10524	KAT5	KAT5_1	s20629	GGAGAAAGAAUCAACGGAAtt	UUCCGUUGAUUCUUUCUCCtt	TargetSiRNA	NA	1244	35.2704	0.965498	0.777846	pass	1088	0.872862	1053.67	pass	0.025731	-0.0313403	0.0374148
3	2	Dox	pass	NM_006388	10524	KAT5	KAT5_2	s20630	GCAAGCUGCUGAUCGAGUUtt	AACUCGAUCAGCAGCUUGCcg	TargetSiRNA	NA	1314	36.2491	0.952935	0.375635	pass	1174	0.889402	1229.25	pass	-0.0215062	-0.13481	0.0374148
3	1	Dox	pass	NM_006388	10524	KAT5	KAT5_2	s20630	GCAAGCUGCUGAUCGAGUUtt	AACUCGAUCAGCAGCUUGCcg	TargetSiRNA	NA	1034	32.1559	0.825868	0.00981241	pass	1174	0.889402	1229.25	pass	-0.0215062	-0.13481	0.0374148
3	2	noDox	pass	NM_006388	10524	KAT5	KAT5_2	s20630	GCAAGCUGCUGAUCGAGUUtt	AACUCGAUCAGCAGCUUGCcg	TargetSiRNA	NA	1183	34.3948	0.898615	-0.198607	pass	1243.5	0.915452	1229.25	pass	-0.0215062	-0.13481	0.0374148
3	1	noDox	pass	NM_006388	10524	KAT5	KAT5_2	s20630	GCAAGCUGCUGAUCGAGUUtt	AACUCGAUCAGCAGCUUGCcg	TargetSiRNA	NA	1304	36.1109	0.932288	-0.112469	pass	1243.5	0.915452	1229.25	pass	-0.0215062	-0.13481	0.0374148
3	2	Dox	pass	NM_006388	10524	KAT5	KAT5_3	s20631	GGACGGAAGCGAAAAUCGAtt	UCGAUUUUCGCUUCCGUCCtg	TargetSiRNA	NA	634	25.1794	0.650315	0.324578	pass	809	0.721501	896.917	pass	-0.0583808	-0.118892	0.0374148
3	1	Dox	pass	NM_006388	10524	KAT5	KAT5_3	s20631	GGACGGAAGCGAAAAUCGAtt	UCGAUUUUCGCUUCCGUCCtg	TargetSiRNA	NA	984	31.3688	0.792687	0.0162815	pass	809	0.721501	896.917	pass	-0.0583808	-0.118892	0.0374148
3	2	noDox	pass	NM_006388	10524	KAT5	KAT5_3	s20631	GGACGGAAGCGAAAAUCGAtt	UCGAUUUUCGCUUCCGUCCtg	TargetSiRNA	NA	907	30.1164	0.807786	0.237185	pass	888	0.783772	896.917	pass	-0.0583808	-0.118892	0.0374148
3	1	noDox	pass	NM_006388	10524	KAT5	KAT5_3	s20631	GGACGGAAGCGAAAAUCGAtt	UCGAUUUUCGCUUCCGUCCtg	TargetSiRNA	NA	869	29.4788	0.759758	0.613158	pass	888	0.783772	896.917	pass	-0.0583808	-0.118892	0.0374148
2	1	Dox	fail	NM_018223	55743	CHFR	CHFR_1	s31392	GAAUUGUAGUGGAUGAAAAtt	UUUUCAUCCACUACAAUUCta	TargetSiRNA	NA	NA	NA	NA	NA	NA	661	0.741607	1150.58	pass	-0.224467	-0.054697	0.0385659
3	1	Dox	fail	NM_018223	55743	CHFR	CHFR_2	s31393	GCAGUGUCCUGAGUACAGAtt	UCUGUACUCAGGACACUGCcg	TargetSiRNA	NA	NA	NA	NA	0.00981241	NA	651	0.670743	507.833	pass	0.0877517	-0.0312298	0.0385659
1	2	Dox	pass	NM_018223	55743	CHFR	CHFR_1	s31392	GAAUUGUAGUGGAUGAAAAtt	UUUUCAUCCACUACAAUUCta	TargetSiRNA	NA	1146	33.8526	0.975682	-0.0565886	pass	1105	0.940034	1150.58	pass	0.015786	-0.054697	0.0385659
1	1	Dox	pass	NM_018223	55743	CHFR	CHFR_1	s31392	GAAUUGUAGUGGAUGAAAAtt	UUUUCAUCCACUACAAUUCta	TargetSiRNA	NA	1064	32.619	0.904386	-0.0894356	pass	1105	0.940034	1150.58	pass	0.015786	-0.054697	0.0385659
1	2	noDox	pass	NM_018223	55743	CHFR	CHFR_1	s31392	GAAUUGUAGUGGAUGAAAAtt	UUUUCAUCCACUACAAUUCta	TargetSiRNA	NA	1509	38.8458	0.959084	0.268977	pass	1472	0.928859	1150.58	pass	0.015786	-0.054697	0.0385659
1	1	noDox	pass	NM_018223	55743	CHFR	CHFR_1	s31392	GAAUUGUAGUGGAUGAAAAtt	UUUUCAUCCACUACAAUUCta	TargetSiRNA	NA	1435	37.8814	0.898633	-0.0365347	pass	1472	0.928859	1150.58	pass	0.015786	-0.054697	0.0385659
1	2	Dox	pass	NM_018223	55743	CHFR	CHFR_2	s31393	GCAGUGUCCUGAGUACAGAtt	UCUGUACUCAGGACACUGCcg	TargetSiRNA	NA	287	16.9411	0.475495	-0.329553	pass	316	0.482248	507.833	pass	-0.214165	-0.0312298	0.0385659
1	1	Dox	pass	NM_018223	55743	CHFR	CHFR_2	s31393	GCAGUGUCCUGAGUACAGAtt	UCUGUACUCAGGACACUGCcg	TargetSiRNA	NA	345	18.5742	0.489001	-0.0038122	pass	316	0.482248	507.833	pass	-0.214165	-0.0312298	0.0385659
1	2	noDox	pass	NM_018223	55743	CHFR	CHFR_2	s31393	GCAGUGUCCUGAGUACAGAtt	UCUGUACUCAGGACACUGCcg	TargetSiRNA	NA	1030	32.0936	0.786655	0.0515867	pass	842.5	0.699886	507.833	pass	-0.214165	-0.0312298	0.0385659
1	1	noDox	pass	NM_018223	55743	CHFR	CHFR_2	s31393	GCAGUGUCCUGAGUACAGAtt	UCUGUACUCAGGACACUGCcg	TargetSiRNA	NA	655	25.593	0.613118	0.367524	pass	842.5	0.699886	507.833	pass	-0.214165	-0.0312298	0.0385659
1	1	Dox	pass	NM_018223	55743	CHFR	CHFR_3	s31394	GGAAUAAAAUCACUCAAGAtt	UCUUGAGUGAUUUUAUUCCtg	TargetSiRNA	NA	1625	40.3113	1.03962	0.297727	pass	1149	0.863809	1306.42	pass	-0.178046	-0.0936753	0.0385659
1	2	Dox	pass	NM_018223	55743	CHFR	CHFR_3	s31394	GGAAUAAAAUCACUCAAGAtt	UCUUGAGUGAUUUUAUUCCtg	TargetSiRNA	NA	673	25.9422	0.687997	0.314875	pass	1149	0.863809	1306.42	pass	-0.178046	-0.0936753	0.0385659
1	2	noDox	pass	NM_018223	55743	CHFR	CHFR_3	s31394	GGAAUAAAAUCACUCAAGAtt	UCUUGAGUGAUUUUAUUCCtg	TargetSiRNA	NA	1602	40.025	1.0397	0.271202	pass	1651.5	1.04705	1306.42	pass	-0.178046	-0.0936753	0.0385659
1	1	noDox	pass	NM_018223	55743	CHFR	CHFR_3	s31394	GGAAUAAAAUCACUCAAGAtt	UCUUGAGUGAUUUUAUUCCtg	TargetSiRNA	NA	1701	41.2432	1.0544	0.278551	pass	1651.5	1.04705	1306.42	pass	-0.178046	-0.0936753	0.0385659
2	2	Dox	pass	NM_018223	55743	CHFR	CHFR_1	s31392	GAAUUGUAGUGGAUGAAAAtt	UUUUCAUCCACUACAAUUCta	TargetSiRNA	NA	661	25.7099	0.741607	-0.0573753	pass	661	0.741607	1150.58	pass	-0.224467	-0.054697	0.0385659
2	2	noDox	pass	NM_018223	55743	CHFR	CHFR_1	s31392	GAAUUGUAGUGGAUGAAAAtt	UUUUCAUCCACUACAAUUCta	TargetSiRNA	NA	1267	35.5949	0.991814	0.622896	pass	1260	0.970893	1150.58	pass	-0.224467	-0.054697	0.0385659
2	1	noDox	pass	NM_018223	55743	CHFR	CHFR_1	s31392	GAAUUGUAGUGGAUGAAAAtt	UUUUCAUCCACUACAAUUCta	TargetSiRNA	NA	1253	35.3977	0.949971	0.419074	pass	1260	0.970893	1150.58	pass	-0.224467	-0.054697	0.0385659
2	2	Dox	pass	NM_018223	55743	CHFR	CHFR_2	s31393	GCAGUGUCCUGAGUACAGAtt	UCUGUACUCAGGACACUGCcg	TargetSiRNA	NA	348	18.6548	0.496197	-0.289856	pass	391	0.536111	507.833	pass	0.0327236	-0.0312298	0.0385659
2	1	Dox	pass	NM_018223	55743	CHFR	CHFR_2	s31393	GCAGUGUCCUGAGUACAGAtt	UCUGUACUCAGGACACUGCcg	TargetSiRNA	NA	434	20.8327	0.576025	0.0858717	pass	391	0.536111	507.833	pass	0.0327236	-0.0312298	0.0385659
2	1	noDox	pass	NM_018223	55743	CHFR	CHFR_2	s31393	GCAGUGUCCUGAGUACAGAtt	UCUGUACUCAGGACACUGCcg	TargetSiRNA	NA	286	16.9115	0.469765	-0.30285	pass	332.5	0.505898	507.833	pass	0.0327236	-0.0312298	0.0385659
2	2	noDox	pass	NM_018223	55743	CHFR	CHFR_2	s31393	GCAGUGUCCUGAGUACAGAtt	UCUGUACUCAGGACACUGCcg	TargetSiRNA	NA	379	19.4679	0.542032	0.474823	pass	332.5	0.505898	507.833	pass	0.0327236	-0.0312298	0.0385659
2	1	Dox	pass	NM_018223	55743	CHFR	CHFR_3	s31394	GGAAUAAAAUCACUCAAGAtt	UCUUGAGUGAUUUUAUUCCtg	TargetSiRNA	NA	1110	33.3167	0.953853	0.179348	pass	1148	0.97504	1306.42	pass	0.066764	-0.0936753	0.0385659
2	2	Dox	pass	NM_018223	55743	CHFR	CHFR_3	s31394	GGAAUAAAAUCACUCAAGAtt	UCUUGAGUGAUUUUAUUCCtg	TargetSiRNA	NA	1186	34.4384	0.996227	0.0370322	pass	1148	0.97504	1306.42	pass	0.066764	-0.0936753	0.0385659
2	1	noDox	pass	NM_018223	55743	CHFR	CHFR_3	s31394	GGAAUAAAAUCACUCAAGAtt	UCUUGAGUGAUUUUAUUCCtg	TargetSiRNA	NA	1096	33.1059	0.903249	0.834629	pass	1195	0.912807	1306.42	pass	0.066764	-0.0936753	0.0385659
2	2	noDox	pass	NM_018223	55743	CHFR	CHFR_3	s31394	GGAAUAAAAUCACUCAAGAtt	UCUUGAGUGAUUUUAUUCCtg	TargetSiRNA	NA	1294	35.9722	0.922364	-0.0805388	pass	1195	0.912807	1306.42	pass	0.066764	-0.0936753	0.0385659
3	1	Dox	pass	NM_018223	55743	CHFR	CHFR_1	s31392	GAAUUGUAGUGGAUGAAAAtt	UUUUCAUCCACUACAAUUCta	TargetSiRNA	NA	1123	33.5112	0.870788	0.253357	pass	1293.5	0.923243	1150.58	pass	0.0445897	-0.054697	0.0385659
3	2	Dox	pass	NM_018223	55743	CHFR	CHFR_1	s31392	GAAUUGUAGUGGAUGAAAAtt	UUUUCAUCCACUACAAUUCta	TargetSiRNA	NA	1464	38.2623	0.975699	-0.199505	pass	1293.5	0.923243	1150.58	pass	0.0445897	-0.054697	0.0385659
3	1	noDox	pass	NM_018223	55743	CHFR	CHFR_1	s31392	GAAUUGUAGUGGAUGAAAAtt	UUUUCAUCCACUACAAUUCta	TargetSiRNA	NA	1205	34.7131	0.950243	0.777846	pass	1112	0.883037	1150.58	pass	0.0445897	-0.054697	0.0385659
3	2	noDox	pass	NM_018223	55743	CHFR	CHFR_1	s31392	GAAUUGUAGUGGAUGAAAAtt	UUUUCAUCCACUACAAUUCta	TargetSiRNA	NA	1019	31.9218	0.81583	-0.0882902	pass	1112	0.883037	1150.58	pass	0.0445897	-0.054697	0.0385659
3	2	Dox	pass	NM_018223	55743	CHFR	CHFR_2	s31393	GCAGUGUCCUGAGUACAGAtt	UCUGUACUCAGGACACUGCcg	TargetSiRNA	NA	651	25.5147	0.670743	0.375635	pass	651	0.670743	507.833	pass	0.0877517	-0.0312298	0.0385659
3	2	noDox	pass	NM_018223	55743	CHFR	CHFR_2	s31393	GCAGUGUCCUGAGUACAGAtt	UCUGUACUCAGGACACUGCcg	TargetSiRNA	NA	418	20.445	0.534157	-0.198607	pass	514	0.585899	507.833	pass	0.0877517	-0.0312298	0.0385659
3	1	noDox	pass	NM_018223	55743	CHFR	CHFR_2	s31393	GCAGUGUCCUGAGUACAGAtt	UCUGUACUCAGGACACUGCcg	TargetSiRNA	NA	610	24.6982	0.637641	-0.112469	pass	514	0.585899	507.833	pass	0.0877517	-0.0312298	0.0385659
3	1	Dox	pass	NM_018223	55743	CHFR	CHFR_3	s31394	GGAAUAAAAUCACUCAAGAtt	UCUUGAGUGAUUUUAUUCCtg	TargetSiRNA	NA	727	26.9629	0.681352	0.0162815	pass	1155.5	0.854633	1306.42	pass	-0.169743	-0.0936753	0.0385659
3	2	Dox	pass	NM_018223	55743	CHFR	CHFR_3	s31394	GGAAUAAAAUCACUCAAGAtt	UCUUGAGUGAUUUUAUUCCtg	TargetSiRNA	NA	1584	39.7995	1.02791	0.324578	pass	1155.5	0.854633	1306.42	pass	-0.169743	-0.0936753	0.0385659
3	1	noDox	pass	NM_018223	55743	CHFR	CHFR_3	s31394	GGAAUAAAAUCACUCAAGAtt	UCUUGAGUGAUUUUAUUCCtg	TargetSiRNA	NA	1694	41.1582	1.06077	0.613158	pass	1539.5	1.02949	1306.42	pass	-0.169743	-0.0936753	0.0385659
3	2	noDox	pass	NM_018223	55743	CHFR	CHFR_3	s31394	GGAAUAAAAUCACUCAAGAtt	UCUUGAGUGAUUUUAUUCCtg	TargetSiRNA	NA	1385	37.2156	0.9982	0.237185	pass	1539.5	1.02949	1306.42	pass	-0.169743	-0.0936753	0.0385659
2	1	Dox	fail	NM_003686	9156	EXO1	EXO1_1	s17502	GGCUAGGAAUGUGCAGACAtt	UGUCUGCACAUUCCUAGCCga	TargetSiRNA	NA	NA	NA	NA	NA	NA	1418	1.0862	1348.17	pass	0.0646197	-0.0298676	0.0391502
1	1	Dox	pass	NM_003686	9156	EXO1	EXO1_1	s17502	GGCUAGGAAUGUGCAGACAtt	UGUCUGCACAUUCCUAGCCga	TargetSiRNA	NA	868	29.4618	0.816851	-0.0894356	pass	808	0.802553	1348.17	pass	-0.159395	-0.0298676	0.0391502
1	2	Dox	pass	NM_003686	9156	EXO1	EXO1_1	s17502	GGCUAGGAAUGUGCAGACAtt	UGUCUGCACAUUCCUAGCCga	TargetSiRNA	NA	748	27.3496	0.788255	-0.0565886	pass	808	0.802553	1348.17	pass	-0.159395	-0.0298676	0.0391502
1	2	noDox	pass	NM_003686	9156	EXO1	EXO1_1	s17502	GGCUAGGAAUGUGCAGACAtt	UGUCUGCACAUUCCUAGCCga	TargetSiRNA	NA	1640	40.4969	0.999848	0.268977	pass	1594.5	0.966747	1348.17	pass	-0.159395	-0.0298676	0.0391502
1	1	noDox	pass	NM_003686	9156	EXO1	EXO1_1	s17502	GGCUAGGAAUGUGCAGACAtt	UGUCUGCACAUUCCUAGCCga	TargetSiRNA	NA	1549	39.3573	0.933646	-0.0365347	pass	1594.5	0.966747	1348.17	pass	-0.159395	-0.0298676	0.0391502
1	1	Dox	pass	NM_003686	9156	EXO1	EXO1_2	s17503	CUUUUGAACAGAUCGAUGAtt	UCAUCGAUCUGUUCAAAAGta	TargetSiRNA	NA	615	24.7992	0.652887	-0.0038122	pass	543	0.631012	1148.25	pass	-0.32709	-0.132553	0.0391502
1	2	Dox	pass	NM_003686	9156	EXO1	EXO1_2	s17503	CUUUUGAACAGAUCGAUGAtt	UCAUCGAUCUGUUCAAAAGta	TargetSiRNA	NA	471	21.7025	0.609137	-0.329553	pass	543	0.631012	1148.25	pass	-0.32709	-0.132553	0.0391502
1	1	noDox	pass	NM_003686	9156	EXO1	EXO1_2	s17503	CUUUUGAACAGAUCGAUGAtt	UCAUCGAUCUGUUCAAAAGta	TargetSiRNA	NA	1790	42.3084	1.01356	0.367524	pass	1587.5	0.962881	1148.25	pass	-0.32709	-0.132553	0.0391502
1	2	noDox	pass	NM_003686	9156	EXO1	EXO1_2	s17503	CUUUUGAACAGAUCGAUGAtt	UCAUCGAUCUGUUCAAAAGta	TargetSiRNA	NA	1385	37.2156	0.912201	0.0515867	pass	1587.5	0.962881	1148.25	pass	-0.32709	-0.132553	0.0391502
1	2	Dox	pass	NM_003686	9156	EXO1	EXO1_3	s17504	GCCUGAGAAUAAUAUGUCUtt	AGACAUAUUAUUCUCAGGCaa	TargetSiRNA	NA	256	16	0.424325	0.314875	pass	779.5	0.677631	1225.83	pass	-0.419741	-0.147139	0.0391502
1	1	Dox	pass	NM_003686	9156	EXO1	EXO1_3	s17504	GCCUGAGAAUAAUAUGUCUtt	AGACAUAUUAUUCUCAGGCaa	TargetSiRNA	NA	1303	36.0971	0.930937	0.297727	pass	779.5	0.677631	1225.83	pass	-0.419741	-0.147139	0.0391502
1	1	noDox	pass	NM_003686	9156	EXO1	EXO1_3	s17504	GCCUGAGAAUAAUAUGUCUtt	AGACAUAUUAUUCUCAGGCaa	TargetSiRNA	NA	2072	45.5192	1.16372	0.278551	pass	1840.5	1.10285	1225.83	pass	-0.419741	-0.147139	0.0391502
1	2	noDox	pass	NM_003686	9156	EXO1	EXO1_3	s17504	GCCUGAGAAUAAUAUGUCUtt	AGACAUAUUAUUCUCAGGCaa	TargetSiRNA	NA	1609	40.1123	1.04197	0.271202	pass	1840.5	1.10285	1225.83	pass	-0.419741	-0.147139	0.0391502
2	2	Dox	pass	NM_003686	9156	EXO1	EXO1_1	s17502	GGCUAGGAAUGUGCAGACAtt	UGUCUGCACAUUCCUAGCCga	TargetSiRNA	NA	1418	37.6563	1.0862	-0.0573753	pass	1418	1.0862	1348.17	pass	0.0646197	-0.0298676	0.0391502
2	1	noDox	pass	NM_003686	9156	EXO1	EXO1_1	s17502	GGCUAGGAAUGUGCAGACAtt	UGUCUGCACAUUCCUAGCCga	TargetSiRNA	NA	1734	41.6413	1.11753	0.419074	pass	1431	1.02668	1348.17	pass	0.0646197	-0.0298676	0.0391502
2	2	noDox	pass	NM_003686	9156	EXO1	EXO1_1	s17502	GGCUAGGAAUGUGCAGACAtt	UGUCUGCACAUUCCUAGCCga	TargetSiRNA	NA	1128	33.5857	0.935829	0.622896	pass	1431	1.02668	1348.17	pass	0.0646197	-0.0298676	0.0391502
2	1	Dox	pass	NM_003686	9156	EXO1	EXO1_2	s17503	CUUUUGAACAGAUCGAUGAtt	UCAUCGAUCUGUUCAAAAGta	TargetSiRNA	NA	732	27.0555	0.748086	0.0858717	pass	913	0.813932	1148.25	pass	-0.107008	-0.132553	0.0391502
2	2	Dox	pass	NM_003686	9156	EXO1	EXO1_2	s17503	CUUUUGAACAGAUCGAUGAtt	UCAUCGAUCUGUUCAAAAGta	TargetSiRNA	NA	1094	33.0757	0.879778	-0.289856	pass	913	0.813932	1148.25	pass	-0.107008	-0.132553	0.0391502
2	1	noDox	pass	NM_003686	9156	EXO1	EXO1_2	s17503	CUUUUGAACAGAUCGAUGAtt	UCAUCGAUCUGUUCAAAAGta	TargetSiRNA	NA	863	29.3769	0.816024	-0.30285	pass	1122.5	0.925534	1148.25	pass	-0.107008	-0.132553	0.0391502
2	2	noDox	pass	NM_003686	9156	EXO1	EXO1_2	s17503	CUUUUGAACAGAUCGAUGAtt	UCAUCGAUCUGUUCAAAAGta	TargetSiRNA	NA	1382	37.1753	1.03504	0.474823	pass	1122.5	0.925534	1148.25	pass	-0.107008	-0.132553	0.0391502
2	2	Dox	pass	NM_003686	9156	EXO1	EXO1_3	s17504	GCCUGAGAAUAAUAUGUCUtt	AGACAUAUUAUUCUCAGGCaa	TargetSiRNA	NA	819	28.6182	0.827862	0.0370322	pass	968.5	0.892573	1225.83	pass	0.00229164	-0.147139	0.0391502
2	1	Dox	pass	NM_003686	9156	EXO1	EXO1_3	s17504	GCCUGAGAAUAAUAUGUCUtt	AGACAUAUUAUUCUCAGGCaa	TargetSiRNA	NA	1118	33.4365	0.957284	0.179348	pass	968.5	0.892573	1225.83	pass	0.00229164	-0.147139	0.0391502
2	2	noDox	pass	NM_003686	9156	EXO1	EXO1_3	s17504	GCCUGAGAAUAAUAUGUCUtt	AGACAUAUUAUUCUCAGGCaa	TargetSiRNA	NA	890	29.8329	0.764945	-0.0805388	pass	1150	0.894723	1225.83	pass	0.00229164	-0.147139	0.0391502
2	1	noDox	pass	NM_003686	9156	EXO1	EXO1_3	s17504	GCCUGAGAAUAAUAUGUCUtt	AGACAUAUUAUUCUCAGGCaa	TargetSiRNA	NA	1410	37.55	1.0245	0.834629	pass	1150	0.894723	1225.83	pass	0.00229164	-0.147139	0.0391502
3	2	Dox	pass	NM_003686	9156	EXO1	EXO1_1	s17502	GGCUAGGAAUGUGCAGACAtt	UGUCUGCACAUUCCUAGCCga	TargetSiRNA	NA	1536	39.1918	0.999404	-0.199505	pass	1458.5	0.982526	1348.17	pass	0.00517296	-0.0298676	0.0391502
3	1	Dox	pass	NM_003686	9156	EXO1	EXO1_1	s17502	GGCUAGGAAUGUGCAGACAtt	UGUCUGCACAUUCCUAGCCga	TargetSiRNA	NA	1381	37.1618	0.965649	0.253357	pass	1458.5	0.982526	1348.17	pass	0.00517296	-0.0298676	0.0391502
3	1	noDox	pass	NM_003686	9156	EXO1	EXO1_1	s17502	GGCUAGGAAUGUGCAGACAtt	UGUCUGCACAUUCCUAGCCga	TargetSiRNA	NA	1606	40.0749	1.09702	0.777846	pass	1379	0.982229	1348.17	pass	0.00517296	-0.0298676	0.0391502
3	2	noDox	pass	NM_003686	9156	EXO1	EXO1_1	s17502	GGCUAGGAAUGUGCAGACAtt	UGUCUGCACAUUCCUAGCCga	TargetSiRNA	NA	1152	33.9411	0.867438	-0.0882902	pass	1379	0.982229	1348.17	pass	0.00517296	-0.0298676	0.0391502
3	2	Dox	pass	NM_003686	9156	EXO1	EXO1_2	s17503	CUUUUGAACAGAUCGAUGAtt	UCAUCGAUCUGUUCAAAAGta	TargetSiRNA	NA	1485	38.5357	1.01305	0.375635	pass	1401	0.972552	1148.25	pass	0.0364388	-0.132553	0.0391502
3	1	Dox	pass	NM_003686	9156	EXO1	EXO1_2	s17503	CUUUUGAACAGAUCGAUGAtt	UCAUCGAUCUGUUCAAAAGta	TargetSiRNA	NA	1317	36.2905	0.932059	0.00981241	pass	1401	0.972552	1148.25	pass	0.0364388	-0.132553	0.0391502
3	2	noDox	pass	NM_003686	9156	EXO1	EXO1_2	s17503	CUUUUGAACAGAUCGAUGAtt	UCAUCGAUCUGUUCAAAAGta	TargetSiRNA	NA	1572	39.6485	1.03588	-0.198607	pass	1322.5	0.940783	1148.25	pass	0.0364388	-0.132553	0.0391502
3	1	noDox	pass	NM_003686	9156	EXO1	EXO1_2	s17503	CUUUUGAACAGAUCGAUGAtt	UCAUCGAUCUGUUCAAAAGta	TargetSiRNA	NA	1073	32.7567	0.84569	-0.112469	pass	1322.5	0.940783	1148.25	pass	0.0364388	-0.132553	0.0391502
3	2	Dox	pass	NM_003686	9156	EXO1	EXO1_3	s17504	GCCUGAGAAUAAUAUGUCUtt	AGACAUAUUAUUCUCAGGCaa	TargetSiRNA	NA	1254	35.4119	0.914593	0.324578	pass	1305.5	0.922737	1225.83	pass	-0.023968	-0.147139	0.0391502
3	1	Dox	pass	NM_003686	9156	EXO1	EXO1_3	s17504	GCCUGAGAAUAAUAUGUCUtt	AGACAUAUUAUUCUCAGGCaa	TargetSiRNA	NA	1357	36.8375	0.930881	0.0162815	pass	1305.5	0.922737	1225.83	pass	-0.023968	-0.147139	0.0391502
3	2	noDox	pass	NM_003686	9156	EXO1	EXO1_3	s17504	GCCUGAGAAUAAUAUGUCUtt	AGACAUAUUAUUCUCAGGCaa	TargetSiRNA	NA	1247	35.3129	0.947165	0.237185	pass	1311	0.951427	1225.83	pass	-0.023968	-0.147139	0.0391502
3	1	noDox	pass	NM_003686	9156	EXO1	EXO1_3	s17504	GCCUGAGAAUAAUAUGUCUtt	AGACAUAUUAUUCUCAGGCaa	TargetSiRNA	NA	1375	37.081	0.955689	0.613158	pass	1311	0.951427	1225.83	pass	-0.023968	-0.147139	0.0391502
2	1	Dox	fail	NM_003579	8438	RAD54L	RAD54L_1	s16012	GGUCAUAUGUGACGAGGGAtt	UCCCUCGUCACAUAUGACCag	TargetSiRNA	NA	NA	NA	NA	NA	NA	1199	0.99881	1230.17	pass	-0.0191393	-0.0265383	0.0440388
2	1	noDox	fail	NM_003579	8438	RAD54L	RAD54L_1	s16012	GGUCAUAUGUGACGAGGGAtt	UCCCUCGUCACAUAUGACCag	TargetSiRNA	NA	NA	NA	NA	0.419074	NA	1348	1.02303	1230.17	pass	-0.0191393	-0.0265383	0.0440388
2	1	noDox	fail	NM_003579	8438	RAD54L	RAD54L_2	s16013	GAUCUAAGGAUGAAAUAGAtt	UCUAUUUCAUCCUUAGAUCct	TargetSiRNA	NA	NA	NA	NA	-0.30285	NA	1951	1.2298	1422.67	pass	-0.177447	-0.0489389	0.0440388
1	2	Dox	pass	NM_003579	8438	RAD54L	RAD54L_1	s16012	GGUCAUAUGUGACGAGGGAtt	UCCCUCGUCACAUAUGACCag	TargetSiRNA	NA	1043	32.2955	0.930804	-0.0565886	pass	1194.5	0.974001	1230.17	pass	0.171339	-0.0265383	0.0440388
1	1	Dox	pass	NM_003579	8438	RAD54L	RAD54L_1	s16012	GGUCAUAUGUGACGAGGGAtt	UCCCUCGUCACAUAUGACCag	TargetSiRNA	NA	1346	36.6879	1.0172	-0.0894356	pass	1194.5	0.974001	1230.17	pass	0.171339	-0.0265383	0.0440388
1	1	noDox	pass	NM_003579	8438	RAD54L	RAD54L_1	s16012	GGUCAUAUGUGACGAGGGAtt	UCCCUCGUCACAUAUGACCag	TargetSiRNA	NA	917	30.282	0.718358	-0.0365347	pass	1115.5	0.806665	1230.17	pass	0.171339	-0.0265383	0.0440388
1	2	noDox	pass	NM_003579	8438	RAD54L	RAD54L_1	s16012	GGUCAUAUGUGACGAGGGAtt	UCCCUCGUCACAUAUGACCag	TargetSiRNA	NA	1314	36.2491	0.894972	0.268977	pass	1115.5	0.806665	1230.17	pass	0.171339	-0.0265383	0.0440388
1	2	Dox	pass	NM_003579	8438	RAD54L	RAD54L_2	s16013	GAUCUAAGGAUGAAAUAGAtt	UCUAUUUCAUCCUUAGAUCct	TargetSiRNA	NA	1334	36.524	1.02514	-0.329553	pass	1220	0.950341	1422.67	pass	0.0740378	-0.0489389	0.0440388
1	1	Dox	pass	NM_003579	8438	RAD54L	RAD54L_2	s16013	GAUCUAAGGAUGAAAUAGAtt	UCUAUUUCAUCCUUAGAUCct	TargetSiRNA	NA	1106	33.2566	0.875544	-0.0038122	pass	1220	0.950341	1422.67	pass	0.0740378	-0.0489389	0.0440388
1	2	noDox	pass	NM_003579	8438	RAD54L	RAD54L_2	s16013	GAUCUAAGGAUGAAAUAGAtt	UCUAUUUCAUCCUUAGAUCct	TargetSiRNA	NA	1338	36.5787	0.896589	0.0515867	pass	1320.5	0.880675	1422.67	pass	0.0740378	-0.0489389	0.0440388
1	1	noDox	pass	NM_003579	8438	RAD54L	RAD54L_2	s16013	GAUCUAAGGAUGAAAUAGAtt	UCUAUUUCAUCCUUAGAUCct	TargetSiRNA	NA	1303	36.0971	0.86476	0.367524	pass	1320.5	0.880675	1422.67	pass	0.0740378	-0.0489389	0.0440388
1	1	Dox	pass	NM_003579	8438	RAD54L	RAD54L_3	s16014	CCAUCACCUCGCUAAAGAAtt	UUCUUUAGCGAGGUGAUGGaa	TargetSiRNA	NA	620	24.8998	0.642161	0.297727	pass	684	0.683741	843.833	pass	-0.245695	-0.0500477	0.0440388
1	2	Dox	pass	NM_003579	8438	RAD54L	RAD54L_3	s16014	CCAUCACCUCGCUAAAGAAtt	UUCUUUAGCGAGGUGAUGGaa	TargetSiRNA	NA	748	27.3496	0.72532	0.314875	pass	684	0.683741	843.833	pass	-0.245695	-0.0500477	0.0440388
1	1	noDox	pass	NM_003579	8438	RAD54L	RAD54L_3	s16014	CCAUCACCUCGCUAAAGAAtt	UUCUUUAGCGAGGUGAUGGaa	TargetSiRNA	NA	1504	38.7814	0.991467	0.278551	pass	1321.5	0.934072	843.833	pass	-0.245695	-0.0500477	0.0440388
1	2	noDox	pass	NM_003579	8438	RAD54L	RAD54L_3	s16014	CCAUCACCUCGCUAAAGAAtt	UUCUUUAGCGAGGUGAUGGaa	TargetSiRNA	NA	1139	33.7491	0.876676	0.271202	pass	1321.5	0.934072	843.833	pass	-0.245695	-0.0500477	0.0440388
2	2	Dox	pass	NM_003579	8438	RAD54L	RAD54L_1	s16012	GGUCAUAUGUGACGAGGGAtt	UCCCUCGUCACAUAUGACCag	TargetSiRNA	NA	1199	34.6266	0.99881	-0.0573753	pass	1199	0.99881	1230.17	pass	-0.0191393	-0.0265383	0.0440388
2	2	noDox	pass	NM_003579	8438	RAD54L	RAD54L_1	s16012	GGUCAUAUGUGACGAGGGAtt	UCCCUCGUCACAUAUGACCag	TargetSiRNA	NA	1348	36.7151	1.02303	0.622896	pass	1348	1.02303	1230.17	pass	-0.0191393	-0.0265383	0.0440388
2	1	Dox	pass	NM_003579	8438	RAD54L	RAD54L_2	s16013	GAUCUAAGGAUGAAAUAGAtt	UCUAUUUCAUCCUUAGAUCct	TargetSiRNA	NA	1144	33.8231	0.93521	0.0858717	pass	1518.5	1.04625	1422.67	pass	-0.177447	-0.0489389	0.0440388
2	2	Dox	pass	NM_003579	8438	RAD54L	RAD54L_2	s16013	GAUCUAAGGAUGAAAUAGAtt	UCUAUUUCAUCCUUAGAUCct	TargetSiRNA	NA	1893	43.5086	1.15728	-0.289856	pass	1518.5	1.04625	1422.67	pass	-0.177447	-0.0489389	0.0440388
2	2	noDox	pass	NM_003579	8438	RAD54L	RAD54L_2	s16013	GAUCUAAGGAUGAAAUAGAtt	UCUAUUUCAUCCUUAGAUCct	TargetSiRNA	NA	1951	44.1701	1.2298	0.474823	pass	1951	1.2298	1422.67	pass	-0.177447	-0.0489389	0.0440388
2	2	Dox	pass	NM_003579	8438	RAD54L	RAD54L_3	s16014	CCAUCACCUCGCUAAAGAAtt	UUCUUUAGCGAGGUGAUGGaa	TargetSiRNA	NA	696	26.3818	0.763169	0.0370322	pass	830.5	0.826271	843.833	pass	0.0847568	-0.0500477	0.0440388
2	1	Dox	pass	NM_003579	8438	RAD54L	RAD54L_3	s16014	CCAUCACCUCGCUAAAGAAtt	UUCUUUAGCGAGGUGAUGGaa	TargetSiRNA	NA	965	31.0644	0.889373	0.179348	pass	830.5	0.826271	843.833	pass	0.0847568	-0.0500477	0.0440388
2	1	noDox	pass	NM_003579	8438	RAD54L	RAD54L_3	s16014	CCAUCACCUCGCUAAAGAAtt	UUCUUUAGCGAGGUGAUGGaa	TargetSiRNA	NA	981	31.3209	0.854549	0.834629	pass	798	0.745213	843.833	pass	0.0847568	-0.0500477	0.0440388
2	2	noDox	pass	NM_003579	8438	RAD54L	RAD54L_3	s16014	CCAUCACCUCGCUAAAGAAtt	UUCUUUAGCGAGGUGAUGGaa	TargetSiRNA	NA	615	24.7992	0.635877	-0.0805388	pass	798	0.745213	843.833	pass	0.0847568	-0.0500477	0.0440388
3	1	Dox	pass	NM_003579	8438	RAD54L	RAD54L_1	s16012	GGUCAUAUGUGACGAGGGAtt	UCCCUCGUCACAUAUGACCag	TargetSiRNA	NA	856	29.2575	0.760255	0.253357	pass	978	0.803002	1230.17	pass	-0.231815	-0.0265383	0.0440388
3	2	Dox	pass	NM_003579	8438	RAD54L	RAD54L_1	s16012	GGUCAUAUGUGACGAGGGAtt	UCCCUCGUCACAUAUGACCag	TargetSiRNA	NA	1100	33.1662	0.845749	-0.199505	pass	978	0.803002	1230.17	pass	-0.231815	-0.0265383	0.0440388
3	2	noDox	pass	NM_003579	8438	RAD54L	RAD54L_1	s16012	GGUCAUAUGUGACGAGGGAtt	UCCCUCGUCACAUAUGACCag	TargetSiRNA	NA	1591	39.8873	1.01941	-0.0882902	pass	1546	1.03998	1230.17	pass	-0.231815	-0.0265383	0.0440388
3	1	noDox	pass	NM_003579	8438	RAD54L	RAD54L_1	s16012	GGUCAUAUGUGACGAGGGAtt	UCCCUCGUCACAUAUGACCag	TargetSiRNA	NA	1501	38.7427	1.06055	0.777846	pass	1546	1.03998	1230.17	pass	-0.231815	-0.0265383	0.0440388
3	1	Dox	pass	NM_003579	8438	RAD54L	RAD54L_2	s16013	GAUCUAAGGAUGAAAUAGAtt	UCUAUUUCAUCCUUAGAUCct	TargetSiRNA	NA	1201	34.6554	0.890065	0.00981241	pass	1196.5	0.898843	1422.67	pass	-0.0434073	-0.0489389	0.0440388
3	2	Dox	pass	NM_003579	8438	RAD54L	RAD54L_2	s16013	GAUCUAAGGAUGAAAUAGAtt	UCUAUUUCAUCCUUAGAUCct	TargetSiRNA	NA	1192	34.5254	0.90762	0.375635	pass	1196.5	0.898843	1422.67	pass	-0.0434073	-0.0489389	0.0440388
3	1	noDox	pass	NM_003579	8438	RAD54L	RAD54L_2	s16013	GAUCUAAGGAUGAAAUAGAtt	UCUAUUUCAUCCUUAGAUCct	TargetSiRNA	NA	1283	35.819	0.924751	-0.112469	pass	1329.5	0.94695	1422.67	pass	-0.0434073	-0.0489389	0.0440388
3	2	noDox	pass	NM_003579	8438	RAD54L	RAD54L_2	s16013	GAUCUAAGGAUGAAAUAGAtt	UCUAUUUCAUCCUUAGAUCct	TargetSiRNA	NA	1376	37.0945	0.969149	-0.198607	pass	1329.5	0.94695	1422.67	pass	-0.0434073	-0.0489389	0.0440388
3	2	Dox	pass	NM_003579	8438	RAD54L	RAD54L_3	s16014	CCAUCACCUCGCUAAAGAAtt	UUCUUUAGCGAGGUGAUGGaa	TargetSiRNA	NA	883	29.7153	0.767466	0.324578	pass	738	0.691415	843.833	pass	0.0107952	-0.0500477	0.0440388
3	1	Dox	pass	NM_003579	8438	RAD54L	RAD54L_3	s16014	CCAUCACCUCGCUAAAGAAtt	UUCUUUAGCGAGGUGAUGGaa	TargetSiRNA	NA	593	24.3516	0.615363	0.0162815	pass	738	0.691415	843.833	pass	0.0107952	-0.0500477	0.0440388
3	2	noDox	pass	NM_003579	8438	RAD54L	RAD54L_3	s16014	CCAUCACCUCGCUAAAGAAtt	UUCUUUAGCGAGGUGAUGGaa	TargetSiRNA	NA	518	22.7596	0.61046	0.237185	pass	691	0.684015	843.833	pass	0.0107952	-0.0500477	0.0440388
3	1	noDox	pass	NM_003579	8438	RAD54L	RAD54L_3	s16014	CCAUCACCUCGCUAAAGAAtt	UUCUUUAGCGAGGUGAUGGaa	TargetSiRNA	NA	864	29.3939	0.757569	0.613158	pass	691	0.684015	843.833	pass	0.0107952	-0.0500477	0.0440388
2	1	Dox	fail	NM_000234	3978	LIG1	LIG1_1	s8173	CAAGAAAGAGGGUAAAGCAtt	UGCUUUACCCUCUUUCUUGgg	TargetSiRNA	NA	NA	NA	NA	NA	NA	414	0.586913	668.417	pass	-0.0816027	-0.200328	0.0450787
2	2	Dox	fail	NM_000234	3978	LIG1	LIG1_2	s8174	GGAUCCAUCUGGUUACAAUtt	AUUGUAACCAGAUGGAUCCag	TargetSiRNA	NA	NA	NA	NA	-0.289856	NA	NA	NA	790.1	pass	NA	0.150287	0.0450787
2	1	Dox	fail	NM_000234	3978	LIG1	LIG1_2	s8174	GGAUCCAUCUGGUUACAAUtt	AUUGUAACCAGAUGGAUCCag	TargetSiRNA	NA	NA	NA	NA	0.0858717	NA	NA	NA	790.1	pass	NA	0.150287	0.0450787
2	1	noDox	fail	NM_000234	3978	LIG1	LIG1_2	s8174	GGAUCCAUCUGGUUACAAUtt	AUUGUAACCAGAUGGAUCCag	TargetSiRNA	NA	NA	NA	NA	-0.30285	NA	952	0.85906	790.1	pass	NA	0.150287	0.0450787
2	1	Dox	fail	NM_000234	3978	LIG1	LIG1_3	s8175	GGUUUAUUCGAGUCCGUGAtt	UCACGGACUCGAAUAAACCga	TargetSiRNA	NA	NA	NA	NA	0.179348	NA	NA	NA	1185.1	pass	NA	-0.0921022	0.0450787
2	2	Dox	fail	NM_000234	3978	LIG1	LIG1_3	s8175	GGUUUAUUCGAGUCCGUGAtt	UCACGGACUCGAAUAAACCga	TargetSiRNA	NA	NA	NA	NA	0.0370322	NA	NA	NA	1185.1	pass	NA	-0.0921022	0.0450787
2	1	noDox	fail	NM_000234	3978	LIG1	LIG1_3	s8175	GGUUUAUUCGAGUCCGUGAtt	UCACGGACUCGAAUAAACCga	TargetSiRNA	NA	NA	NA	NA	0.834629	NA	602	0.62912	1185.1	pass	NA	-0.0921022	0.0450787
1	1	Dox	pass	NM_000234	3978	LIG1	LIG1_1	s8173	CAAGAAAGAGGGUAAAGCAtt	UGCUUUACCCUCUUUCUUGgg	TargetSiRNA	NA	323	17.9722	0.498292	-0.0894356	pass	194	0.365329	668.417	pass	-0.398471	-0.200328	0.0450787
1	2	Dox	pass	NM_000234	3978	LIG1	LIG1_1	s8173	CAAGAAAGAGGGUAAAGCAtt	UGCUUUACCCUCUUUCUUGgg	TargetSiRNA	NA	65	8.06226	0.232366	-0.0565886	pass	194	0.365329	668.417	pass	-0.398471	-0.200328	0.0450787
1	2	noDox	pass	NM_000234	3978	LIG1	LIG1_1	s8173	CAAGAAAGAGGGUAAAGCAtt	UGCUUUACCCUCUUUCUUGgg	TargetSiRNA	NA	1143	33.8083	0.834709	0.268977	pass	1007.5	0.76761	668.417	pass	-0.398471	-0.200328	0.0450787
1	1	noDox	pass	NM_000234	3978	LIG1	LIG1_1	s8173	CAAGAAAGAGGGUAAAGCAtt	UGCUUUACCCUCUUUCUUGgg	TargetSiRNA	NA	872	29.5296	0.700511	-0.0365347	pass	1007.5	0.76761	668.417	pass	-0.398471	-0.200328	0.0450787
1	1	Dox	pass	NM_000234	3978	LIG1	LIG1_2	s8174	GGAUCCAUCUGGUUACAAUtt	AUUGUAACCAGAUGGAUCCag	TargetSiRNA	NA	766	27.6767	0.728643	-0.0038122	pass	758	0.748653	790.1	pass	0.159142	0.150287	0.0450787
1	2	Dox	pass	NM_000234	3978	LIG1	LIG1_2	s8174	GGAUCCAUCUGGUUACAAUtt	AUUGUAACCAGAUGGAUCCag	TargetSiRNA	NA	750	27.3861	0.768662	-0.329553	pass	758	0.748653	790.1	pass	0.159142	0.150287	0.0450787
1	2	noDox	pass	NM_000234	3978	LIG1	LIG1_2	s8174	GGAUCCAUCUGGUUACAAUtt	AUUGUAACCAGAUGGAUCCag	TargetSiRNA	NA	384	19.5959	0.480321	0.0515867	pass	624.5	0.592451	790.1	pass	0.159142	0.150287	0.0450787
1	1	noDox	pass	NM_000234	3978	LIG1	LIG1_2	s8174	GGAUCCAUCUGGUUACAAUtt	AUUGUAACCAGAUGGAUCCag	TargetSiRNA	NA	865	29.4109	0.704582	0.367524	pass	624.5	0.592451	790.1	pass	0.159142	0.150287	0.0450787
1	2	Dox	pass	NM_000234	3978	LIG1	LIG1_3	s8175	GGUUUAUUCGAGUCCGUGAtt	UCACGGACUCGAAUAAACCga	TargetSiRNA	NA	1093	33.0606	0.876776	0.314875	pass	1334	0.950139	1185.1	pass	-0.0700907	-0.0921022	0.0450787
1	1	Dox	pass	NM_000234	3978	LIG1	LIG1_3	s8175	GGUUUAUUCGAGUCCGUGAtt	UCACGGACUCGAAUAAACCga	TargetSiRNA	NA	1575	39.6863	1.0235	0.297727	pass	1334	0.950139	1185.1	pass	-0.0700907	-0.0921022	0.0450787
1	1	noDox	pass	NM_000234	3978	LIG1	LIG1_3	s8175	GGUUUAUUCGAGUCCGUGAtt	UCACGGACUCGAAUAAACCga	TargetSiRNA	NA	1241	35.2278	0.900617	0.278551	pass	1600.5	1.02532	1185.1	pass	-0.0700907	-0.0921022	0.0450787
1	2	noDox	pass	NM_000234	3978	LIG1	LIG1_3	s8175	GGUUUAUUCGAGUCCGUGAtt	UCACGGACUCGAAUAAACCga	TargetSiRNA	NA	1960	44.2719	1.15002	0.271202	pass	1600.5	1.02532	1185.1	pass	-0.0700907	-0.0921022	0.0450787
2	2	Dox	pass	NM_000234	3978	LIG1	LIG1_1	s8173	CAAGAAAGAGGGUAAAGCAtt	UGCUUUACCCUCUUUCUUGgg	TargetSiRNA	NA	414	20.347	0.586913	-0.0573753	pass	414	0.586913	668.417	pass	-0.0816027	-0.200328	0.0450787
2	1	noDox	pass	NM_000234	3978	LIG1	LIG1_1	s8173	CAAGAAAGAGGGUAAAGCAtt	UGCUUUACCCUCUUUCUUGgg	TargetSiRNA	NA	478	21.8632	0.586744	0.419074	pass	608	0.67185	668.417	pass	-0.0816027	-0.200328	0.0450787
2	2	noDox	pass	NM_000234	3978	LIG1	LIG1_1	s8173	CAAGAAAGAGGGUAAAGCAtt	UGCUUUACCCUCUUUCUUGgg	TargetSiRNA	NA	738	27.1662	0.756955	0.622896	pass	608	0.67185	668.417	pass	-0.0816027	-0.200328	0.0450787
2	2	noDox	pass	NM_000234	3978	LIG1	LIG1_2	s8174	GGAUCCAUCUGGUUACAAUtt	AUUGUAACCAGAUGGAUCCag	TargetSiRNA	NA	952	30.8545	0.85906	0.474823	pass	952	0.85906	790.1	pass	NA	0.150287	0.0450787
2	2	noDox	pass	NM_000234	3978	LIG1	LIG1_3	s8175	GGUUUAUUCGAGUCCGUGAtt	UCACGGACUCGAAUAAACCga	TargetSiRNA	NA	602	24.5357	0.62912	-0.0805388	pass	602	0.62912	1185.1	pass	NA	-0.0921022	0.0450787
3	2	Dox	pass	NM_000234	3978	LIG1	LIG1_1	s8173	CAAGAAAGAGGGUAAAGCAtt	UGCUUUACCCUCUUUCUUGgg	TargetSiRNA	NA	608	24.6577	0.628778	-0.199505	pass	773.5	0.712519	668.417	pass	-0.120912	-0.200328	0.0450787
3	1	Dox	pass	NM_000234	3978	LIG1	LIG1_1	s8173	CAAGAAAGAGGGUAAAGCAtt	UGCUUUACCCUCUUUCUUGgg	TargetSiRNA	NA	939	30.6431	0.796261	0.253357	pass	773.5	0.712519	668.417	pass	-0.120912	-0.200328	0.0450787
3	2	noDox	pass	NM_000234	3978	LIG1	LIG1_1	s8173	CAAGAAAGAGGGUAAAGCAtt	UGCUUUACCCUCUUUCUUGgg	TargetSiRNA	NA	1174	34.2637	0.875682	-0.0882902	pass	1013.5	0.837589	668.417	pass	-0.120912	-0.200328	0.0450787
3	1	noDox	pass	NM_000234	3978	LIG1	LIG1_1	s8173	CAAGAAAGAGGGUAAAGCAtt	UGCUUUACCCUCUUUCUUGgg	TargetSiRNA	NA	853	29.2062	0.799495	0.777846	pass	1013.5	0.837589	668.417	pass	-0.120912	-0.200328	0.0450787
3	2	Dox	pass	NM_000234	3978	LIG1	LIG1_2	s8174	GGAUCCAUCUGGUUACAAUtt	AUUGUAACCAGAUGGAUCCag	TargetSiRNA	NA	707	26.5895	0.698997	0.375635	pass	956.5	0.795457	790.1	pass	0.141433	0.150287	0.0450787
3	1	Dox	pass	NM_000234	3978	LIG1	LIG1_2	s8174	GGAUCCAUCUGGUUACAAUtt	AUUGUAACCAGAUGGAUCCag	TargetSiRNA	NA	1206	34.7275	0.891916	0.00981241	pass	956.5	0.795457	790.1	pass	0.141433	0.150287	0.0450787
3	1	noDox	pass	NM_000234	3978	LIG1	LIG1_2	s8174	GGAUCCAUCUGGUUACAAUtt	AUUGUAACCAGAUGGAUCCag	TargetSiRNA	NA	873	29.5466	0.762814	-0.112469	pass	659.5	0.657286	790.1	pass	0.141433	0.150287	0.0450787
3	2	noDox	pass	NM_000234	3978	LIG1	LIG1_2	s8174	GGAUCCAUCUGGUUACAAUtt	AUUGUAACCAGAUGGAUCCag	TargetSiRNA	NA	446	21.1187	0.551758	-0.198607	pass	659.5	0.657286	790.1	pass	0.141433	0.150287	0.0450787
3	1	Dox	pass	NM_000234	3978	LIG1	LIG1_3	s8175	GGUUUAUUCGAGUCCGUGAtt	UCACGGACUCGAAUAAACCga	TargetSiRNA	NA	1176	34.2929	0.866579	0.0162815	pass	1069	0.833821	1185.1	pass	-0.114114	-0.0921022	0.0450787
3	2	Dox	pass	NM_000234	3978	LIG1	LIG1_3	s8175	GGUUUAUUCGAGUCCGUGAtt	UCACGGACUCGAAUAAACCga	TargetSiRNA	NA	962	31.0161	0.801063	0.324578	pass	1069	0.833821	1185.1	pass	-0.114114	-0.0921022	0.0450787
3	2	noDox	pass	NM_000234	3978	LIG1	LIG1_3	s8175	GGUUUAUUCGAGUCCGUGAtt	UCACGGACUCGAAUAAACCga	TargetSiRNA	NA	1165	34.1321	0.915494	0.237185	pass	1320	0.952663	1185.1	pass	-0.114114	-0.0921022	0.0450787
3	1	noDox	pass	NM_000234	3978	LIG1	LIG1_3	s8175	GGUUUAUUCGAGUCCGUGAtt	UCACGGACUCGAAUAAACCga	TargetSiRNA	NA	1475	38.4057	0.989832	0.613158	pass	1320	0.952663	1185.1	pass	-0.114114	-0.0921022	0.0450787
2	1	Dox	fail	NM_020165	56852	RAD18	RAD18_1	s32295	CAUAUUAGAUGAACUGGUAtt	UACCAGUUCAUCUAAUAUGcg	TargetSiRNA	NA	NA	NA	NA	NA	NA	751	0.790484	1175.83	pass	-0.131575	-0.137446	0.045972
2	1	noDox	fail	NM_020165	56852	RAD18	RAD18_1	s32295	CAUAUUAGAUGAACUGGUAtt	UACCAGUUCAUCUAAUAUGcg	TargetSiRNA	NA	NA	NA	NA	0.419074	NA	1106	0.926658	1175.83	pass	-0.131575	-0.137446	0.045972
2	1	noDox	fail	NM_020165	56852	RAD18	RAD18_2	s32296	GGAUUAUCUAUUCAAGGAAtt	UUCCUUGAAUAGAUAAUCCat	TargetSiRNA	NA	NA	NA	NA	-0.30285	NA	1078	0.914144	1207.92	pass	-0.0524103	-0.0256599	0.045972
1	1	Dox	pass	NM_020165	56852	RAD18	RAD18_1	s32295	CAUAUUAGAUGAACUGGUAtt	UACCAGUUCAUCUAAUAUGcg	TargetSiRNA	NA	1502	38.7556	1.07453	-0.0894356	pass	954.5	0.82799	1175.83	pass	-0.176729	-0.137446	0.045972
1	2	Dox	pass	NM_020165	56852	RAD18	RAD18_1	s32295	CAUAUUAGAUGAACUGGUAtt	UACCAGUUCAUCUAAUAUGcg	TargetSiRNA	NA	407	20.1742	0.581451	-0.0565886	pass	954.5	0.82799	1175.83	pass	-0.176729	-0.137446	0.045972
1	2	noDox	pass	NM_020165	56852	RAD18	RAD18_1	s32295	CAUAUUAGAUGAACUGGUAtt	UACCAGUUCAUCUAAUAUGcg	TargetSiRNA	NA	1303	36.0971	0.891218	0.268977	pass	1782.5	1.00973	1175.83	pass	-0.176729	-0.137446	0.045972
1	1	noDox	pass	NM_020165	56852	RAD18	RAD18_1	s32295	CAUAUUAGAUGAACUGGUAtt	UACCAGUUCAUCUAAUAUGcg	TargetSiRNA	NA	2262	47.5605	1.12824	-0.0365347	pass	1782.5	1.00973	1175.83	pass	-0.176729	-0.137446	0.045972
1	2	Dox	pass	NM_020165	56852	RAD18	RAD18_2	s32296	GGAUUAUCUAUUCAAGGAAtt	UUCCUUGAAUAGAUAAUCCat	TargetSiRNA	NA	753	27.4408	0.770198	-0.329553	pass	921.5	0.819693	1207.92	pass	-0.136029	-0.0256599	0.045972
1	1	Dox	pass	NM_020165	56852	RAD18	RAD18_2	s32296	GGAUUAUCUAUUCAAGGAAtt	UUCCUUGAAUAGAUAAUCCat	TargetSiRNA	NA	1090	33.0151	0.869188	-0.0038122	pass	921.5	0.819693	1207.92	pass	-0.136029	-0.0256599	0.045972
1	2	noDox	pass	NM_020165	56852	RAD18	RAD18_2	s32296	GGAUUAUCUAUUCAAGGAAtt	UUCCUUGAAUAGAUAAUCCat	TargetSiRNA	NA	1243	35.2562	0.864174	0.0515867	pass	1594.5	0.960489	1207.92	pass	-0.136029	-0.0256599	0.045972
1	1	noDox	pass	NM_020165	56852	RAD18	RAD18_2	s32296	GGAUUAUCUAUUCAAGGAAtt	UUCCUUGAAUAGAUAAUCCat	TargetSiRNA	NA	1946	44.1135	1.05681	0.367524	pass	1594.5	0.960489	1207.92	pass	-0.136029	-0.0256599	0.045972
1	2	Dox	pass	NM_020165	56852	RAD18	RAD18_3	s32297	GUUCAGACAUCAUAAGAGAtt	UCUCUUAUGAUGUCUGAACtg	TargetSiRNA	NA	816	28.5657	0.757572	0.314875	pass	998.5	0.821928	1157.83	pass	-0.147323	-0.127821	0.045972
1	1	Dox	pass	NM_020165	56852	RAD18	RAD18_3	s32297	GUUCAGACAUCAUAAGAGAtt	UCUCUUAUGAUGUCUGAACtg	TargetSiRNA	NA	1181	34.3657	0.886285	0.297727	pass	998.5	0.821928	1157.83	pass	-0.147323	-0.127821	0.045972
1	1	noDox	pass	NM_020165	56852	RAD18	RAD18_3	s32297	GUUCAGACAUCAUAAGAGAtt	UCUCUUAUGAUGUCUGAACtg	TargetSiRNA	NA	1569	39.6106	1.01266	0.278551	pass	1433	0.974086	1157.83	pass	-0.147323	-0.127821	0.045972
1	2	noDox	pass	NM_020165	56852	RAD18	RAD18_3	s32297	GUUCAGACAUCAUAAGAGAtt	UCUCUUAUGAUGUCUGAACtg	TargetSiRNA	NA	1297	36.0139	0.935508	0.271202	pass	1433	0.974086	1157.83	pass	-0.147323	-0.127821	0.045972
2	2	Dox	pass	NM_020165	56852	RAD18	RAD18_1	s32295	CAUAUUAGAUGAACUGGUAtt	UACCAGUUCAUCUAAUAUGcg	TargetSiRNA	NA	751	27.4044	0.790484	-0.0573753	pass	751	0.790484	1175.83	pass	-0.131575	-0.137446	0.045972
2	2	noDox	pass	NM_020165	56852	RAD18	RAD18_1	s32295	CAUAUUAGAUGAACUGGUAtt	UACCAGUUCAUCUAAUAUGcg	TargetSiRNA	NA	1106	33.2566	0.926658	0.622896	pass	1106	0.926658	1175.83	pass	-0.131575	-0.137446	0.045972
2	1	Dox	pass	NM_020165	56852	RAD18	RAD18_2	s32296	GGAUUAUCUAUUCAAGGAAtt	UUCCUUGAAUAGAUAAUCCat	TargetSiRNA	NA	1378	37.1214	1.02641	0.0858717	pass	1023.5	0.857196	1207.92	pass	-0.0524103	-0.0256599	0.045972
2	2	Dox	pass	NM_020165	56852	RAD18	RAD18_2	s32296	GGAUUAUCUAUUCAAGGAAtt	UUCCUUGAAUAGAUAAUCCat	TargetSiRNA	NA	669	25.865	0.687983	-0.289856	pass	1023.5	0.857196	1207.92	pass	-0.0524103	-0.0256599	0.045972
2	2	noDox	pass	NM_020165	56852	RAD18	RAD18_2	s32296	GGAUUAUCUAUUCAAGGAAtt	UUCCUUGAAUAGAUAAUCCat	TargetSiRNA	NA	1078	32.8329	0.914144	0.474823	pass	1078	0.914144	1207.92	pass	-0.0524103	-0.0256599	0.045972
2	1	Dox	pass	NM_020165	56852	RAD18	RAD18_3	s32297	GUUCAGACAUCAUAAGAGAtt	UCUCUUAUGAUGUCUGAACtg	TargetSiRNA	NA	976	31.241	0.894427	0.179348	pass	860.5	0.842002	1157.83	pass	-0.141016	-0.127821	0.045972
2	2	Dox	pass	NM_020165	56852	RAD18	RAD18_3	s32297	GUUCAGACAUCAUAAGAGAtt	UCUCUUAUGAUGUCUGAACtg	TargetSiRNA	NA	745	27.2947	0.789576	0.0370322	pass	860.5	0.842002	1157.83	pass	-0.141016	-0.127821	0.045972
2	2	noDox	pass	NM_020165	56852	RAD18	RAD18_3	s32297	GUUCAGACAUCAUAAGAGAtt	UCUCUUAUGAUGUCUGAACtg	TargetSiRNA	NA	1046	32.3419	0.82928	-0.0805388	pass	1406	0.987921	1157.83	pass	-0.141016	-0.127821	0.045972
2	1	noDox	pass	NM_020165	56852	RAD18	RAD18_3	s32297	GUUCAGACAUCAUAAGAGAtt	UCUCUUAUGAUGUCUGAACtg	TargetSiRNA	NA	1766	42.0238	1.14656	0.834629	pass	1406	0.987921	1157.83	pass	-0.141016	-0.127821	0.045972
3	1	Dox	pass	NM_020165	56852	RAD18	RAD18_1	s32295	CAUAUUAGAUGAACUGGUAtt	UACCAGUUCAUCUAAUAUGcg	TargetSiRNA	NA	1357	36.8375	0.957221	0.253357	pass	1124	0.859198	1175.83	pass	-0.104035	-0.137446	0.045972
3	2	Dox	pass	NM_020165	56852	RAD18	RAD18_1	s32295	CAUAUUAGAUGAACUGGUAtt	UACCAGUUCAUCUAAUAUGcg	TargetSiRNA	NA	891	29.8496	0.761174	-0.199505	pass	1124	0.859198	1175.83	pass	-0.104035	-0.137446	0.045972
3	1	noDox	pass	NM_020165	56852	RAD18	RAD18_1	s32295	CAUAUUAGAUGAACUGGUAtt	UACCAGUUCAUCUAAUAUGcg	TargetSiRNA	NA	1368	36.9865	1.01248	0.777846	pass	1337	0.968038	1175.83	pass	-0.104035	-0.137446	0.045972
3	2	noDox	pass	NM_020165	56852	RAD18	RAD18_1	s32295	CAUAUUAGAUGAACUGGUAtt	UACCAGUUCAUCUAAUAUGcg	TargetSiRNA	NA	1306	36.1386	0.9236	-0.0882902	pass	1337	0.968038	1175.83	pass	-0.104035	-0.137446	0.045972
3	1	Dox	pass	NM_020165	56852	RAD18	RAD18_2	s32296	GGAUUAUCUAUUCAAGGAAtt	UUCCUUGAAUAGAUAAUCCat	TargetSiRNA	NA	1219	34.9142	0.896711	0.00981241	pass	1464.5	0.991898	1207.92	pass	0.11146	-0.0256599	0.045972
3	2	Dox	pass	NM_020165	56852	RAD18	RAD18_2	s32296	GGAUUAUCUAUUCAAGGAAtt	UUCCUUGAAUAGAUAAUCCat	TargetSiRNA	NA	1710	41.3521	1.08709	0.375635	pass	1464.5	0.991898	1207.92	pass	0.11146	-0.0256599	0.045972
3	2	noDox	pass	NM_020165	56852	RAD18	RAD18_2	s32296	GGAUUAUCUAUUCAAGGAAtt	UUCCUUGAAUAGAUAAUCCat	TargetSiRNA	NA	1029	32.078	0.838087	-0.198607	pass	1165.5	0.88483	1207.92	pass	0.11146	-0.0256599	0.045972
3	1	noDox	pass	NM_020165	56852	RAD18	RAD18_2	s32296	GGAUUAUCUAUUCAAGGAAtt	UUCCUUGAAUAGAUAAUCCat	TargetSiRNA	NA	1302	36.0832	0.931573	-0.112469	pass	1165.5	0.88483	1207.92	pass	0.11146	-0.0256599	0.045972
3	2	Dox	pass	NM_020165	56852	RAD18	RAD18_3	s32297	GUUCAGACAUCAUAAGAGAtt	UCUCUUAUGAUGUCUGAACtg	TargetSiRNA	NA	777	27.8747	0.719929	0.324578	pass	1020	0.808995	1157.83	pass	-0.0951239	-0.127821	0.045972
3	1	Dox	pass	NM_020165	56852	RAD18	RAD18_3	s32297	GUUCAGACAUCAUAAGAGAtt	UCUCUUAUGAUGUCUGAACtg	TargetSiRNA	NA	1263	35.5387	0.898061	0.0162815	pass	1020	0.808995	1157.83	pass	-0.0951239	-0.127821	0.045972
3	2	noDox	pass	NM_020165	56852	RAD18	RAD18_3	s32297	GUUCAGACAUCAUAAGAGAtt	UCUCUUAUGAUGUCUGAACtg	TargetSiRNA	NA	863	29.3769	0.787949	0.237185	pass	1229	0.908629	1157.83	pass	-0.0951239	-0.127821	0.045972
3	1	noDox	pass	NM_020165	56852	RAD18	RAD18_3	s32297	GUUCAGACAUCAUAAGAGAtt	UCUCUUAUGAUGUCUGAACtg	TargetSiRNA	NA	1595	39.9375	1.02931	0.613158	pass	1229	0.908629	1157.83	pass	-0.0951239	-0.127821	0.045972
2	1	Dox	fail	NM_199420	10721	POLQ	POLQ_1	s21059	CCGCUUUUGGAGUCAGUAAtt	UUACUGACUCCAAAAGCGGta	TargetSiRNA	NA	NA	NA	NA	NA	NA	803	0.817393	1358.83	pass	-0.231793	-0.147996	0.0486364
2	1	noDox	fail	NM_199420	10721	POLQ	POLQ_1	s21059	CCGCUUUUGGAGUCAGUAAtt	UUACUGACUCCAAAAGCGGta	TargetSiRNA	NA	NA	NA	NA	0.419074	NA	1432	1.05442	1358.83	pass	-0.231793	-0.147996	0.0486364
2	1	noDox	fail	NM_199420	10721	POLQ	POLQ_2	s21060	CAACAACCCUUAUCGUAAAtt	UUUACGAUAAGGGUUGUUGtc	TargetSiRNA	NA	NA	NA	NA	-0.30285	NA	1152	0.944999	1568	pass	-0.0866485	-0.0245964	0.0486364
3	1	Dox	fail	NM_199420	10721	POLQ	POLQ_2	s21060	CAACAACCCUUAUCGUAAAtt	UUUACGAUAAGGGUUGUUGtc	TargetSiRNA	NA	NA	NA	NA	0.00981241	NA	1735	1.095	1568	pass	0.0604653	-0.0245964	0.0486364
3	1	noDox	fail	NM_199420	10721	POLQ	POLQ_3	s21061	GAGCGACUAAGAUAGAUCAtt	UGAUCUAUCUUAGUCGCUCct	TargetSiRNA	NA	NA	NA	NA	0.613158	NA	1656	1.0915	1501.67	pass	-0.0630773	-0.0249502	0.0486364
1	1	Dox	pass	NM_199420	10721	POLQ	POLQ_1	s21059	CCGCUUUUGGAGUCAGUAAtt	UUACUGACUCCAAAAGCGGta	TargetSiRNA	NA	947	30.7734	0.853214	-0.0894356	pass	993.5	0.891339	1358.83	pass	-0.167211	-0.147996	0.0486364
1	2	Dox	pass	NM_199420	10721	POLQ	POLQ_1	s21059	CCGCUUUUGGAGUCAGUAAtt	UUACUGACUCCAAAAGCGGta	TargetSiRNA	NA	1040	32.249	0.929464	-0.0565886	pass	993.5	0.891339	1358.83	pass	-0.167211	-0.147996	0.0486364
1	2	noDox	pass	NM_199420	10721	POLQ	POLQ_1	s21059	CCGCUUUUGGAGUCAGUAAtt	UUACUGACUCCAAAAGCGGta	TargetSiRNA	NA	2251	47.4447	1.17139	0.268977	pass	1938	1.06383	1358.83	pass	-0.167211	-0.147996	0.0486364
1	1	noDox	pass	NM_199420	10721	POLQ	POLQ_1	s21059	CCGCUUUUGGAGUCAGUAAtt	UUACUGACUCCAAAAGCGGta	TargetSiRNA	NA	1625	40.3113	0.956276	-0.0365347	pass	1938	1.06383	1358.83	pass	-0.167211	-0.147996	0.0486364
1	2	Dox	pass	NM_199420	10721	POLQ	POLQ_2	s21060	CAACAACCCUUAUCGUAAAtt	UUUACGAUAAGGGUUGUUGtc	TargetSiRNA	NA	2014	44.8776	1.2596	-0.329553	pass	1635.5	1.0965	1568	pass	-0.047606	-0.0245964	0.0486364
1	1	Dox	pass	NM_199420	10721	POLQ	POLQ_2	s21060	CAACAACCCUUAUCGUAAAtt	UUUACGAUAAGGGUUGUUGtc	TargetSiRNA	NA	1257	35.4542	0.933401	-0.0038122	pass	1635.5	1.0965	1568	pass	-0.047606	-0.0245964	0.0486364
1	2	noDox	pass	NM_199420	10721	POLQ	POLQ_2	s21060	CAACAACCCUUAUCGUAAAtt	UUUACGAUAAGGGUUGUUGtc	TargetSiRNA	NA	1932	43.9545	1.07738	0.0515867	pass	2267.5	1.14982	1568	pass	-0.047606	-0.0245964	0.0486364
1	1	noDox	pass	NM_199420	10721	POLQ	POLQ_2	s21060	CAACAACCCUUAUCGUAAAtt	UUUACGAUAAGGGUUGUUGtc	TargetSiRNA	NA	2603	51.0196	1.22225	0.367524	pass	2267.5	1.14982	1568	pass	-0.047606	-0.0245964	0.0486364
1	1	Dox	pass	NM_199420	10721	POLQ	POLQ_3	s21061	GAGCGACUAAGAUAGAUCAtt	UGAUCUAUCUUAGUCGCUCct	TargetSiRNA	NA	1865	43.1856	1.11375	0.297727	pass	1445.5	0.981614	1501.67	pass	-0.0235054	-0.0249502	0.0486364
1	2	Dox	pass	NM_199420	10721	POLQ	POLQ_3	s21061	GAGCGACUAAGAUAGAUCAtt	UGAUCUAUCUUAGUCGCUCct	TargetSiRNA	NA	1026	32.0312	0.849479	0.314875	pass	1445.5	0.981614	1501.67	pass	-0.0235054	-0.0249502	0.0486364
1	1	noDox	pass	NM_199420	10721	POLQ	POLQ_3	s21061	GAGCGACUAAGAUAGAUCAtt	UGAUCUAUCUUAGUCGCUCct	TargetSiRNA	NA	1217	34.8855	0.891866	0.278551	pass	1552	1.01013	1501.67	pass	-0.0235054	-0.0249502	0.0486364
1	2	noDox	pass	NM_199420	10721	POLQ	POLQ_3	s21061	GAGCGACUAAGAUAGAUCAtt	UGAUCUAUCUUAGUCGCUCct	TargetSiRNA	NA	1887	43.4396	1.1284	0.271202	pass	1552	1.01013	1501.67	pass	-0.0235054	-0.0249502	0.0486364
2	2	Dox	pass	NM_199420	10721	POLQ	POLQ_1	s21059	CCGCUUUUGGAGUCAGUAAtt	UUACUGACUCCAAAAGCGGta	TargetSiRNA	NA	803	28.3373	0.817393	-0.0573753	pass	803	0.817393	1358.83	pass	-0.231793	-0.147996	0.0486364
2	2	noDox	pass	NM_199420	10721	POLQ	POLQ_1	s21059	CCGCUUUUGGAGUCAGUAAtt	UUACUGACUCCAAAAGCGGta	TargetSiRNA	NA	1432	37.8418	1.05442	0.622896	pass	1432	1.05442	1358.83	pass	-0.231793	-0.147996	0.0486364
2	2	Dox	pass	NM_199420	10721	POLQ	POLQ_2	s21060	CAACAACCCUUAUCGUAAAtt	UUUACGAUAAGGGUUGUUGtc	TargetSiRNA	NA	1295	35.9861	0.957193	-0.289856	pass	1015.5	0.85366	1568	pass	-0.0866485	-0.0245964	0.0486364
2	1	Dox	pass	NM_199420	10721	POLQ	POLQ_2	s21060	CAACAACCCUUAUCGUAAAtt	UUUACGAUAAGGGUUGUUGtc	TargetSiRNA	NA	736	27.1293	0.750127	0.0858717	pass	1015.5	0.85366	1568	pass	-0.0866485	-0.0245964	0.0486364
2	2	noDox	pass	NM_199420	10721	POLQ	POLQ_2	s21060	CAACAACCCUUAUCGUAAAtt	UUUACGAUAAGGGUUGUUGtc	TargetSiRNA	NA	1152	33.9411	0.944999	0.474823	pass	1152	0.944999	1568	pass	-0.0866485	-0.0245964	0.0486364
2	2	Dox	pass	NM_199420	10721	POLQ	POLQ_3	s21061	GAGCGACUAAGAUAGAUCAtt	UGAUCUAUCUUAGUCGCUCct	TargetSiRNA	NA	1317	36.2905	1.04981	0.0370322	pass	1270.5	1.02572	1501.67	pass	0.011732	-0.0249502	0.0486364
2	1	Dox	pass	NM_199420	10721	POLQ	POLQ_3	s21061	GAGCGACUAAGAUAGAUCAtt	UGAUCUAUCUUAGUCGCUCct	TargetSiRNA	NA	1224	34.9857	1.00164	0.179348	pass	1270.5	1.02572	1501.67	pass	0.011732	-0.0249502	0.0486364
2	2	noDox	pass	NM_199420	10721	POLQ	POLQ_3	s21061	GAGCGACUAAGAUAGAUCAtt	UGAUCUAUCUUAGUCGCUCct	TargetSiRNA	NA	1442	37.9737	0.973684	-0.0805388	pass	1482	1.01905	1501.67	pass	0.011732	-0.0249502	0.0486364
2	1	noDox	pass	NM_199420	10721	POLQ	POLQ_3	s21061	GAGCGACUAAGAUAGAUCAtt	UGAUCUAUCUUAGUCGCUCct	TargetSiRNA	NA	1522	39.0128	1.06441	0.834629	pass	1482	1.01905	1501.67	pass	0.011732	-0.0249502	0.0486364
3	2	Dox	pass	NM_199420	10721	POLQ	POLQ_1	s21059	CCGCUUUUGGAGUCAGUAAtt	UUACUGACUCCAAAAGCGGta	TargetSiRNA	NA	1284	35.8329	0.913751	-0.199505	pass	1460	0.982389	1358.83	pass	-0.0449824	-0.147996	0.0486364
3	1	Dox	pass	NM_199420	10721	POLQ	POLQ_1	s21059	CCGCUUUUGGAGUCAGUAAtt	UUACUGACUCCAAAAGCGGta	TargetSiRNA	NA	1636	40.4475	1.05103	0.253357	pass	1460	0.982389	1358.83	pass	-0.0449824	-0.147996	0.0486364
3	2	noDox	pass	NM_199420	10721	POLQ	POLQ_1	s21059	CCGCUUUUGGAGUCAGUAAtt	UUACUGACUCCAAAAGCGGta	TargetSiRNA	NA	1618	40.2244	1.02802	-0.0882902	pass	1526.5	1.0325	1358.83	pass	-0.0449824	-0.147996	0.0486364
3	1	noDox	pass	NM_199420	10721	POLQ	POLQ_1	s21059	CCGCUUUUGGAGUCAGUAAtt	UUACUGACUCCAAAAGCGGta	TargetSiRNA	NA	1435	37.8814	1.03697	0.777846	pass	1526.5	1.0325	1358.83	pass	-0.0449824	-0.147996	0.0486364
3	2	Dox	pass	NM_199420	10721	POLQ	POLQ_2	s21060	CAACAACCCUUAUCGUAAAtt	UUUACGAUAAGGGUUGUUGtc	TargetSiRNA	NA	1735	41.6533	1.095	0.375635	pass	1735	1.095	1568	pass	0.0604653	-0.0245964	0.0486364
3	2	noDox	pass	NM_199420	10721	POLQ	POLQ_2	s21060	CAACAACCCUUAUCGUAAAtt	UUUACGAUAAGGGUUGUUGtc	TargetSiRNA	NA	1609	40.1123	1.04799	-0.198607	pass	1602.5	1.0397	1568	pass	0.0604653	-0.0245964	0.0486364
3	1	noDox	pass	NM_199420	10721	POLQ	POLQ_2	s21060	CAACAACCCUUAUCGUAAAtt	UUUACGAUAAGGGUUGUUGtc	TargetSiRNA	NA	1596	39.95	1.0314	-0.112469	pass	1602.5	1.0397	1568	pass	0.0604653	-0.0245964	0.0486364
3	2	Dox	pass	NM_199420	10721	POLQ	POLQ_3	s21061	GAGCGACUAAGAUAGAUCAtt	UGAUCUAUCUUAGUCGCUCct	TargetSiRNA	NA	1564	39.5474	1.0214	0.324578	pass	1604	1.023	1501.67	pass	-0.0630773	-0.0249502	0.0486364
3	1	Dox	pass	NM_199420	10721	POLQ	POLQ_3	s21061	GAGCGACUAAGAUAGAUCAtt	UGAUCUAUCUUAGUCGCUCct	TargetSiRNA	NA	1644	40.5463	1.0246	0.0162815	pass	1604	1.023	1501.67	pass	-0.0630773	-0.0249502	0.0486364
3	2	noDox	pass	NM_199420	10721	POLQ	POLQ_3	s21061	GAGCGACUAAGAUAGAUCAtt	UGAUCUAUCUUAGUCGCUCct	TargetSiRNA	NA	1656	40.694	1.0915	0.237185	pass	1656	1.0915	1501.67	pass	-0.0630773	-0.0249502	0.0486364
2	1	Dox	fail	NM_001083914	1488	CTBP2	CTBP2_1	s3701	GGAAAAUCACAUUACUACAtt	UGUAGUAAUGUGAUUUUCCta	TargetSiRNA	NA	NA	NA	NA	NA	NA	1410	1.08314	1690.83	pass	-0.106413	0.0229928	0.0509303
1	1	Dox	pass	NM_001083914	1488	CTBP2	CTBP2_1	s3701	GGAAAAUCACAUUACUACAtt	UGUAGUAAUGUGAUUUUCCta	TargetSiRNA	NA	1451	38.092	1.05613	-0.0894356	pass	2019	1.26103	1690.83	pass	0.330974	0.0229928	0.0509303
1	2	Dox	pass	NM_001083914	1488	CTBP2	CTBP2_1	s3701	GGAAAAUCACAUUACUACAtt	UGUAGUAAUGUGAUUUUCCta	TargetSiRNA	NA	2587	50.8626	1.46593	-0.0565886	pass	2019	1.26103	1690.83	pass	0.330974	0.0229928	0.0509303
1	1	noDox	pass	NM_001083914	1488	CTBP2	CTBP2_1	s3701	GGAAAAUCACAUUACUACAtt	UGUAGUAAUGUGAUUUUCCta	TargetSiRNA	NA	1665	40.8044	0.967974	-0.0365347	pass	1499	0.934697	1690.83	pass	0.330974	0.0229928	0.0509303
1	2	noDox	pass	NM_001083914	1488	CTBP2	CTBP2_1	s3701	GGAAAAUCACAUUACUACAtt	UGUAGUAAUGUGAUUUUCCta	TargetSiRNA	NA	1333	36.5103	0.90142	0.268977	pass	1499	0.934697	1690.83	pass	0.330974	0.0229928	0.0509303
1	1	Dox	pass	NM_001083914	1488	CTBP2	CTBP2_2	s3702	GGAAUUGCCGUGUGCAACAtt	UGUUGCACACGGCAAUUCCga	TargetSiRNA	NA	1361	36.8917	0.971247	-0.0038122	pass	806	0.70796	1343.67	pass	-0.36499	-0.122619	0.0509303
1	2	Dox	pass	NM_001083914	1488	CTBP2	CTBP2_2	s3702	GGAAUUGCCGUGUGCAACAtt	UGUUGCACACGGCAAUUCCga	TargetSiRNA	NA	251	15.843	0.444674	-0.329553	pass	806	0.70796	1343.67	pass	-0.36499	-0.122619	0.0509303
1	1	noDox	pass	NM_001083914	1488	CTBP2	CTBP2_2	s3702	GGAAUUGCCGUGUGCAACAtt	UGUUGCACACGGCAAUUCCga	TargetSiRNA	NA	1799	42.4146	1.01611	0.367524	pass	1982	1.0783	1343.67	pass	-0.36499	-0.122619	0.0509303
1	2	noDox	pass	NM_001083914	1488	CTBP2	CTBP2_2	s3702	GGAAUUGCCGUGUGCAACAtt	UGUUGCACACGGCAAUUCCga	TargetSiRNA	NA	2165	46.5296	1.1405	0.0515867	pass	1982	1.0783	1343.67	pass	-0.36499	-0.122619	0.0509303
1	1	Dox	pass	NM_001083914.1	1488	CTBP2	CTBP2_3	s56075	CAUCAAUGACUUUACCAUAtt	UAUGGUAAAGUCAUUGAUGag	TargetSiRNA	NA	1064	32.619	0.841238	0.297727	pass	1178	0.897248	1241.33	pass	-0.133102	-0.0905197	0.0509303
1	2	Dox	pass	NM_001083914.1	1488	CTBP2	CTBP2_3	s56075	CAUCAAUGACUUUACCAUAtt	UAUGGUAAAGUCAUUGAUGag	TargetSiRNA	NA	1292	35.9444	0.953257	0.314875	pass	1178	0.897248	1241.33	pass	-0.133102	-0.0905197	0.0509303
1	1	noDox	pass	NM_001083914.1	1488	CTBP2	CTBP2_3	s56075	CAUCAAUGACUUUACCAUAtt	UAUGGUAAAGUCAUUGAUGag	TargetSiRNA	NA	1301	36.0694	0.922132	0.278551	pass	1628.5	1.03549	1241.33	pass	-0.133102	-0.0905197	0.0509303
1	2	noDox	pass	NM_001083914.1	1488	CTBP2	CTBP2_3	s56075	CAUCAAUGACUUUACCAUAtt	UAUGGUAAAGUCAUUGAUGag	TargetSiRNA	NA	1956	44.2267	1.14885	0.271202	pass	1628.5	1.03549	1241.33	pass	-0.133102	-0.0905197	0.0509303
2	2	Dox	pass	NM_001083914	1488	CTBP2	CTBP2_1	s3701	GGAAAAUCACAUUACUACAtt	UGUAGUAAUGUGAUUUUCCta	TargetSiRNA	NA	1410	37.55	1.08314	-0.0573753	pass	1410	1.08314	1690.83	pass	-0.106413	0.0229928	0.0509303
2	1	noDox	pass	NM_001083914	1488	CTBP2	CTBP2_1	s3701	GGAAAAUCACAUUACUACAtt	UGUAGUAAUGUGAUUUUCCta	TargetSiRNA	NA	2307	48.0312	1.28902	0.419074	pass	1935.5	1.19548	1690.83	pass	-0.106413	0.0229928	0.0509303
2	2	noDox	pass	NM_001083914	1488	CTBP2	CTBP2_1	s3701	GGAAAAUCACAUUACUACAtt	UGUAGUAAUGUGAUUUUCCta	TargetSiRNA	NA	1564	39.5474	1.10195	0.622896	pass	1935.5	1.19548	1690.83	pass	-0.106413	0.0229928	0.0509303
2	1	Dox	pass	NM_001083914	1488	CTBP2	CTBP2_2	s3702	GGAAUUGCCGUGUGCAACAtt	UGUUGCACACGGCAAUUCCga	TargetSiRNA	NA	1314	36.2491	1.00229	0.0858717	pass	1136.5	0.913	1343.67	pass	-0.0204782	-0.122619	0.0509303
2	2	Dox	pass	NM_001083914	1488	CTBP2	CTBP2_2	s3702	GGAAUUGCCGUGUGCAACAtt	UGUUGCACACGGCAAUUCCga	TargetSiRNA	NA	959	30.9677	0.823709	-0.289856	pass	1136.5	0.913	1343.67	pass	-0.0204782	-0.122619	0.0509303
2	2	noDox	pass	NM_001083914	1488	CTBP2	CTBP2_2	s3702	GGAAUUGCCGUGUGCAACAtt	UGUUGCACACGGCAAUUCCga	TargetSiRNA	NA	1009	31.7648	0.884404	0.474823	pass	1142	0.938135	1343.67	pass	-0.0204782	-0.122619	0.0509303
2	1	noDox	pass	NM_001083914	1488	CTBP2	CTBP2_2	s3702	GGAAUUGCCGUGUGCAACAtt	UGUUGCACACGGCAAUUCCga	TargetSiRNA	NA	1275	35.7071	0.991865	-0.30285	pass	1142	0.938135	1343.67	pass	-0.0204782	-0.122619	0.0509303
2	1	Dox	pass	NM_001083914.1	1488	CTBP2	CTBP2_3	s56075	CAUCAAUGACUUUACCAUAtt	UAUGGUAAAGUCAUUGAUGag	TargetSiRNA	NA	628	25.0599	0.717464	0.179348	pass	804.5	0.811755	1241.33	pass	-0.105261	-0.0905197	0.0509303
2	2	Dox	pass	NM_001083914.1	1488	CTBP2	CTBP2_3	s56075	CAUCAAUGACUUUACCAUAtt	UAUGGUAAAGUCAUUGAUGag	TargetSiRNA	NA	981	31.3209	0.906047	0.0370322	pass	804.5	0.811755	1241.33	pass	-0.105261	-0.0905197	0.0509303
2	2	noDox	pass	NM_001083914.1	1488	CTBP2	CTBP2_3	s56075	CAUCAAUGACUUUACCAUAtt	UAUGGUAAAGUCAUUGAUGag	TargetSiRNA	NA	1244	35.2704	0.904369	-0.0805388	pass	1214	0.92159	1241.33	pass	-0.105261	-0.0905197	0.0509303
2	1	noDox	pass	NM_001083914.1	1488	CTBP2	CTBP2_3	s56075	CAUCAAUGACUUUACCAUAtt	UAUGGUAAAGUCAUUGAUGag	TargetSiRNA	NA	1184	34.4093	0.938811	0.834629	pass	1214	0.92159	1241.33	pass	-0.105261	-0.0905197	0.0509303
3	2	Dox	pass	NM_001083914	1488	CTBP2	CTBP2_1	s3701	GGAAAAUCACAUUACUACAtt	UGUAGUAAUGUGAUUUUCCta	TargetSiRNA	NA	1275	35.7071	0.910543	-0.199505	pass	1438	0.975134	1690.83	pass	-0.155583	0.0229928	0.0509303
3	1	Dox	pass	NM_001083914	1488	CTBP2	CTBP2_1	s3701	GGAAAAUCACAUUACUACAtt	UGUAGUAAUGUGAUUUUCCta	TargetSiRNA	NA	1601	40.0125	1.03972	0.253357	pass	1438	0.975134	1690.83	pass	-0.155583	0.0229928	0.0509303
3	1	noDox	pass	NM_001083914	1488	CTBP2	CTBP2_1	s3701	GGAAAAUCACAUUACUACAtt	UGUAGUAAUGUGAUUUUCCta	TargetSiRNA	NA	1846	42.9651	1.17614	0.777846	pass	1843.5	1.13636	1690.83	pass	-0.155583	0.0229928	0.0509303
3	2	noDox	pass	NM_001083914	1488	CTBP2	CTBP2_1	s3701	GGAAAAUCACAUUACUACAtt	UGUAGUAAUGUGAUUUUCCta	TargetSiRNA	NA	1841	42.9069	1.09658	-0.0882902	pass	1843.5	1.13636	1690.83	pass	-0.155583	0.0229928	0.0509303
3	1	Dox	pass	NM_001083914	1488	CTBP2	CTBP2_2	s3702	GGAAUUGCCGUGUGCAACAtt	UGUUGCACACGGCAAUUCCga	TargetSiRNA	NA	1546	39.3192	1.00985	0.00981241	pass	1506.5	1.00837	1343.67	pass	0.017611	-0.122619	0.0509303
3	2	Dox	pass	NM_001083914	1488	CTBP2	CTBP2_2	s3702	GGAAUUGCCGUGUGCAACAtt	UGUUGCACACGGCAAUUCCga	TargetSiRNA	NA	1467	38.3014	1.00689	0.375635	pass	1506.5	1.00837	1343.67	pass	0.017611	-0.122619	0.0509303
3	2	noDox	pass	NM_001083914	1488	CTBP2	CTBP2_2	s3702	GGAAUUGCCGUGUGCAACAtt	UGUUGCACACGGCAAUUCCga	TargetSiRNA	NA	1843	42.9302	1.12162	-0.198607	pass	1489	0.995698	1343.67	pass	0.017611	-0.122619	0.0509303
3	1	noDox	pass	NM_001083914	1488	CTBP2	CTBP2_2	s3702	GGAAUUGCCGUGUGCAACAtt	UGUUGCACACGGCAAUUCCga	TargetSiRNA	NA	1135	33.6898	0.86978	-0.112469	pass	1489	0.995698	1343.67	pass	0.017611	-0.122619	0.0509303
3	2	Dox	pass	NM_001083914.1	1488	CTBP2	CTBP2_3	s56075	CAUCAAUGACUUUACCAUAtt	UAUGGUAAAGUCAUUGAUGag	TargetSiRNA	NA	1163	34.1028	0.880783	0.324578	pass	1282	0.913318	1241.33	pass	-0.0331968	-0.0905197	0.0509303
3	1	Dox	pass	NM_001083914.1	1488	CTBP2	CTBP2_3	s56075	CAUCAAUGACUUUACCAUAtt	UAUGGUAAAGUCAUUGAUGag	TargetSiRNA	NA	1401	37.4299	0.945852	0.0162815	pass	1282	0.913318	1241.33	pass	-0.0331968	-0.0905197	0.0509303
3	1	noDox	pass	NM_001083914.1	1488	CTBP2	CTBP2_3	s56075	CAUCAAUGACUUUACCAUAtt	UAUGGUAAAGUCAUUGAUGag	TargetSiRNA	NA	1706	41.3038	1.06452	0.613158	pass	1341	0.951236	1241.33	pass	-0.0331968	-0.0905197	0.0509303
3	2	noDox	pass	NM_001083914.1	1488	CTBP2	CTBP2_3	s56075	CAUCAAUGACUUUACCAUAtt	UAUGGUAAAGUCAUUGAUGag	TargetSiRNA	NA	976	31.241	0.837949	0.237185	pass	1341	0.951236	1241.33	pass	-0.0331968	-0.0905197	0.0509303
2	1	Dox	fail	NM_002311	3980	LIG3	LIG3_1	s8176	GGAUGUGAAGGGUACAUAUtt	AUAUGUACCCUUCACAUCCtt	TargetSiRNA	NA	NA	NA	NA	NA	NA	1835	1.23564	1671.5	pass	0.106207	-0.023068	0.0521092
3	1	Dox	fail	NM_002311	3980	LIG3	LIG3_1	s8176	GGAUGUGAAGGGUACAUAUtt	AUAUGUACCCUUCACAUCCtt	TargetSiRNA	NA	NA	NA	NA	0.253357	NA	1482	0.981679	1671.5	pass	-0.0805845	-0.023068	0.0521092
1	2	Dox	pass	NM_002311	3980	LIG3	LIG3_1	s8176	GGAUGUGAAGGGUACAUAUtt	AUAUGUACCCUUCACAUCCtt	TargetSiRNA	NA	1357	36.8375	1.06171	-0.0565886	pass	1259	1.00321	1671.5	pass	-0.094827	-0.023068	0.0521092
1	1	Dox	pass	NM_002311	3980	LIG3	LIG3_1	s8176	GGAUGUGAAGGGUACAUAUtt	AUAUGUACCCUUCACAUCCtt	TargetSiRNA	NA	1161	34.0735	0.944711	-0.0894356	pass	1259	1.00321	1671.5	pass	-0.094827	-0.023068	0.0521092
1	1	noDox	pass	NM_002311	3980	LIG3	LIG3_1	s8176	GGAUGUGAAGGGUACAUAUtt	AUAUGUACCCUUCACAUCCtt	TargetSiRNA	NA	2486	49.8598	1.18279	-0.0365347	pass	2103.5	1.10352	1671.5	pass	-0.094827	-0.023068	0.0521092
1	2	noDox	pass	NM_002311	3980	LIG3	LIG3_1	s8176	GGAUGUGAAGGGUACAUAUtt	AUAUGUACCCUUCACAUCCtt	TargetSiRNA	NA	1721	41.4849	1.02424	0.268977	pass	2103.5	1.10352	1671.5	pass	-0.094827	-0.023068	0.0521092
1	2	Dox	pass	NM_002311	3980	LIG3	LIG3_2	s8177	GAACUGUGCCUAUUCCGAAtt	UUCGGAAUAGGCACAGUUCtt	TargetSiRNA	NA	1341	36.6197	1.02782	-0.329553	pass	1419	1.02322	1521.75	pass	-0.0318344	-0.0428225	0.0521092
1	1	Dox	pass	NM_002311	3980	LIG3	LIG3_2	s8177	GAACUGUGCCUAUUCCGAAtt	UUCGGAAUAGGCACAGUUCtt	TargetSiRNA	NA	1497	38.6911	1.01862	-0.0038122	pass	1419	1.02322	1521.75	pass	-0.0318344	-0.0428225	0.0521092
1	2	noDox	pass	NM_002311	3980	LIG3	LIG3_2	s8177	GAACUGUGCCUAUUCCGAAtt	UUCGGAAUAGGCACAGUUCtt	TargetSiRNA	NA	1413	37.5899	0.921375	0.0515867	pass	1959.5	1.06032	1521.75	pass	-0.0318344	-0.0428225	0.0521092
1	1	noDox	pass	NM_002311	3980	LIG3	LIG3_2	s8177	GAACUGUGCCUAUUCCGAAtt	UUCGGAAUAGGCACAGUUCtt	TargetSiRNA	NA	2506	50.06	1.19926	0.367524	pass	1959.5	1.06032	1521.75	pass	-0.0318344	-0.0428225	0.0521092
1	2	Dox	pass	NM_002311	3980	LIG3	LIG3_3	s8178	GCAUGAUCUUGGAUUCUGAtt	UCAGAAUCCAAGAUCAUGCtg	TargetSiRNA	NA	1235	35.1426	0.931992	0.314875	pass	1128.5	0.87823	1505.25	pass	-0.343422	-0.0374803	0.0521092
1	1	Dox	pass	NM_002311	3980	LIG3	LIG3_3	s8178	GCAUGAUCUUGGAUUCUGAtt	UCAGAAUCCAAGAUCAUGCtg	TargetSiRNA	NA	1022	31.9687	0.824468	0.297727	pass	1128.5	0.87823	1505.25	pass	-0.343422	-0.0374803	0.0521092
1	1	noDox	pass	NM_002311	3980	LIG3	LIG3_3	s8178	GCAUGAUCUUGGAUUCUGAtt	UCAGAAUCCAAGAUCAUGCtg	TargetSiRNA	NA	1980	44.4972	1.13759	0.278551	pass	2277	1.22775	1505.25	pass	-0.343422	-0.0374803	0.0521092
1	2	noDox	pass	NM_002311	3980	LIG3	LIG3_3	s8178	GCAUGAUCUUGGAUUCUGAtt	UCAGAAUCCAAGAUCAUGCtg	TargetSiRNA	NA	2574	50.7346	1.3179	0.271202	pass	2277	1.22775	1505.25	pass	-0.343422	-0.0374803	0.0521092
2	2	Dox	pass	NM_002311	3980	LIG3	LIG3_1	s8176	GGAUGUGAAGGGUACAUAUtt	AUAUGUACCCUUCACAUCCtt	TargetSiRNA	NA	1835	42.8369	1.23564	-0.0573753	pass	1835	1.23564	1671.5	pass	0.106207	-0.023068	0.0521092
2	1	noDox	pass	NM_002311	3980	LIG3	LIG3_1	s8176	GGAUGUGAAGGGUACAUAUtt	AUAUGUACCCUUCACAUCCtt	TargetSiRNA	NA	1732	41.6173	1.11689	0.419074	pass	1722.5	1.13506	1671.5	pass	0.106207	-0.023068	0.0521092
2	2	noDox	pass	NM_002311	3980	LIG3	LIG3_1	s8176	GGAUGUGAAGGGUACAUAUtt	AUAUGUACCCUUCACAUCCtt	TargetSiRNA	NA	1713	41.3884	1.15324	0.622896	pass	1722.5	1.13506	1671.5	pass	0.106207	-0.023068	0.0521092
2	2	Dox	pass	NM_002311	3980	LIG3	LIG3_2	s8177	GAACUGUGCCUAUUCCGAAtt	UUCGGAAUAGGCACAGUUCtt	TargetSiRNA	NA	797	28.2312	0.75092	-0.289856	pass	969	0.842452	1521.75	pass	-0.164423	-0.0428225	0.0521092
2	1	Dox	pass	NM_002311	3980	LIG3	LIG3_2	s8177	GAACUGUGCCUAUUCCGAAtt	UUCGGAAUAGGCACAGUUCtt	TargetSiRNA	NA	1141	33.7787	0.933983	0.0858717	pass	969	0.842452	1521.75	pass	-0.164423	-0.0428225	0.0521092
2	1	noDox	pass	NM_002311	3980	LIG3	LIG3_2	s8177	GAACUGUGCCUAUUCCGAAtt	UUCGGAAUAGGCACAGUUCtt	TargetSiRNA	NA	1267	35.5949	0.988748	-0.30285	pass	1324.5	1.0119	1521.75	pass	-0.164423	-0.0428225	0.0521092
2	2	noDox	pass	NM_002311	3980	LIG3	LIG3_2	s8177	GAACUGUGCCUAUUCCGAAtt	UUCGGAAUAGGCACAGUUCtt	TargetSiRNA	NA	1382	37.1753	1.03504	0.474823	pass	1324.5	1.0119	1521.75	pass	-0.164423	-0.0428225	0.0521092
2	1	Dox	pass	NM_002311	3980	LIG3	LIG3_3	s8178	GCAUGAUCUUGGAUUCUGAtt	UCAGAAUCCAAGAUCAUGCtg	TargetSiRNA	NA	1240	35.2136	1.00816	0.179348	pass	1337	1.0518	1505.25	pass	0.105181	-0.0374803	0.0521092
2	2	Dox	pass	NM_002311	3980	LIG3	LIG3_3	s8178	GCAUGAUCUUGGAUUCUGAtt	UCAGAAUCCAAGAUCAUGCtg	TargetSiRNA	NA	1434	37.8682	1.09545	0.0370322	pass	1337	1.0518	1505.25	pass	0.105181	-0.0374803	0.0521092
2	2	noDox	pass	NM_002311	3980	LIG3	LIG3_3	s8178	GCAUGAUCUUGGAUUCUGAtt	UCAGAAUCCAAGAUCAUGCtg	TargetSiRNA	NA	762	27.6043	0.707804	-0.0805388	pass	1340	0.951345	1505.25	pass	0.105181	-0.0374803	0.0521092
2	1	noDox	pass	NM_002311	3980	LIG3	LIG3_3	s8178	GCAUGAUCUUGGAUUCUGAtt	UCAGAAUCCAAGAUCAUGCtg	TargetSiRNA	NA	1918	43.795	1.19489	0.834629	pass	1340	0.951345	1505.25	pass	0.105181	-0.0374803	0.0521092
3	2	Dox	pass	NM_002311	3980	LIG3	LIG3_1	s8176	GGAUGUGAAGGGUACAUAUtt	AUAUGUACCCUUCACAUCCtt	TargetSiRNA	NA	1482	38.4968	0.981679	-0.199505	pass	1482	0.981679	1671.5	pass	-0.0805845	-0.023068	0.0521092
3	1	noDox	pass	NM_002311	3980	LIG3	LIG3_1	s8176	GGAUGUGAAGGGUACAUAUtt	AUAUGUACCCUUCACAUCCtt	TargetSiRNA	NA	1846	42.9651	1.17614	0.777846	pass	1627	1.06756	1671.5	pass	-0.0805845	-0.023068	0.0521092
3	2	noDox	pass	NM_002311	3980	LIG3	LIG3_1	s8176	GGAUGUGAAGGGUACAUAUtt	AUAUGUACCCUUCACAUCCtt	TargetSiRNA	NA	1408	37.5233	0.958989	-0.0882902	pass	1627	1.06756	1671.5	pass	-0.0805845	-0.023068	0.0521092
3	1	Dox	pass	NM_002311	3980	LIG3	LIG3_2	s8177	GAACUGUGCCUAUUCCGAAtt	UUCGGAAUAGGCACAGUUCtt	TargetSiRNA	NA	1424	37.7359	0.969182	0.00981241	pass	1837	1.10808	1521.75	pass	0.0677894	-0.0428225	0.0521092
3	2	Dox	pass	NM_002311	3980	LIG3	LIG3_2	s8177	GAACUGUGCCUAUUCCGAAtt	UUCGGAAUAGGCACAGUUCtt	TargetSiRNA	NA	2250	47.4342	1.24697	0.375635	pass	1837	1.10808	1521.75	pass	0.0677894	-0.0428225	0.0521092
3	2	noDox	pass	NM_002311	3980	LIG3	LIG3_2	s8177	GAACUGUGCCUAUUCCGAAtt	UUCGGAAUAGGCACAGUUCtt	TargetSiRNA	NA	1554	39.4208	1.02993	-0.198607	pass	1621.5	1.04548	1521.75	pass	0.0677894	-0.0428225	0.0521092
3	1	noDox	pass	NM_002311	3980	LIG3	LIG3_2	s8177	GAACUGUGCCUAUUCCGAAtt	UUCGGAAUAGGCACAGUUCtt	TargetSiRNA	NA	1689	41.0974	1.06103	-0.112469	pass	1621.5	1.04548	1521.75	pass	0.0677894	-0.0428225	0.0521092
3	2	Dox	pass	NM_002311	3980	LIG3	LIG3_3	s8178	GCAUGAUCUUGGAUUCUGAtt	UCAGAAUCCAAGAUCAUGCtg	TargetSiRNA	NA	2030	45.0555	1.16366	0.324578	pass	1674.5	1.04071	1505.25	pass	0.1258	-0.0374803	0.0521092
3	1	Dox	pass	NM_002311	3980	LIG3	LIG3_3	s8178	GCAUGAUCUUGGAUUCUGAtt	UCAGAAUCCAAGAUCAUGCtg	TargetSiRNA	NA	1319	36.318	0.917755	0.0162815	pass	1674.5	1.04071	1505.25	pass	0.1258	-0.0374803	0.0521092
3	1	noDox	pass	NM_002311	3980	LIG3	LIG3_3	s8178	GCAUGAUCUUGGAUUCUGAtt	UCAGAAUCCAAGAUCAUGCtg	TargetSiRNA	NA	1734	41.6413	1.07322	0.613158	pass	1274.5	0.919473	1505.25	pass	0.1258	-0.0374803	0.0521092
3	2	noDox	pass	NM_002311	3980	LIG3	LIG3_3	s8178	GCAUGAUCUUGGAUUCUGAtt	UCAGAAUCCAAGAUCAUGCtg	TargetSiRNA	NA	815	28.5482	0.765722	0.237185	pass	1274.5	0.919473	1505.25	pass	0.1258	-0.0374803	0.0521092
2	1	Dox	fail	NM_007294.3 NM_007297.3 NM_007298.3 NM_007299.3 NM_007300.3	672	BRCA1	BRCA1_1	NA	GGAACCUGUCUCCACAAAG	CUUUGUGGAGACAGGUUCC	Control	NA	NA	NA	NA	NA	NA	1235.89	0.982788	1354.1	pass	0.0513042	-0.0223486	0.0550036
2	1	Dox	fail	NM_007294.3 NM_007297.3 NM_007298.3 NM_007299.3 NM_007300.3	672	BRCA1	BRCA1_1	NA	GGAACCUGUCUCCACAAAG	CUUUGUGGAGACAGGUUCC	Control	NA	NA	NA	NA	0.179348	NA	1235.89	0.982788	1354.1	pass	0.0513042	-0.0223486	0.0550036
2	1	Dox	fail	NM_007294	672	BRCA1	BRCA1_1	s459	CAUGCAACAUAACCUGAUAtt	UAUCAGGUUAUGUUGCAUGgt	TargetSiRNA	NA	NA	NA	NA	NA	NA	1235.89	0.982788	1354.1	pass	0.0513042	-0.0223486	0.0550036
2	1	Dox	fail	NM_007294.3 NM_007297.3 NM_007298.3 NM_007299.3 NM_007300.3	672	BRCA1	BRCA1_1	NA	GGAACCUGUCUCCACAAAG	CUUUGUGGAGACAGGUUCC	Control	NA	NA	NA	NA	NA	NA	1235.89	0.982788	1354.1	pass	0.0513042	-0.0223486	0.0550036
2	2	Dox	fail	NM_007294.3 NM_007297.3 NM_007298.3 NM_007299.3 NM_007300.3	672	BRCA1	BRCA1_1	NA	GGAACCUGUCUCCACAAAG	CUUUGUGGAGACAGGUUCC	Control	NA	NA	NA	NA	0.0370322	NA	1235.89	0.982788	1354.1	pass	0.0513042	-0.0223486	0.0550036
2	1	Dox	fail	NM_007294.3 NM_007297.3 NM_007298.3 NM_007299.3 NM_007300.3	672	BRCA1	BRCA1_1	NA	GGAACCUGUCUCCACAAAG	CUUUGUGGAGACAGGUUCC	Control	NA	NA	NA	NA	NA	NA	1235.89	0.982788	1354.1	pass	0.0513042	-0.0223486	0.0550036
2	1	Dox	fail	NM_007294.3 NM_007297.3 NM_007298.3 NM_007299.3 NM_007300.3	672	BRCA1	BRCA1_1	NA	GGAACCUGUCUCCACAAAG	CUUUGUGGAGACAGGUUCC	Control	NA	NA	NA	NA	NA	NA	1235.89	0.982788	1354.1	pass	0.0513042	-0.0223486	0.0550036
2	1	Dox	fail	NM_007294.3 NM_007297.3 NM_007298.3 NM_007299.3 NM_007300.3	672	BRCA1	BRCA1_1	NA	GGAACCUGUCUCCACAAAG	CUUUGUGGAGACAGGUUCC	Control	NA	NA	NA	NA	0.0858717	NA	1235.89	0.982788	1354.1	pass	0.0513042	-0.0223486	0.0550036
2	1	noDox	fail	NM_007294	672	BRCA1	BRCA1_1	s459	CAUGCAACAUAACCUGAUAtt	UAUCAGGUUAUGUUGCAUGgt	TargetSiRNA	NA	NA	NA	NA	0.419074	NA	1190.43	0.93613	1354.1	pass	0.0513042	-0.0223486	0.0550036
2	1	noDox	fail	NM_007294.3 NM_007297.3 NM_007298.3 NM_007299.3 NM_007300.3	672	BRCA1	BRCA1_1	NA	GGAACCUGUCUCCACAAAG	CUUUGUGGAGACAGGUUCC	Control	NA	NA	NA	NA	-0.30285	NA	1190.43	0.93613	1354.1	pass	0.0513042	-0.0223486	0.0550036
2	2	noDox	fail	NM_007294.3 NM_007297.3 NM_007298.3 NM_007299.3 NM_007300.3	672	BRCA1	BRCA1_1	NA	GGAACCUGUCUCCACAAAG	CUUUGUGGAGACAGGUUCC	Control	NA	NA	NA	NA	-0.0805388	NA	1190.43	0.93613	1354.1	pass	0.0513042	-0.0223486	0.0550036
3	1	Dox	fail	NM_007294.3 NM_007297.3 NM_007298.3 NM_007299.3 NM_007300.3	672	BRCA1	BRCA1_1	NA	GGAACCUGUCUCCACAAAG	CUUUGUGGAGACAGGUUCC	Control	NA	NA	NA	NA	0.253357	NA	1345.33	0.938756	1354.1	pass	-0.0403387	-0.0223486	0.0550036
3	1	Dox	fail	NM_007294.3 NM_007297.3 NM_007298.3 NM_007299.3 NM_007300.3	672	BRCA1	BRCA1_1	NA	GGAACCUGUCUCCACAAAG	CUUUGUGGAGACAGGUUCC	Control	NA	NA	NA	NA	0.0162815	NA	1345.33	0.938756	1354.1	pass	-0.0403387	-0.0223486	0.0550036
3	2	noDox	fail	NM_007294.3 NM_007297.3 NM_007298.3 NM_007299.3 NM_007300.3	672	BRCA1	BRCA1_1	NA	GGAACCUGUCUCCACAAAG	CUUUGUGGAGACAGGUUCC	Control	NA	NA	NA	NA	-0.0882902	NA	1410.42	0.983979	1354.1	pass	-0.0403387	-0.0223486	0.0550036
3	2	noDox	fail	NM_007294.3 NM_007297.3 NM_007298.3 NM_007299.3 NM_007300.3	672	BRCA1	BRCA1_1	NA	GGAACCUGUCUCCACAAAG	CUUUGUGGAGACAGGUUCC	Control	NA	NA	NA	NA	-0.198607	NA	1410.42	0.983979	1354.1	pass	-0.0403387	-0.0223486	0.0550036
1	2	Dox	pass	NM_007294.3 NM_007297.3 NM_007298.3 NM_007299.3 NM_007300.3	672	BRCA1	BRCA1_1	NA	GGAACCUGUCUCCACAAAG	CUUUGUGGAGACAGGUUCC	Control	NA	757	27.5136	0.792983	-0.0565886	pass	1223.62	0.935206	1354.1	pass	-0.0780114	-0.0223486	0.0550036
1	2	Dox	pass	NM_007294.3 NM_007297.3 NM_007298.3 NM_007299.3 NM_007300.3	672	BRCA1	BRCA1_1	NA	GGAACCUGUCUCCACAAAG	CUUUGUGGAGACAGGUUCC	Control	NA	1534	39.1663	1.0993	-0.329553	pass	1223.62	0.935206	1354.1	pass	-0.0780114	-0.0223486	0.0550036
1	1	Dox	pass	NM_007294.3 NM_007297.3 NM_007298.3 NM_007299.3 NM_007300.3	672	BRCA1	BRCA1_1	NA	GGAACCUGUCUCCACAAAG	CUUUGUGGAGACAGGUUCC	Control	NA	1251	35.3695	0.912172	0.297727	pass	1223.62	0.935206	1354.1	pass	-0.0780114	-0.0223486	0.0550036
1	2	Dox	pass	NM_007294.3 NM_007297.3 NM_007298.3 NM_007299.3 NM_007300.3	672	BRCA1	BRCA1_1	NA	GGAACCUGUCUCCACAAAG	CUUUGUGGAGACAGGUUCC	Control	NA	2375	48.734	1.36784	-0.329553	pass	1223.62	0.935206	1354.1	pass	-0.0780114	-0.0223486	0.0550036
1	1	Dox	pass	NM_007294	672	BRCA1	BRCA1_1	s459	CAUGCAACAUAACCUGAUAtt	UAUCAGGUUAUGUUGCAUGgt	TargetSiRNA	NA	555	23.5584	0.653175	-0.0894356	pass	1223.62	0.935206	1354.1	pass	-0.0780114	-0.0223486	0.0550036
1	2	Dox	pass	NM_007294.3 NM_007297.3 NM_007298.3 NM_007299.3 NM_007300.3	672	BRCA1	BRCA1_1	NA	GGAACCUGUCUCCACAAAG	CUUUGUGGAGACAGGUUCC	Control	NA	1132	33.6452	0.969704	-0.0565886	pass	1223.62	0.935206	1354.1	pass	-0.0780114	-0.0223486	0.0550036
1	1	Dox	pass	NM_007294.3 NM_007297.3 NM_007298.3 NM_007299.3 NM_007300.3	672	BRCA1	BRCA1_1	NA	GGAACCUGUCUCCACAAAG	CUUUGUGGAGACAGGUUCC	Control	NA	1261	35.5106	0.915811	0.297727	pass	1223.62	0.935206	1354.1	pass	-0.0780114	-0.0223486	0.0550036
1	1	Dox	pass	NM_007294.3 NM_007297.3 NM_007298.3 NM_007299.3 NM_007300.3	672	BRCA1	BRCA1_1	NA	GGAACCUGUCUCCACAAAG	CUUUGUGGAGACAGGUUCC	Control	NA	1449	38.0657	1.00215	-0.0038122	pass	1223.62	0.935206	1354.1	pass	-0.0780114	-0.0223486	0.0550036
1	1	Dox	pass	NM_007294.3 NM_007297.3 NM_007298.3 NM_007299.3 NM_007300.3	672	BRCA1	BRCA1_1	NA	GGAACCUGUCUCCACAAAG	CUUUGUGGAGACAGGUUCC	Control	NA	954	30.8869	0.813158	-0.0038122	pass	1223.62	0.935206	1354.1	pass	-0.0780114	-0.0223486	0.0550036
1	1	Dox	pass	NM_007294.3 NM_007297.3 NM_007298.3 NM_007299.3 NM_007300.3	672	BRCA1	BRCA1_1	NA	GGAACCUGUCUCCACAAAG	CUUUGUGGAGACAGGUUCC	Control	NA	1055	32.4808	0.85512	-0.0038122	pass	1223.62	0.935206	1354.1	pass	-0.0780114	-0.0223486	0.0550036
1	2	Dox	pass	NM_007294.3 NM_007297.3 NM_007298.3 NM_007299.3 NM_007300.3	672	BRCA1	BRCA1_1	NA	GGAACCUGUCUCCACAAAG	CUUUGUGGAGACAGGUUCC	Control	NA	1071	32.7261	0.918543	-0.329553	pass	1223.62	0.935206	1354.1	pass	-0.0780114	-0.0223486	0.0550036
1	2	Dox	pass	NM_007294.3 NM_007297.3 NM_007298.3 NM_007299.3 NM_007300.3	672	BRCA1	BRCA1_1	NA	GGAACCUGUCUCCACAAAG	CUUUGUGGAGACAGGUUCC	Control	NA	1377	37.108	1.04153	-0.329553	pass	1223.62	0.935206	1354.1	pass	-0.0780114	-0.0223486	0.0550036
1	2	Dox	pass	NM_007294.3 NM_007297.3 NM_007298.3 NM_007299.3 NM_007300.3	672	BRCA1	BRCA1_1	NA	GGAACCUGUCUCCACAAAG	CUUUGUGGAGACAGGUUCC	Control	NA	739	27.1846	0.720943	0.314875	pass	1223.62	0.935206	1354.1	pass	-0.0780114	-0.0223486	0.0550036
1	2	Dox	pass	NM_007294.3 NM_007297.3 NM_007298.3 NM_007299.3 NM_007300.3	672	BRCA1	BRCA1_1	NA	GGAACCUGUCUCCACAAAG	CUUUGUGGAGACAGGUUCC	Control	NA	811	28.4781	0.755247	0.314875	pass	1223.62	0.935206	1354.1	pass	-0.0780114	-0.0223486	0.0550036
1	1	Dox	pass	NM_007294.3 NM_007297.3 NM_007298.3 NM_007299.3 NM_007300.3	672	BRCA1	BRCA1_1	NA	GGAACCUGUCUCCACAAAG	CUUUGUGGAGACAGGUUCC	Control	NA	1573	39.6611	1.02285	0.297727	pass	1223.62	0.935206	1354.1	pass	-0.0780114	-0.0223486	0.0550036
1	2	Dox	pass	NM_007294.3 NM_007297.3 NM_007298.3 NM_007299.3 NM_007300.3	672	BRCA1	BRCA1_1	NA	GGAACCUGUCUCCACAAAG	CUUUGUGGAGACAGGUUCC	Control	NA	1713	41.3884	1.09763	0.314875	pass	1223.62	0.935206	1354.1	pass	-0.0780114	-0.0223486	0.0550036
1	2	Dox	pass	NM_007294	672	BRCA1	BRCA1_1	s459	CAUGCAACAUAACCUGAUAtt	UAUCAGGUUAUGUUGCAUGgt	TargetSiRNA	NA	916	30.2655	0.872296	-0.0565886	pass	1223.62	0.935206	1354.1	pass	-0.0780114	-0.0223486	0.0550036
1	1	Dox	pass	NM_007294.3 NM_007297.3 NM_007298.3 NM_007299.3 NM_007300.3	672	BRCA1	BRCA1_1	NA	GGAACCUGUCUCCACAAAG	CUUUGUGGAGACAGGUUCC	Control	NA	1080	32.8634	0.911161	-0.0894356	pass	1223.62	0.935206	1354.1	pass	-0.0780114	-0.0223486	0.0550036
1	2	Dox	pass	NM_007294.3 NM_007297.3 NM_007298.3 NM_007299.3 NM_007300.3	672	BRCA1	BRCA1_1	NA	GGAACCUGUCUCCACAAAG	CUUUGUGGAGACAGGUUCC	Control	NA	800	28.2843	0.815194	-0.0565886	pass	1223.62	0.935206	1354.1	pass	-0.0780114	-0.0223486	0.0550036
1	1	Dox	pass	NM_007294.3 NM_007297.3 NM_007298.3 NM_007299.3 NM_007300.3	672	BRCA1	BRCA1_1	NA	GGAACCUGUCUCCACAAAG	CUUUGUGGAGACAGGUUCC	Control	NA	2075	45.5522	1.26297	-0.0894356	pass	1223.62	0.935206	1354.1	pass	-0.0780114	-0.0223486	0.0550036
1	1	Dox	pass	NM_007294.3 NM_007297.3 NM_007298.3 NM_007299.3 NM_007300.3	672	BRCA1	BRCA1_1	NA	GGAACCUGUCUCCACAAAG	CUUUGUGGAGACAGGUUCC	Control	NA	2619	51.1762	1.4189	-0.0894356	pass	1223.62	0.935206	1354.1	pass	-0.0780114	-0.0223486	0.0550036
1	2	Dox	pass	NM_007294.3 NM_007297.3 NM_007298.3 NM_007299.3 NM_007300.3	672	BRCA1	BRCA1_1	NA	GGAACCUGUCUCCACAAAG	CUUUGUGGAGACAGGUUCC	Control	NA	649	25.4755	0.734241	-0.0565886	pass	1223.62	0.935206	1354.1	pass	-0.0780114	-0.0223486	0.0550036
1	1	Dox	pass	NM_007294.3 NM_007297.3 NM_007298.3 NM_007299.3 NM_007300.3	672	BRCA1	BRCA1_1	NA	GGAACCUGUCUCCACAAAG	CUUUGUGGAGACAGGUUCC	Control	NA	1338	36.5787	0.943358	0.297727	pass	1223.62	0.935206	1354.1	pass	-0.0780114	-0.0223486	0.0550036
1	1	Dox	pass	NM_007294.3 NM_007297.3 NM_007298.3 NM_007299.3 NM_007300.3	672	BRCA1	BRCA1_1	NA	GGAACCUGUCUCCACAAAG	CUUUGUGGAGACAGGUUCC	Control	NA	903	30.05	0.833157	-0.0894356	pass	1223.62	0.935206	1354.1	pass	-0.0780114	-0.0223486	0.0550036
1	2	Dox	pass	NM_007294.3 NM_007297.3 NM_007298.3 NM_007299.3 NM_007300.3	672	BRCA1	BRCA1_1	NA	GGAACCUGUCUCCACAAAG	CUUUGUGGAGACAGGUUCC	Control	NA	1136	33.7046	0.893857	0.314875	pass	1223.62	0.935206	1354.1	pass	-0.0780114	-0.0223486	0.0550036
1	1	Dox	pass	NM_007294.3 NM_007297.3 NM_007298.3 NM_007299.3 NM_007300.3	672	BRCA1	BRCA1_1	NA	GGAACCUGUCUCCACAAAG	CUUUGUGGAGACAGGUUCC	Control	NA	691	26.2869	0.692053	-0.0038122	pass	1223.62	0.935206	1354.1	pass	-0.0780114	-0.0223486	0.0550036
1	1	noDox	pass	NM_007294.3 NM_007297.3 NM_007298.3 NM_007299.3 NM_007300.3	672	BRCA1	BRCA1_1	NA	GGAACCUGUCUCCACAAAG	CUUUGUGGAGACAGGUUCC	Control	NA	1779	42.1782	1.07831	0.278551	pass	1718.92	1.01827	1354.1	pass	-0.0780114	-0.0223486	0.0550036
1	2	noDox	pass	NM_007294.3 NM_007297.3 NM_007298.3 NM_007299.3 NM_007300.3	672	BRCA1	BRCA1_1	NA	GGAACCUGUCUCCACAAAG	CUUUGUGGAGACAGGUUCC	Control	NA	1889	43.4626	1.07307	0.268977	pass	1718.92	1.01827	1354.1	pass	-0.0780114	-0.0223486	0.0550036
1	2	noDox	pass	NM_007294.3 NM_007297.3 NM_007298.3 NM_007299.3 NM_007300.3	672	BRCA1	BRCA1_1	NA	GGAACCUGUCUCCACAAAG	CUUUGUGGAGACAGGUUCC	Control	NA	1609	40.1123	1.04197	0.271202	pass	1718.92	1.01827	1354.1	pass	-0.0780114	-0.0223486	0.0550036
1	1	noDox	pass	NM_007294.3 NM_007297.3 NM_007298.3 NM_007299.3 NM_007300.3	672	BRCA1	BRCA1_1	NA	GGAACCUGUCUCCACAAAG	CUUUGUGGAGACAGGUUCC	Control	NA	2650	51.4782	1.22118	-0.0365347	pass	1718.92	1.01827	1354.1	pass	-0.0780114	-0.0223486	0.0550036
1	2	noDox	pass	NM_007294.3 NM_007297.3 NM_007298.3 NM_007299.3 NM_007300.3	672	BRCA1	BRCA1_1	NA	GGAACCUGUCUCCACAAAG	CUUUGUGGAGACAGGUUCC	Control	NA	1993	44.643	1.10221	0.268977	pass	1718.92	1.01827	1354.1	pass	-0.0780114	-0.0223486	0.0550036
1	2	noDox	pass	NM_007294.3 NM_007297.3 NM_007298.3 NM_007299.3 NM_007300.3	672	BRCA1	BRCA1_1	NA	GGAACCUGUCUCCACAAAG	CUUUGUGGAGACAGGUUCC	Control	NA	1641	40.5093	1.05228	0.271202	pass	1718.92	1.01827	1354.1	pass	-0.0780114	-0.0223486	0.0550036
1	2	noDox	pass	NM_007294.3 NM_007297.3 NM_007298.3 NM_007299.3 NM_007300.3	672	BRCA1	BRCA1_1	NA	GGAACCUGUCUCCACAAAG	CUUUGUGGAGACAGGUUCC	Control	NA	1515	38.923	0.954052	0.0515867	pass	1718.92	1.01827	1354.1	pass	-0.0780114	-0.0223486	0.0550036
1	2	noDox	pass	NM_007294.3 NM_007297.3 NM_007298.3 NM_007299.3 NM_007300.3	672	BRCA1	BRCA1_1	NA	GGAACCUGUCUCCACAAAG	CUUUGUGGAGACAGGUUCC	Control	NA	1504	38.7814	0.950582	0.0515867	pass	1718.92	1.01827	1354.1	pass	-0.0780114	-0.0223486	0.0550036
1	2	noDox	pass	NM_007294.3 NM_007297.3 NM_007298.3 NM_007299.3 NM_007300.3	672	BRCA1	BRCA1_1	NA	GGAACCUGUCUCCACAAAG	CUUUGUGGAGACAGGUUCC	Control	NA	1168	34.176	0.837697	0.0515867	pass	1718.92	1.01827	1354.1	pass	-0.0780114	-0.0223486	0.0550036
1	2	noDox	pass	NM_007294	672	BRCA1	BRCA1_1	s459	CAUGCAACAUAACCUGAUAtt	UAUCAGGUUAUGUUGCAUGgt	TargetSiRNA	NA	2029	45.0444	1.11212	0.268977	pass	1718.92	1.01827	1354.1	pass	-0.0780114	-0.0223486	0.0550036
1	1	noDox	pass	NM_007294	672	BRCA1	BRCA1_1	s459	CAUGCAACAUAACCUGAUAtt	UAUCAGGUUAUGUUGCAUGgt	TargetSiRNA	NA	1841	42.9069	1.01785	-0.0365347	pass	1718.92	1.01827	1354.1	pass	-0.0780114	-0.0223486	0.0550036
1	1	noDox	pass	NM_007294.3 NM_007297.3 NM_007298.3 NM_007299.3 NM_007300.3	672	BRCA1	BRCA1_1	NA	GGAACCUGUCUCCACAAAG	CUUUGUGGAGACAGGUUCC	Control	NA	1907	43.6692	1.04616	0.367524	pass	1718.92	1.01827	1354.1	pass	-0.0780114	-0.0223486	0.0550036
1	1	noDox	pass	NM_007294.3 NM_007297.3 NM_007298.3 NM_007299.3 NM_007300.3	672	BRCA1	BRCA1_1	NA	GGAACCUGUCUCCACAAAG	CUUUGUGGAGACAGGUUCC	Control	NA	1322	36.3593	0.862526	-0.0365347	pass	1718.92	1.01827	1354.1	pass	-0.0780114	-0.0223486	0.0550036
1	2	noDox	pass	NM_007294.3 NM_007297.3 NM_007298.3 NM_007299.3 NM_007300.3	672	BRCA1	BRCA1_1	NA	GGAACCUGUCUCCACAAAG	CUUUGUGGAGACAGGUUCC	Control	NA	1427	37.7757	0.925929	0.0515867	pass	1718.92	1.01827	1354.1	pass	-0.0780114	-0.0223486	0.0550036
1	1	noDox	pass	NM_007294.3 NM_007297.3 NM_007298.3 NM_007299.3 NM_007300.3	672	BRCA1	BRCA1_1	NA	GGAACCUGUCUCCACAAAG	CUUUGUGGAGACAGGUUCC	Control	NA	2230	47.2229	1.20728	0.278551	pass	1718.92	1.01827	1354.1	pass	-0.0780114	-0.0223486	0.0550036
1	2	noDox	pass	NM_007294.3 NM_007297.3 NM_007298.3 NM_007299.3 NM_007300.3	672	BRCA1	BRCA1_1	NA	GGAACCUGUCUCCACAAAG	CUUUGUGGAGACAGGUUCC	Control	NA	1532	39.1408	0.966365	0.268977	pass	1718.92	1.01827	1354.1	pass	-0.0780114	-0.0223486	0.0550036
1	1	noDox	pass	NM_007294.3 NM_007297.3 NM_007298.3 NM_007299.3 NM_007300.3	672	BRCA1	BRCA1_1	NA	GGAACCUGUCUCCACAAAG	CUUUGUGGAGACAGGUUCC	Control	NA	1525	39.0512	0.998365	0.278551	pass	1718.92	1.01827	1354.1	pass	-0.0780114	-0.0223486	0.0550036
1	2	noDox	pass	NM_007294.3 NM_007297.3 NM_007298.3 NM_007299.3 NM_007300.3	672	BRCA1	BRCA1_1	NA	GGAACCUGUCUCCACAAAG	CUUUGUGGAGACAGGUUCC	Control	NA	1755	41.8927	1.03431	0.268977	pass	1718.92	1.01827	1354.1	pass	-0.0780114	-0.0223486	0.0550036
1	1	noDox	pass	NM_007294.3 NM_007297.3 NM_007298.3 NM_007299.3 NM_007300.3	672	BRCA1	BRCA1_1	NA	GGAACCUGUCUCCACAAAG	CUUUGUGGAGACAGGUUCC	Control	NA	1816	42.6146	1.01091	-0.0365347	pass	1718.92	1.01827	1354.1	pass	-0.0780114	-0.0223486	0.0550036
1	1	noDox	pass	NM_007294.3 NM_007297.3 NM_007298.3 NM_007299.3 NM_007300.3	672	BRCA1	BRCA1_1	NA	GGAACCUGUCUCCACAAAG	CUUUGUGGAGACAGGUUCC	Control	NA	2247	47.4025	1.1356	0.367524	pass	1718.92	1.01827	1354.1	pass	-0.0780114	-0.0223486	0.0550036
1	2	noDox	pass	NM_007294.3 NM_007297.3 NM_007298.3 NM_007299.3 NM_007300.3	672	BRCA1	BRCA1_1	NA	GGAACCUGUCUCCACAAAG	CUUUGUGGAGACAGGUUCC	Control	NA	1669	40.8534	1.06122	0.271202	pass	1718.92	1.01827	1354.1	pass	-0.0780114	-0.0223486	0.0550036
1	1	noDox	pass	NM_007294.3 NM_007297.3 NM_007298.3 NM_007299.3 NM_007300.3	672	BRCA1	BRCA1_1	NA	GGAACCUGUCUCCACAAAG	CUUUGUGGAGACAGGUUCC	Control	NA	1727	41.5572	1.06243	0.278551	pass	1718.92	1.01827	1354.1	pass	-0.0780114	-0.0223486	0.0550036
1	1	noDox	pass	NM_007294.3 NM_007297.3 NM_007298.3 NM_007299.3 NM_007300.3	672	BRCA1	BRCA1_1	NA	GGAACCUGUCUCCACAAAG	CUUUGUGGAGACAGGUUCC	Control	NA	1514	38.9102	0.932151	0.367524	pass	1718.92	1.01827	1354.1	pass	-0.0780114	-0.0223486	0.0550036
1	1	noDox	pass	NM_007294.3 NM_007297.3 NM_007298.3 NM_007299.3 NM_007300.3	672	BRCA1	BRCA1_1	NA	GGAACCUGUCUCCACAAAG	CUUUGUGGAGACAGGUUCC	Control	NA	1049	32.3883	0.77591	0.367524	pass	1718.92	1.01827	1354.1	pass	-0.0780114	-0.0223486	0.0550036
1	1	noDox	pass	NM_007294.3 NM_007297.3 NM_007298.3 NM_007299.3 NM_007300.3	672	BRCA1	BRCA1_1	NA	GGAACCUGUCUCCACAAAG	CUUUGUGGAGACAGGUUCC	Control	NA	2024	44.9889	1.06724	-0.0365347	pass	1718.92	1.01827	1354.1	pass	-0.0780114	-0.0223486	0.0550036
1	2	noDox	pass	NM_007294.3 NM_007297.3 NM_007298.3 NM_007299.3 NM_007300.3	672	BRCA1	BRCA1_1	NA	GGAACCUGUCUCCACAAAG	CUUUGUGGAGACAGGUUCC	Control	NA	1330	36.4692	0.947334	0.271202	pass	1718.92	1.01827	1354.1	pass	-0.0780114	-0.0223486	0.0550036
1	2	Dox	pass	NM_007294	672	BRCA1	BRCA1_2	s457	GGGAUACCAUGCAACAUAAtt	UUAUGUUGCAUGGUAUCCCtc	TargetSiRNA	NA	478	21.8632	0.613647	-0.329553	pass	513.5	0.615254	1035.25	pass	-0.258343	-0.0734119	0.0550036
1	1	Dox	pass	NM_007294	672	BRCA1	BRCA1_2	s457	GGGAUACCAUGCAACAUAAtt	UUAUGUUGCAUGGUAUCCCtc	TargetSiRNA	NA	549	23.4307	0.61686	-0.0038122	pass	513.5	0.615254	1035.25	pass	-0.258343	-0.0734119	0.0550036
1	1	noDox	pass	NM_007294	672	BRCA1	BRCA1_2	s457	GGGAUACCAUGCAACAUAAtt	UUAUGUUGCAUGGUAUCCCtc	TargetSiRNA	NA	1042	32.28	0.773317	0.367524	pass	1324.5	0.877955	1035.25	pass	-0.258343	-0.0734119	0.0550036
1	2	noDox	pass	NM_007294	672	BRCA1	BRCA1_2	s457	GGGAUACCAUGCAACAUAAtt	UUAUGUUGCAUGGUAUCCCtc	TargetSiRNA	NA	1607	40.0874	0.982593	0.0515867	pass	1324.5	0.877955	1035.25	pass	-0.258343	-0.0734119	0.0550036
1	2	Dox	pass	NM_007294	672	BRCA1	BRCA1_3	s458	CAGCUACCCUUCCAUCAUAtt	UAUGAUGGAAGGGUAGCUGtt	TargetSiRNA	NA	968	31.1127	0.825119	0.314875	pass	633.5	0.635533	818.5	pass	-0.104571	-0.0697075	0.0550036
1	1	Dox	pass	NM_007294	672	BRCA1	BRCA1_3	s458	CAGCUACCCUUCCAUCAUAtt	UAUGAUGGAAGGGUAGCUGtt	TargetSiRNA	NA	299	17.2916	0.445948	0.297727	pass	633.5	0.635533	818.5	pass	-0.104571	-0.0697075	0.0550036
1	2	noDox	pass	NM_007294	672	BRCA1	BRCA1_3	s458	CAGCUACCCUUCCAUCAUAtt	UAUGAUGGAAGGGUAGCUGtt	TargetSiRNA	NA	705	26.5518	0.689719	0.271202	pass	839.5	0.743796	818.5	pass	-0.104571	-0.0697075	0.0550036
1	1	noDox	pass	NM_007294	672	BRCA1	BRCA1_3	s458	CAGCUACCCUUCCAUCAUAtt	UAUGAUGGAAGGGUAGCUGtt	TargetSiRNA	NA	974	31.209	0.797873	0.278551	pass	839.5	0.743796	818.5	pass	-0.104571	-0.0697075	0.0550036
2	1	Dox	pass	NM_007294.3 NM_007297.3 NM_007298.3 NM_007299.3 NM_007300.3	672	BRCA1	BRCA1_1	NA	GGAACCUGUCUCCACAAAG	CUUUGUGGAGACAGGUUCC	Control	NA	1014	31.8434	0.911673	0.179348	pass	1235.89	0.982788	1354.1	pass	0.0513042	-0.0223486	0.0550036
2	2	Dox	pass	NM_007294.3 NM_007297.3 NM_007298.3 NM_007299.3 NM_007300.3	672	BRCA1	BRCA1_1	NA	GGAACCUGUCUCCACAAAG	CUUUGUGGAGACAGGUUCC	Control	NA	952	30.8545	0.890003	-0.0573753	pass	1235.89	0.982788	1354.1	pass	0.0513042	-0.0223486	0.0550036
2	2	Dox	pass	NM_007294.3 NM_007297.3 NM_007298.3 NM_007299.3 NM_007300.3	672	BRCA1	BRCA1_1	NA	GGAACCUGUCUCCACAAAG	CUUUGUGGAGACAGGUUCC	Control	NA	1047	32.3574	0.936029	0.0370322	pass	1235.89	0.982788	1354.1	pass	0.0513042	-0.0223486	0.0550036
2	2	Dox	pass	NM_007294.3 NM_007297.3 NM_007298.3 NM_007299.3 NM_007300.3	672	BRCA1	BRCA1_1	NA	GGAACCUGUCUCCACAAAG	CUUUGUGGAGACAGGUUCC	Control	NA	1477	38.4318	1.02224	-0.289856	pass	1235.89	0.982788	1354.1	pass	0.0513042	-0.0223486	0.0550036
2	2	Dox	pass	NM_007294.3 NM_007297.3 NM_007298.3 NM_007299.3 NM_007300.3	672	BRCA1	BRCA1_1	NA	GGAACCUGUCUCCACAAAG	CUUUGUGGAGACAGGUUCC	Control	NA	1118	33.4365	0.967246	0.0370322	pass	1235.89	0.982788	1354.1	pass	0.0513042	-0.0223486	0.0550036
2	1	Dox	pass	NM_007294.3 NM_007297.3 NM_007298.3 NM_007299.3 NM_007300.3	672	BRCA1	BRCA1_1	NA	GGAACCUGUCUCCACAAAG	CUUUGUGGAGACAGGUUCC	Control	NA	1579	39.7366	1.13766	0.179348	pass	1235.89	0.982788	1354.1	pass	0.0513042	-0.0223486	0.0550036
2	2	Dox	pass	NM_007294.3 NM_007297.3 NM_007298.3 NM_007299.3 NM_007300.3	672	BRCA1	BRCA1_1	NA	GGAACCUGUCUCCACAAAG	CUUUGUGGAGACAGGUUCC	Control	NA	1334	36.524	1.05354	-0.0573753	pass	1235.89	0.982788	1354.1	pass	0.0513042	-0.0223486	0.0550036
2	2	Dox	pass	NM_007294.3 NM_007297.3 NM_007298.3 NM_007299.3 NM_007300.3	672	BRCA1	BRCA1_1	NA	GGAACCUGUCUCCACAAAG	CUUUGUGGAGACAGGUUCC	Control	NA	1159	34.0441	0.905537	-0.289856	pass	1235.89	0.982788	1354.1	pass	0.0513042	-0.0223486	0.0550036
2	1	Dox	pass	NM_007294.3 NM_007297.3 NM_007298.3 NM_007299.3 NM_007300.3	672	BRCA1	BRCA1_1	NA	GGAACCUGUCUCCACAAAG	CUUUGUGGAGACAGGUUCC	Control	NA	911	30.1828	0.834556	0.0858717	pass	1235.89	0.982788	1354.1	pass	0.0513042	-0.0223486	0.0550036
2	1	Dox	pass	NM_007294.3 NM_007297.3 NM_007298.3 NM_007299.3 NM_007300.3	672	BRCA1	BRCA1_1	NA	GGAACCUGUCUCCACAAAG	CUUUGUGGAGACAGGUUCC	Control	NA	1104	33.2265	0.918715	0.0858717	pass	1235.89	0.982788	1354.1	pass	0.0513042	-0.0223486	0.0550036
2	2	Dox	pass	NM_007294.3 NM_007297.3 NM_007298.3 NM_007299.3 NM_007300.3	672	BRCA1	BRCA1_1	NA	GGAACCUGUCUCCACAAAG	CUUUGUGGAGACAGGUUCC	Control	NA	1098	33.1361	0.881385	-0.289856	pass	1235.89	0.982788	1354.1	pass	0.0513042	-0.0223486	0.0550036
2	2	Dox	pass	NM_007294.3 NM_007297.3 NM_007298.3 NM_007299.3 NM_007300.3	672	BRCA1	BRCA1_1	NA	GGAACCUGUCUCCACAAAG	CUUUGUGGAGACAGGUUCC	Control	NA	1355	36.8103	0.979116	-0.289856	pass	1235.89	0.982788	1354.1	pass	0.0513042	-0.0223486	0.0550036
2	2	Dox	pass	NM_007294	672	BRCA1	BRCA1_1	s459	CAUGCAACAUAACCUGAUAtt	UAUCAGGUUAUGUUGCAUGgt	TargetSiRNA	NA	847	29.1033	0.839489	-0.0573753	pass	1235.89	0.982788	1354.1	pass	0.0513042	-0.0223486	0.0550036
2	2	Dox	pass	NM_007294.3 NM_007297.3 NM_007298.3 NM_007299.3 NM_007300.3	672	BRCA1	BRCA1_1	NA	GGAACCUGUCUCCACAAAG	CUUUGUGGAGACAGGUUCC	Control	NA	1786	42.2611	1.22252	0.0370322	pass	1235.89	0.982788	1354.1	pass	0.0513042	-0.0223486	0.0550036
2	1	Dox	pass	NM_007294.3 NM_007297.3 NM_007298.3 NM_007299.3 NM_007300.3	672	BRCA1	BRCA1_1	NA	GGAACCUGUCUCCACAAAG	CUUUGUGGAGACAGGUUCC	Control	NA	1076	32.8024	0.939131	0.179348	pass	1235.89	0.982788	1354.1	pass	0.0513042	-0.0223486	0.0550036
2	1	Dox	pass	NM_007294.3 NM_007297.3 NM_007298.3 NM_007299.3 NM_007300.3	672	BRCA1	BRCA1_1	NA	GGAACCUGUCUCCACAAAG	CUUUGUGGAGACAGGUUCC	Control	NA	1642	40.5216	1.12042	0.0858717	pass	1235.89	0.982788	1354.1	pass	0.0513042	-0.0223486	0.0550036
2	2	Dox	pass	NM_007294.3 NM_007297.3 NM_007298.3 NM_007299.3 NM_007300.3	672	BRCA1	BRCA1_1	NA	GGAACCUGUCUCCACAAAG	CUUUGUGGAGACAGGUUCC	Control	NA	1150	33.9116	0.978188	-0.0573753	pass	1235.89	0.982788	1354.1	pass	0.0513042	-0.0223486	0.0550036
2	2	Dox	pass	NM_007294.3 NM_007297.3 NM_007298.3 NM_007299.3 NM_007300.3	672	BRCA1	BRCA1_1	NA	GGAACCUGUCUCCACAAAG	CUUUGUGGAGACAGGUUCC	Control	NA	1597	39.9625	1.15272	-0.0573753	pass	1235.89	0.982788	1354.1	pass	0.0513042	-0.0223486	0.0550036
2	1	noDox	pass	NM_007294.3 NM_007297.3 NM_007298.3 NM_007299.3 NM_007300.3	672	BRCA1	BRCA1_1	NA	GGAACCUGUCUCCACAAAG	CUUUGUGGAGACAGGUUCC	Control	NA	1447	38.0395	1.03785	0.834629	pass	1190.43	0.93613	1354.1	pass	0.0513042	-0.0223486	0.0550036
2	2	noDox	pass	NM_007294.3 NM_007297.3 NM_007298.3 NM_007299.3 NM_007300.3	672	BRCA1	BRCA1_1	NA	GGAACCUGUCUCCACAAAG	CUUUGUGGAGACAGGUUCC	Control	NA	1068	32.6803	0.9106	0.622896	pass	1190.43	0.93613	1354.1	pass	0.0513042	-0.0223486	0.0550036
2	2	noDox	pass	NM_007294.3 NM_007297.3 NM_007298.3 NM_007299.3 NM_007300.3	672	BRCA1	BRCA1_1	NA	GGAACCUGUCUCCACAAAG	CUUUGUGGAGACAGGUUCC	Control	NA	850	29.1548	0.747558	-0.0805388	pass	1190.43	0.93613	1354.1	pass	0.0513042	-0.0223486	0.0550036
2	1	noDox	pass	NM_007294.3 NM_007297.3 NM_007298.3 NM_007299.3 NM_007300.3	672	BRCA1	BRCA1_1	NA	GGAACCUGUCUCCACAAAG	CUUUGUGGAGACAGGUUCC	Control	NA	1111	33.3317	0.894524	0.419074	pass	1190.43	0.93613	1354.1	pass	0.0513042	-0.0223486	0.0550036
2	2	noDox	pass	NM_007294.3 NM_007297.3 NM_007298.3 NM_007299.3 NM_007300.3	672	BRCA1	BRCA1_1	NA	GGAACCUGUCUCCACAAAG	CUUUGUGGAGACAGGUUCC	Control	NA	1216	34.8712	0.971648	0.622896	pass	1190.43	0.93613	1354.1	pass	0.0513042	-0.0223486	0.0550036
2	2	noDox	pass	NM_007294.3 NM_007297.3 NM_007298.3 NM_007299.3 NM_007300.3	672	BRCA1	BRCA1_1	NA	GGAACCUGUCUCCACAAAG	CUUUGUGGAGACAGGUUCC	Control	NA	1196	34.5832	0.963624	0.622896	pass	1190.43	0.93613	1354.1	pass	0.0513042	-0.0223486	0.0550036
2	1	noDox	pass	NM_007294.3 NM_007297.3 NM_007298.3 NM_007299.3 NM_007300.3	672	BRCA1	BRCA1_1	NA	GGAACCUGUCUCCACAAAG	CUUUGUGGAGACAGGUUCC	Control	NA	1738	41.6893	1.13744	0.834629	pass	1190.43	0.93613	1354.1	pass	0.0513042	-0.0223486	0.0550036
2	2	noDox	pass	NM_007294.3 NM_007297.3 NM_007298.3 NM_007299.3 NM_007300.3	672	BRCA1	BRCA1_1	NA	GGAACCUGUCUCCACAAAG	CUUUGUGGAGACAGGUUCC	Control	NA	1415	37.6165	0.964525	-0.0805388	pass	1190.43	0.93613	1354.1	pass	0.0513042	-0.0223486	0.0550036
2	1	noDox	pass	NM_007294.3 NM_007297.3 NM_007298.3 NM_007299.3 NM_007300.3	672	BRCA1	BRCA1_1	NA	GGAACCUGUCUCCACAAAG	CUUUGUGGAGACAGGUUCC	Control	NA	960	30.9839	0.860663	-0.30285	pass	1190.43	0.93613	1354.1	pass	0.0513042	-0.0223486	0.0550036
2	1	noDox	pass	NM_007294.3 NM_007297.3 NM_007298.3 NM_007299.3 NM_007300.3	672	BRCA1	BRCA1_1	NA	GGAACCUGUCUCCACAAAG	CUUUGUGGAGACAGGUUCC	Control	NA	1349	36.7287	0.985691	0.419074	pass	1190.43	0.93613	1354.1	pass	0.0513042	-0.0223486	0.0550036
2	2	noDox	pass	NM_007294.3 NM_007297.3 NM_007298.3 NM_007299.3 NM_007300.3	672	BRCA1	BRCA1_1	NA	GGAACCUGUCUCCACAAAG	CUUUGUGGAGACAGGUUCC	Control	NA	1266	35.5809	0.990654	0.474823	pass	1190.43	0.93613	1354.1	pass	0.0513042	-0.0223486	0.0550036
2	1	noDox	pass	NM_007294.3 NM_007297.3 NM_007298.3 NM_007299.3 NM_007300.3	672	BRCA1	BRCA1_1	NA	GGAACCUGUCUCCACAAAG	CUUUGUGGAGACAGGUUCC	Control	NA	958	30.9516	0.859766	-0.30285	pass	1190.43	0.93613	1354.1	pass	0.0513042	-0.0223486	0.0550036
2	2	noDox	pass	NM_007294.3 NM_007297.3 NM_007298.3 NM_007299.3 NM_007300.3	672	BRCA1	BRCA1_1	NA	GGAACCUGUCUCCACAAAG	CUUUGUGGAGACAGGUUCC	Control	NA	1400	37.4166	1.04257	0.622896	pass	1190.43	0.93613	1354.1	pass	0.0513042	-0.0223486	0.0550036
2	2	noDox	pass	NM_007294.3 NM_007297.3 NM_007298.3 NM_007299.3 NM_007300.3	672	BRCA1	BRCA1_1	NA	GGAACCUGUCUCCACAAAG	CUUUGUGGAGACAGGUUCC	Control	NA	1141	33.7787	0.86612	-0.0805388	pass	1190.43	0.93613	1354.1	pass	0.0513042	-0.0223486	0.0550036
2	1	noDox	pass	NM_007294.3 NM_007297.3 NM_007298.3 NM_007299.3 NM_007300.3	672	BRCA1	BRCA1_1	NA	GGAACCUGUCUCCACAAAG	CUUUGUGGAGACAGGUUCC	Control	NA	1768	42.0476	1.12843	0.419074	pass	1190.43	0.93613	1354.1	pass	0.0513042	-0.0223486	0.0550036
2	2	noDox	pass	NM_007294.3 NM_007297.3 NM_007298.3 NM_007299.3 NM_007300.3	672	BRCA1	BRCA1_1	NA	GGAACCUGUCUCCACAAAG	CUUUGUGGAGACAGGUUCC	Control	NA	1198	34.6121	0.963682	0.474823	pass	1190.43	0.93613	1354.1	pass	0.0513042	-0.0223486	0.0550036
2	2	noDox	pass	NM_007294.3 NM_007297.3 NM_007298.3 NM_007299.3 NM_007300.3	672	BRCA1	BRCA1_1	NA	GGAACCUGUCUCCACAAAG	CUUUGUGGAGACAGGUUCC	Control	NA	1111	33.3317	0.92803	0.474823	pass	1190.43	0.93613	1354.1	pass	0.0513042	-0.0223486	0.0550036
2	2	noDox	pass	NM_007294	672	BRCA1	BRCA1_1	s459	CAUGCAACAUAACCUGAUAtt	UAUCAGGUUAUGUUGCAUGgt	TargetSiRNA	NA	923	30.3809	0.846531	0.622896	pass	1190.43	0.93613	1354.1	pass	0.0513042	-0.0223486	0.0550036
2	1	noDox	pass	NM_007294.3 NM_007297.3 NM_007298.3 NM_007299.3 NM_007300.3	672	BRCA1	BRCA1_1	NA	GGAACCUGUCUCCACAAAG	CUUUGUGGAGACAGGUUCC	Control	NA	918	30.2985	0.841625	-0.30285	pass	1190.43	0.93613	1354.1	pass	0.0513042	-0.0223486	0.0550036
2	1	noDox	pass	NM_007294.3 NM_007297.3 NM_007298.3 NM_007299.3 NM_007300.3	672	BRCA1	BRCA1_1	NA	GGAACCUGUCUCCACAAAG	CUUUGUGGAGACAGGUUCC	Control	NA	1120	33.4664	0.913085	0.834629	pass	1190.43	0.93613	1354.1	pass	0.0513042	-0.0223486	0.0550036
2	1	noDox	pass	NM_007294.3 NM_007297.3 NM_007298.3 NM_007299.3 NM_007300.3	672	BRCA1	BRCA1_1	NA	GGAACCUGUCUCCACAAAG	CUUUGUGGAGACAGGUUCC	Control	NA	1286	35.8608	0.978414	0.834629	pass	1190.43	0.93613	1354.1	pass	0.0513042	-0.0223486	0.0550036
2	1	noDox	pass	NM_007294.3 NM_007297.3 NM_007298.3 NM_007299.3 NM_007300.3	672	BRCA1	BRCA1_1	NA	GGAACCUGUCUCCACAAAG	CUUUGUGGAGACAGGUUCC	Control	NA	1094	33.0757	0.887654	0.419074	pass	1190.43	0.93613	1354.1	pass	0.0513042	-0.0223486	0.0550036
2	2	noDox	pass	NM_007294.3 NM_007297.3 NM_007298.3 NM_007299.3 NM_007300.3	672	BRCA1	BRCA1_1	NA	GGAACCUGUCUCCACAAAG	CUUUGUGGAGACAGGUUCC	Control	NA	847	29.1033	0.810302	0.474823	pass	1190.43	0.93613	1354.1	pass	0.0513042	-0.0223486	0.0550036
2	1	Dox	pass	NM_007294	672	BRCA1	BRCA1_2	s457	GGGAUACCAUGCAACAUAAtt	UUAUGUUGCAUGGUAUCCCtc	TargetSiRNA	NA	917	30.282	0.837299	0.0858717	pass	927.5	0.82597	1035.25	pass	-0.0402944	-0.0734119	0.0550036
2	2	Dox	pass	NM_007294	672	BRCA1	BRCA1_2	s457	GGGAUACCAUGCAACAUAAtt	UUAUGUUGCAUGGUAUCCCtc	TargetSiRNA	NA	938	30.6268	0.814641	-0.289856	pass	927.5	0.82597	1035.25	pass	-0.0402944	-0.0734119	0.0550036
2	2	noDox	pass	NM_007294	672	BRCA1	BRCA1_2	s457	GGGAUACCAUGCAACAUAAtt	UUAUGUUGCAUGGUAUCCCtc	TargetSiRNA	NA	1094	33.0757	0.920903	0.474823	pass	983	0.870585	1035.25	pass	-0.0402944	-0.0734119	0.0550036
2	1	noDox	pass	NM_007294	672	BRCA1	BRCA1_2	s457	GGGAUACCAUGCAACAUAAtt	UUAUGUUGCAUGGUAUCCCtc	TargetSiRNA	NA	872	29.5296	0.820268	-0.30285	pass	983	0.870585	1035.25	pass	-0.0402944	-0.0734119	0.0550036
2	1	Dox	pass	NM_007294	672	BRCA1	BRCA1_3	s458	CAGCUACCCUUCCAUCAUAtt	UAUGAUGGAAGGGUAGCUGtt	TargetSiRNA	NA	877	29.6142	0.847852	0.179348	pass	745	0.782036	818.5	pass	0.0347948	-0.0697075	0.0550036
2	2	Dox	pass	NM_007294	672	BRCA1	BRCA1_3	s458	CAGCUACCCUUCCAUCAUAtt	UAUGAUGGAAGGGUAGCUGtt	TargetSiRNA	NA	613	24.7588	0.71622	0.0370322	pass	745	0.782036	818.5	pass	0.0347948	-0.0697075	0.0550036
2	2	noDox	pass	NM_007294	672	BRCA1	BRCA1_3	s458	CAGCUACCCUUCCAUCAUAtt	UAUGAUGGAAGGGUAGCUGtt	TargetSiRNA	NA	810	28.4605	0.729756	-0.0805388	pass	805.5	0.750968	818.5	pass	0.0347948	-0.0697075	0.0550036
2	1	noDox	pass	NM_007294	672	BRCA1	BRCA1_3	s458	CAGCUACCCUUCCAUCAUAtt	UAUGAUGGAAGGGUAGCUGtt	TargetSiRNA	NA	801	28.3019	0.77218	0.834629	pass	805.5	0.750968	818.5	pass	0.0347948	-0.0697075	0.0550036
3	2	Dox	pass	NM_007294.3 NM_007297.3 NM_007298.3 NM_007299.3 NM_007300.3	672	BRCA1	BRCA1_1	NA	GGAACCUGUCUCCACAAAG	CUUUGUGGAGACAGGUUCC	Control	NA	1833	42.8135	1.1255	0.375635	pass	1345.33	0.938756	1354.1	pass	-0.0403387	-0.0223486	0.0550036
3	2	Dox	pass	NM_007294.3 NM_007297.3 NM_007298.3 NM_007299.3 NM_007300.3	672	BRCA1	BRCA1_1	NA	GGAACCUGUCUCCACAAAG	CUUUGUGGAGACAGGUUCC	Control	NA	1928	43.909	1.11969	-0.199505	pass	1345.33	0.938756	1354.1	pass	-0.0403387	-0.0223486	0.0550036
3	1	Dox	pass	NM_007294	672	BRCA1	BRCA1_1	s459	CAUGCAACAUAACCUGAUAtt	UAUCAGGUUAUGUUGCAUGgt	TargetSiRNA	NA	1118	33.4365	0.868847	0.253357	pass	1345.33	0.938756	1354.1	pass	-0.0403387	-0.0223486	0.0550036
3	1	Dox	pass	NM_007294.3 NM_007297.3 NM_007298.3 NM_007299.3 NM_007300.3	672	BRCA1	BRCA1_1	NA	GGAACCUGUCUCCACAAAG	CUUUGUGGAGACAGGUUCC	Control	NA	1108	33.2866	0.864953	0.253357	pass	1345.33	0.938756	1354.1	pass	-0.0403387	-0.0223486	0.0550036
3	2	Dox	pass	NM_007294.3 NM_007297.3 NM_007298.3 NM_007299.3 NM_007300.3	672	BRCA1	BRCA1_1	NA	GGAACCUGUCUCCACAAAG	CUUUGUGGAGACAGGUUCC	Control	NA	1320	36.3318	0.938352	0.324578	pass	1345.33	0.938756	1354.1	pass	-0.0403387	-0.0223486	0.0550036
3	2	Dox	pass	NM_007294.3 NM_007297.3 NM_007298.3 NM_007299.3 NM_007300.3	672	BRCA1	BRCA1_1	NA	GGAACCUGUCUCCACAAAG	CUUUGUGGAGACAGGUUCC	Control	NA	1750	41.833	1.06675	-0.199505	pass	1345.33	0.938756	1354.1	pass	-0.0403387	-0.0223486	0.0550036
3	1	Dox	pass	NM_007294.3 NM_007297.3 NM_007298.3 NM_007299.3 NM_007300.3	672	BRCA1	BRCA1_1	NA	GGAACCUGUCUCCACAAAG	CUUUGUGGAGACAGGUUCC	Control	NA	1080	32.8634	0.830455	0.0162815	pass	1345.33	0.938756	1354.1	pass	-0.0403387	-0.0223486	0.0550036
3	2	Dox	pass	NM_007294.3 NM_007297.3 NM_007298.3 NM_007299.3 NM_007300.3	672	BRCA1	BRCA1_1	NA	GGAACCUGUCUCCACAAAG	CUUUGUGGAGACAGGUUCC	Control	NA	1089	33	0.86752	0.375635	pass	1345.33	0.938756	1354.1	pass	-0.0403387	-0.0223486	0.0550036
3	2	Dox	pass	NM_007294.3 NM_007297.3 NM_007298.3 NM_007299.3 NM_007300.3	672	BRCA1	BRCA1_1	NA	GGAACCUGUCUCCACAAAG	CUUUGUGGAGACAGGUUCC	Control	NA	1018	31.9061	0.838764	0.375635	pass	1345.33	0.938756	1354.1	pass	-0.0403387	-0.0223486	0.0550036
3	1	Dox	pass	NM_007294.3 NM_007297.3 NM_007298.3 NM_007299.3 NM_007300.3	672	BRCA1	BRCA1_1	NA	GGAACCUGUCUCCACAAAG	CUUUGUGGAGACAGGUUCC	Control	NA	1025	32.0156	0.822266	0.00981241	pass	1345.33	0.938756	1354.1	pass	-0.0403387	-0.0223486	0.0550036
3	1	Dox	pass	NM_007294.3 NM_007297.3 NM_007298.3 NM_007299.3 NM_007300.3	672	BRCA1	BRCA1_1	NA	GGAACCUGUCUCCACAAAG	CUUUGUGGAGACAGGUUCC	Control	NA	1113	33.3617	0.866902	0.253357	pass	1345.33	0.938756	1354.1	pass	-0.0403387	-0.0223486	0.0550036
3	1	Dox	pass	NM_007294.3 NM_007297.3 NM_007298.3 NM_007299.3 NM_007300.3	672	BRCA1	BRCA1_1	NA	GGAACCUGUCUCCACAAAG	CUUUGUGGAGACAGGUUCC	Control	NA	1041	32.2645	0.828659	0.00981241	pass	1345.33	0.938756	1354.1	pass	-0.0403387	-0.0223486	0.0550036
3	1	Dox	pass	NM_007294.3 NM_007297.3 NM_007298.3 NM_007299.3 NM_007300.3	672	BRCA1	BRCA1_1	NA	GGAACCUGUCUCCACAAAG	CUUUGUGGAGACAGGUUCC	Control	NA	1658	40.7185	1.05807	0.253357	pass	1345.33	0.938756	1354.1	pass	-0.0403387	-0.0223486	0.0550036
3	2	Dox	pass	NM_007294.3 NM_007297.3 NM_007298.3 NM_007299.3 NM_007300.3	672	BRCA1	BRCA1_1	NA	GGAACCUGUCUCCACAAAG	CUUUGUGGAGACAGGUUCC	Control	NA	1121	33.4813	0.864733	0.324578	pass	1345.33	0.938756	1354.1	pass	-0.0403387	-0.0223486	0.0550036
3	2	Dox	pass	NM_007294.3 NM_007297.3 NM_007298.3 NM_007299.3 NM_007300.3	672	BRCA1	BRCA1_1	NA	GGAACCUGUCUCCACAAAG	CUUUGUGGAGACAGGUUCC	Control	NA	1570	39.6232	1.0104	-0.199505	pass	1345.33	0.938756	1354.1	pass	-0.0403387	-0.0223486	0.0550036
3	2	Dox	pass	NM_007294.3 NM_007297.3 NM_007298.3 NM_007299.3 NM_007300.3	672	BRCA1	BRCA1_1	NA	GGAACCUGUCUCCACAAAG	CUUUGUGGAGACAGGUUCC	Control	NA	922	30.3645	0.798236	0.375635	pass	1345.33	0.938756	1354.1	pass	-0.0403387	-0.0223486	0.0550036
3	2	Dox	pass	NM_007294.3 NM_007297.3 NM_007298.3 NM_007299.3 NM_007300.3	672	BRCA1	BRCA1_1	NA	GGAACCUGUCUCCACAAAG	CUUUGUGGAGACAGGUUCC	Control	NA	1085	32.9393	0.850734	0.324578	pass	1345.33	0.938756	1354.1	pass	-0.0403387	-0.0223486	0.0550036
3	1	Dox	pass	NM_007294.3 NM_007297.3 NM_007298.3 NM_007299.3 NM_007300.3	672	BRCA1	BRCA1_1	NA	GGAACCUGUCUCCACAAAG	CUUUGUGGAGACAGGUUCC	Control	NA	1658	40.7185	1.02896	0.0162815	pass	1345.33	0.938756	1354.1	pass	-0.0403387	-0.0223486	0.0550036
3	1	Dox	pass	NM_007294.3 NM_007297.3 NM_007298.3 NM_007299.3 NM_007300.3	672	BRCA1	BRCA1_1	NA	GGAACCUGUCUCCACAAAG	CUUUGUGGAGACAGGUUCC	Control	NA	1533	39.1535	1.00559	0.00981241	pass	1345.33	0.938756	1354.1	pass	-0.0403387	-0.0223486	0.0550036
3	1	Dox	pass	NM_007294.3 NM_007297.3 NM_007298.3 NM_007299.3 NM_007300.3	672	BRCA1	BRCA1_1	NA	GGAACCUGUCUCCACAAAG	CUUUGUGGAGACAGGUUCC	Control	NA	1277	35.7351	0.903025	0.0162815	pass	1345.33	0.938756	1354.1	pass	-0.0403387	-0.0223486	0.0550036
3	2	Dox	pass	NM_007294.3 NM_007297.3 NM_007298.3 NM_007299.3 NM_007300.3	672	BRCA1	BRCA1_1	NA	GGAACCUGUCUCCACAAAG	CUUUGUGGAGACAGGUUCC	Control	NA	1621	40.2616	1.02668	-0.199505	pass	1345.33	0.938756	1354.1	pass	-0.0403387	-0.0223486	0.0550036
3	2	Dox	pass	NM_007294	672	BRCA1	BRCA1_1	s459	CAUGCAACAUAACCUGAUAtt	UAUCAGGUUAUGUUGCAUGgt	TargetSiRNA	NA	1680	40.9878	1.0452	-0.199505	pass	1345.33	0.938756	1354.1	pass	-0.0403387	-0.0223486	0.0550036
3	1	Dox	pass	NM_007294.3 NM_007297.3 NM_007298.3 NM_007299.3 NM_007300.3	672	BRCA1	BRCA1_1	NA	GGAACCUGUCUCCACAAAG	CUUUGUGGAGACAGGUUCC	Control	NA	1592	39.8999	1.02476	0.00981241	pass	1345.33	0.938756	1354.1	pass	-0.0403387	-0.0223486	0.0550036
3	2	Dox	pass	NM_007294.3 NM_007297.3 NM_007298.3 NM_007299.3 NM_007300.3	672	BRCA1	BRCA1_1	NA	GGAACCUGUCUCCACAAAG	CUUUGUGGAGACAGGUUCC	Control	NA	1148	33.8821	0.875084	0.324578	pass	1345.33	0.938756	1354.1	pass	-0.0403387	-0.0223486	0.0550036
3	1	noDox	pass	NM_007294.3 NM_007297.3 NM_007298.3 NM_007299.3 NM_007300.3	672	BRCA1	BRCA1_1	NA	GGAACCUGUCUCCACAAAG	CUUUGUGGAGACAGGUUCC	Control	NA	1330	36.4692	0.939921	0.613158	pass	1410.42	0.983979	1354.1	pass	-0.0403387	-0.0223486	0.0550036
3	1	noDox	pass	NM_007294	672	BRCA1	BRCA1_1	s459	CAUGCAACAUAACCUGAUAtt	UAUCAGGUUAUGUUGCAUGgt	TargetSiRNA	NA	1767	42.0357	1.15069	0.777846	pass	1410.42	0.983979	1354.1	pass	-0.0403387	-0.0223486	0.0550036
3	2	noDox	pass	NM_007294.3 NM_007297.3 NM_007298.3 NM_007299.3 NM_007300.3	672	BRCA1	BRCA1_1	NA	GGAACCUGUCUCCACAAAG	CUUUGUGGAGACAGGUUCC	Control	NA	1289	35.9026	0.93801	-0.198607	pass	1410.42	0.983979	1354.1	pass	-0.0403387	-0.0223486	0.0550036
3	2	noDox	pass	NM_007294.3 NM_007297.3 NM_007298.3 NM_007299.3 NM_007300.3	672	BRCA1	BRCA1_1	NA	GGAACCUGUCUCCACAAAG	CUUUGUGGAGACAGGUUCC	Control	NA	1316	36.2767	0.947783	-0.198607	pass	1410.42	0.983979	1354.1	pass	-0.0403387	-0.0223486	0.0550036
3	2	noDox	pass	NM_007294.3 NM_007297.3 NM_007298.3 NM_007299.3 NM_007300.3	672	BRCA1	BRCA1_1	NA	GGAACCUGUCUCCACAAAG	CUUUGUGGAGACAGGUUCC	Control	NA	1266	35.5809	0.909346	-0.0882902	pass	1410.42	0.983979	1354.1	pass	-0.0403387	-0.0223486	0.0550036
3	1	noDox	pass	NM_007294.3 NM_007297.3 NM_007298.3 NM_007299.3 NM_007300.3	672	BRCA1	BRCA1_1	NA	GGAACCUGUCUCCACAAAG	CUUUGUGGAGACAGGUUCC	Control	NA	1531	39.128	1.0711	0.777846	pass	1410.42	0.983979	1354.1	pass	-0.0403387	-0.0223486	0.0550036
3	1	noDox	pass	NM_007294.3 NM_007297.3 NM_007298.3 NM_007299.3 NM_007300.3	672	BRCA1	BRCA1_1	NA	GGAACCUGUCUCCACAAAG	CUUUGUGGAGACAGGUUCC	Control	NA	999	31.607	0.816008	-0.112469	pass	1410.42	0.983979	1354.1	pass	-0.0403387	-0.0223486	0.0550036
3	1	noDox	pass	NM_007294.3 NM_007297.3 NM_007298.3 NM_007299.3 NM_007300.3	672	BRCA1	BRCA1_1	NA	GGAACCUGUCUCCACAAAG	CUUUGUGGAGACAGGUUCC	Control	NA	1061	32.573	0.840948	-0.112469	pass	1410.42	0.983979	1354.1	pass	-0.0403387	-0.0223486	0.0550036
3	1	noDox	pass	NM_007294.3 NM_007297.3 NM_007298.3 NM_007299.3 NM_007300.3	672	BRCA1	BRCA1_1	NA	GGAACCUGUCUCCACAAAG	CUUUGUGGAGACAGGUUCC	Control	NA	1373	37.054	0.956636	-0.112469	pass	1410.42	0.983979	1354.1	pass	-0.0403387	-0.0223486	0.0550036
3	2	noDox	pass	NM_007294.3 NM_007297.3 NM_007298.3 NM_007299.3 NM_007300.3	672	BRCA1	BRCA1_1	NA	GGAACCUGUCUCCACAAAG	CUUUGUGGAGACAGGUUCC	Control	NA	1141	33.7787	0.863287	-0.0882902	pass	1410.42	0.983979	1354.1	pass	-0.0403387	-0.0223486	0.0550036
3	2	noDox	pass	NM_007294	672	BRCA1	BRCA1_1	s459	CAUGCAACAUAACCUGAUAtt	UAUCAGGUUAUGUUGCAUGgt	TargetSiRNA	NA	1282	35.805	0.915074	-0.0882902	pass	1410.42	0.983979	1354.1	pass	-0.0403387	-0.0223486	0.0550036
3	1	noDox	pass	NM_007294.3 NM_007297.3 NM_007298.3 NM_007299.3 NM_007300.3	672	BRCA1	BRCA1_1	NA	GGAACCUGUCUCCACAAAG	CUUUGUGGAGACAGGUUCC	Control	NA	1858	43.1045	1.17995	0.777846	pass	1410.42	0.983979	1354.1	pass	-0.0403387	-0.0223486	0.0550036
3	2	noDox	pass	NM_007294.3 NM_007297.3 NM_007298.3 NM_007299.3 NM_007300.3	672	BRCA1	BRCA1_1	NA	GGAACCUGUCUCCACAAAG	CUUUGUGGAGACAGGUUCC	Control	NA	1291	35.9305	0.963731	0.237185	pass	1410.42	0.983979	1354.1	pass	-0.0403387	-0.0223486	0.0550036
3	1	noDox	pass	NM_007294.3 NM_007297.3 NM_007298.3 NM_007299.3 NM_007300.3	672	BRCA1	BRCA1_1	NA	GGAACCUGUCUCCACAAAG	CUUUGUGGAGACAGGUUCC	Control	NA	1267	35.5949	0.917389	0.613158	pass	1410.42	0.983979	1354.1	pass	-0.0403387	-0.0223486	0.0550036
3	2	noDox	pass	NM_007294.3 NM_007297.3 NM_007298.3 NM_007299.3 NM_007300.3	672	BRCA1	BRCA1_1	NA	GGAACCUGUCUCCACAAAG	CUUUGUGGAGACAGGUUCC	Control	NA	1422	37.7094	1.01145	0.237185	pass	1410.42	0.983979	1354.1	pass	-0.0403387	-0.0223486	0.0550036
3	1	noDox	pass	NM_007294.3 NM_007297.3 NM_007298.3 NM_007299.3 NM_007300.3	672	BRCA1	BRCA1_1	NA	GGAACCUGUCUCCACAAAG	CUUUGUGGAGACAGGUUCC	Control	NA	1787	42.2729	1.0895	0.613158	pass	1410.42	0.983979	1354.1	pass	-0.0403387	-0.0223486	0.0550036
3	2	noDox	pass	NM_007294.3 NM_007297.3 NM_007298.3 NM_007299.3 NM_007300.3	672	BRCA1	BRCA1_1	NA	GGAACCUGUCUCCACAAAG	CUUUGUGGAGACAGGUUCC	Control	NA	1111	33.3317	0.894025	0.237185	pass	1410.42	0.983979	1354.1	pass	-0.0403387	-0.0223486	0.0550036
3	2	noDox	pass	NM_007294.3 NM_007297.3 NM_007298.3 NM_007299.3 NM_007300.3	672	BRCA1	BRCA1_1	NA	GGAACCUGUCUCCACAAAG	CUUUGUGGAGACAGGUUCC	Control	NA	1236	35.1568	0.918524	-0.198607	pass	1410.42	0.983979	1354.1	pass	-0.0403387	-0.0223486	0.0550036
3	2	noDox	pass	NM_007294.3 NM_007297.3 NM_007298.3 NM_007299.3 NM_007300.3	672	BRCA1	BRCA1_1	NA	GGAACCUGUCUCCACAAAG	CUUUGUGGAGACAGGUUCC	Control	NA	1597	39.9625	1.02133	-0.0882902	pass	1410.42	0.983979	1354.1	pass	-0.0403387	-0.0223486	0.0550036
3	1	noDox	pass	NM_007294.3 NM_007297.3 NM_007298.3 NM_007299.3 NM_007300.3	672	BRCA1	BRCA1_1	NA	GGAACCUGUCUCCACAAAG	CUUUGUGGAGACAGGUUCC	Control	NA	2074	45.5412	1.24665	0.777846	pass	1410.42	0.983979	1354.1	pass	-0.0403387	-0.0223486	0.0550036
3	2	noDox	pass	NM_007294.3 NM_007297.3 NM_007298.3 NM_007299.3 NM_007300.3	672	BRCA1	BRCA1_1	NA	GGAACCUGUCUCCACAAAG	CUUUGUGGAGACAGGUUCC	Control	NA	1672	40.8901	1.09676	0.237185	pass	1410.42	0.983979	1354.1	pass	-0.0403387	-0.0223486	0.0550036
3	1	noDox	pass	NM_007294.3 NM_007297.3 NM_007298.3 NM_007299.3 NM_007300.3	672	BRCA1	BRCA1_1	NA	GGAACCUGUCUCCACAAAG	CUUUGUGGAGACAGGUUCC	Control	NA	1494	38.6523	0.9979	-0.112469	pass	1410.42	0.983979	1354.1	pass	-0.0403387	-0.0223486	0.0550036
3	1	noDox	pass	NM_007294.3 NM_007297.3 NM_007298.3 NM_007299.3 NM_007300.3	672	BRCA1	BRCA1_1	NA	GGAACCUGUCUCCACAAAG	CUUUGUGGAGACAGGUUCC	Control	NA	1636	40.4475	1.04245	0.613158	pass	1410.42	0.983979	1354.1	pass	-0.0403387	-0.0223486	0.0550036
3	1	noDox	pass	NM_007294.3 NM_007297.3 NM_007298.3 NM_007299.3 NM_007300.3	672	BRCA1	BRCA1_1	NA	GGAACCUGUCUCCACAAAG	CUUUGUGGAGACAGGUUCC	Control	NA	1050	32.4037	0.887025	0.777846	pass	1410.42	0.983979	1354.1	pass	-0.0403387	-0.0223486	0.0550036
3	1	Dox	pass	NM_007294	672	BRCA1	BRCA1_2	s457	GGGAUACCAUGCAACAUAAtt	UUAUGUUGCAUGGUAUCCCtc	TargetSiRNA	NA	1182	34.3802	0.882997	0.00981241	pass	1330	0.946826	1035.25	pass	0.078402	-0.0734119	0.0550036
3	2	Dox	pass	NM_007294	672	BRCA1	BRCA1_2	s457	GGGAUACCAUGCAACAUAAtt	UUAUGUUGCAUGGUAUCCCtc	TargetSiRNA	NA	1478	38.4448	1.01066	0.375635	pass	1330	0.946826	1035.25	pass	0.078402	-0.0734119	0.0550036
3	1	noDox	pass	NM_007294	672	BRCA1	BRCA1_2	s457	GGGAUACCAUGCAACAUAAtt	UUAUGUUGCAUGGUAUCCCtc	TargetSiRNA	NA	1251	35.3695	0.913146	-0.112469	pass	1133	0.872756	1035.25	pass	0.078402	-0.0734119	0.0550036
3	2	noDox	pass	NM_007294	672	BRCA1	BRCA1_2	s457	GGGAUACCAUGCAACAUAAtt	UUAUGUUGCAUGGUAUCCCtc	TargetSiRNA	NA	1015	31.8591	0.832366	-0.198607	pass	1133	0.872756	1035.25	pass	0.078402	-0.0734119	0.0550036
3	2	Dox	pass	NM_007294	672	BRCA1	BRCA1_3	s458	CAGCUACCCUUCCAUCAUAtt	UAUGAUGGAAGGGUAGCUGtt	TargetSiRNA	NA	549	23.4307	0.605153	0.324578	pass	809	0.715684	818.5	pass	-0.139346	-0.0697075	0.0550036
3	1	Dox	pass	NM_007294	672	BRCA1	BRCA1_3	s458	CAGCUACCCUUCCAUCAUAtt	UAUGAUGGAAGGGUAGCUGtt	TargetSiRNA	NA	1069	32.6956	0.826215	0.0162815	pass	809	0.715684	818.5	pass	-0.139346	-0.0697075	0.0550036
3	1	noDox	pass	NM_007294	672	BRCA1	BRCA1_3	s458	CAGCUACCCUUCCAUCAUAtt	UAUGAUGGAAGGGUAGCUGtt	TargetSiRNA	NA	1255	35.426	0.913034	0.613158	pass	1078.5	0.859295	818.5	pass	-0.139346	-0.0697075	0.0550036
3	2	noDox	pass	NM_007294	672	BRCA1	BRCA1_3	s458	CAGCUACCCUUCCAUCAUAtt	UAUGAUGGAAGGGUAGCUGtt	TargetSiRNA	NA	902	30.0333	0.805556	0.237185	pass	1078.5	0.859295	818.5	pass	-0.139346	-0.0697075	0.0550036
2	1	Dox	fail	NM_024814	79872	CBLL1	CBLL1_1	s36537	GGAUGACUCAAAUUCAGGUtt	ACCUGAAUUUGAGUCAUCCtg	TargetSiRNA	NA	NA	NA	NA	NA	NA	576	0.692284	1218.33	pass	-0.423306	-0.0907003	0.0580031
2	1	noDox	fail	NM_024814	79872	CBLL1	CBLL1_1	s36537	GGAUGACUCAAAUUCAGGUtt	ACCUGAAUUUGAGUCAUCCtg	TargetSiRNA	NA	NA	NA	NA	0.419074	NA	1619	1.12115	1218.33	pass	-0.423306	-0.0907003	0.0580031
1	2	Dox	pass	NM_024814	79872	CBLL1	CBLL1_1	s36537	GGAUGACUCAAAUUCAGGUtt	ACCUGAAUUUGAGUCAUCCtg	TargetSiRNA	NA	1234	35.1283	1.01245	-0.0565886	pass	1596	1.11965	1218.33	pass	0.291424	-0.0907003	0.0580031
1	1	Dox	pass	NM_024814	79872	CBLL1	CBLL1_1	s36537	GGAUGACUCAAAUUCAGGUtt	ACCUGAAUUUGAGUCAUCCtg	TargetSiRNA	NA	1958	44.2493	1.22684	-0.0894356	pass	1596	1.11965	1218.33	pass	0.291424	-0.0907003	0.0580031
1	2	noDox	pass	NM_024814	79872	CBLL1	CBLL1_1	s36537	GGAUGACUCAAAUUCAGGUtt	ACCUGAAUUUGAGUCAUCCtg	TargetSiRNA	NA	1215	34.8569	0.860597	0.268977	pass	1182	0.832355	1218.33	pass	0.291424	-0.0907003	0.0580031
1	1	noDox	pass	NM_024814	79872	CBLL1	CBLL1_1	s36537	GGAUGACUCAAAUUCAGGUtt	ACCUGAAUUUGAGUCAUCCtg	TargetSiRNA	NA	1149	33.8969	0.804112	-0.0365347	pass	1182	0.832355	1218.33	pass	0.291424	-0.0907003	0.0580031
1	1	Dox	pass	NM_024814	79872	CBLL1	CBLL1_2	s36538	CUUUCGUAUUUCAACAAGAtt	UCUUGUUGAAAUACGAAAGgt	TargetSiRNA	NA	655	25.593	0.673785	-0.0038122	pass	1009.5	0.855193	1464.33	pass	-0.0558632	-0.0214447	0.0580031
1	2	Dox	pass	NM_024814	79872	CBLL1	CBLL1_2	s36538	CUUUCGUAUUUCAACAAGAtt	UCUUGUUGAAAUACGAAAGgt	TargetSiRNA	NA	1364	36.9324	1.0366	-0.329553	pass	1009.5	0.855193	1464.33	pass	-0.0558632	-0.0214447	0.0580031
1	1	noDox	pass	NM_024814	79872	CBLL1	CBLL1_2	s36538	CUUUCGUAUUUCAACAAGAtt	UCUUGUUGAAAUACGAAAGgt	TargetSiRNA	NA	2124	46.0869	1.10408	0.367524	pass	1502	0.915601	1464.33	pass	-0.0558632	-0.0214447	0.0580031
1	2	noDox	pass	NM_024814	79872	CBLL1	CBLL1_2	s36538	CUUUCGUAUUUCAACAAGAtt	UCUUGUUGAAAUACGAAAGgt	TargetSiRNA	NA	880	29.6648	0.727121	0.0515867	pass	1502	0.915601	1464.33	pass	-0.0558632	-0.0214447	0.0580031
1	1	Dox	pass	NM_024814	79872	CBLL1	CBLL1_3	s36539	GACGAAUUCCUAUAAAGCUtt	AGCUUUAUAGGAAUUCGUCtg	TargetSiRNA	NA	528	22.9783	0.592605	0.297727	pass	354.5	0.4747	472.833	pass	-0.150264	-0.0218453	0.0580031
1	2	Dox	pass	NM_024814	79872	CBLL1	CBLL1_3	s36539	GACGAAUUCCUAUAAAGCUtt	AGCUUUAUAGGAAUUCGUCtg	TargetSiRNA	NA	181	13.4536	0.356794	0.314875	pass	354.5	0.4747	472.833	pass	-0.150264	-0.0218453	0.0580031
1	2	noDox	pass	NM_024814	79872	CBLL1	CBLL1_3	s36539	GACGAAUUCCUAUAAAGCUtt	AGCUUUAUAGGAAUUCGUCtg	TargetSiRNA	NA	515	22.6936	0.589496	0.271202	pass	597.5	0.628082	472.833	pass	-0.150264	-0.0218453	0.0580031
1	1	noDox	pass	NM_024814	79872	CBLL1	CBLL1_3	s36539	GACGAAUUCCUAUAAAGCUtt	AGCUUUAUAGGAAUUCGUCtg	TargetSiRNA	NA	680	26.0768	0.666667	0.278551	pass	597.5	0.628082	472.833	pass	-0.150264	-0.0218453	0.0580031
2	2	Dox	pass	NM_024814	79872	CBLL1	CBLL1_1	s36537	GGAUGACUCAAAUUCAGGUtt	ACCUGAAUUUGAGUCAUCCtg	TargetSiRNA	NA	576	24	0.692284	-0.0573753	pass	576	0.692284	1218.33	pass	-0.423306	-0.0907003	0.0580031
2	2	noDox	pass	NM_024814	79872	CBLL1	CBLL1_1	s36537	GGAUGACUCAAAUUCAGGUtt	ACCUGAAUUUGAGUCAUCCtg	TargetSiRNA	NA	1619	40.2368	1.12115	0.622896	pass	1619	1.12115	1218.33	pass	-0.423306	-0.0907003	0.0580031
2	2	Dox	pass	NM_024814	79872	CBLL1	CBLL1_2	s36538	CUUUCGUAUUUCAACAAGAtt	UCUUGUUGAAAUACGAAAGgt	TargetSiRNA	NA	1786	42.2611	1.1241	-0.289856	pass	1610	1.08558	1464.33	pass	-0.0849752	-0.0214447	0.0580031
2	1	Dox	pass	NM_024814	79872	CBLL1	CBLL1_2	s36538	CUUUCGUAUUUCAACAAGAtt	UCUUGUUGAAAUACGAAAGgt	TargetSiRNA	NA	1434	37.8682	1.04706	0.0858717	pass	1610	1.08558	1464.33	pass	-0.0849752	-0.0214447	0.0580031
2	2	noDox	pass	NM_024814	79872	CBLL1	CBLL1_2	s36538	CUUUCGUAUUUCAACAAGAtt	UCUUGUUGAAAUACGAAAGgt	TargetSiRNA	NA	1861	43.1393	1.2011	0.474823	pass	1790	1.17639	1464.33	pass	-0.0849752	-0.0214447	0.0580031
2	1	noDox	pass	NM_024814	79872	CBLL1	CBLL1_2	s36538	CUUUCGUAUUUCAACAAGAtt	UCUUGUUGAAAUACGAAAGgt	TargetSiRNA	NA	1719	41.4608	1.15169	-0.30285	pass	1790	1.17639	1464.33	pass	-0.0849752	-0.0214447	0.0580031
2	2	Dox	pass	NM_024814	79872	CBLL1	CBLL1_3	s36539	GACGAAUUCCUAUAAAGCUtt	AGCUUUAUAGGAAUUCGUCtg	TargetSiRNA	NA	653	25.5539	0.739218	0.0370322	pass	583.5	0.694152	472.833	pass	0.109652	-0.0218453	0.0580031
2	1	Dox	pass	NM_024814	79872	CBLL1	CBLL1_3	s36539	GACGAAUUCCUAUAAAGCUtt	AGCUUUAUAGGAAUUCGUCtg	TargetSiRNA	NA	514	22.6716	0.649085	0.179348	pass	583.5	0.694152	472.833	pass	0.109652	-0.0218453	0.0580031
2	1	noDox	pass	NM_024814	79872	CBLL1	CBLL1_3	s36539	GACGAAUUCCUAUAAAGCUtt	AGCUUUAUAGGAAUUCGUCtg	TargetSiRNA	NA	821	28.6531	0.781761	0.834629	pass	528	0.587415	472.833	pass	0.109652	-0.0218453	0.0580031
2	2	noDox	pass	NM_024814	79872	CBLL1	CBLL1_3	s36539	GACGAAUUCCUAUAAAGCUtt	AGCUUUAUAGGAAUUCGUCtg	TargetSiRNA	NA	235	15.3297	0.393069	-0.0805388	pass	528	0.587415	472.833	pass	0.109652	-0.0218453	0.0580031
3	1	Dox	pass	NM_024814	79872	CBLL1	CBLL1_1	s36537	GGAUGACUCAAAUUCAGGUtt	ACCUGAAUUUGAGUCAUCCtg	TargetSiRNA	NA	905	30.0832	0.781712	0.253357	pass	1014	0.818129	1218.33	pass	-0.140219	-0.0907003	0.0580031
3	2	Dox	pass	NM_024814	79872	CBLL1	CBLL1_1	s36537	GGAUGACUCAAAUUCAGGUtt	ACCUGAAUUUGAGUCAUCCtg	TargetSiRNA	NA	1123	33.5112	0.854546	-0.199505	pass	1014	0.818129	1218.33	pass	-0.140219	-0.0907003	0.0580031
3	1	noDox	pass	NM_024814	79872	CBLL1	CBLL1_1	s36537	GGAUGACUCAAAUUCAGGUtt	ACCUGAAUUUGAGUCAUCCtg	TargetSiRNA	NA	1447	38.0395	1.0413	0.777846	pass	1323	0.963128	1218.33	pass	-0.140219	-0.0907003	0.0580031
3	2	noDox	pass	NM_024814	79872	CBLL1	CBLL1_1	s36537	GGAUGACUCAAAUUCAGGUtt	ACCUGAAUUUGAGUCAUCCtg	TargetSiRNA	NA	1199	34.6266	0.884957	-0.0882902	pass	1323	0.963128	1218.33	pass	-0.140219	-0.0907003	0.0580031
3	1	Dox	pass	NM_024814	79872	CBLL1	CBLL1_2	s36538	CUUUCGUAUUUCAACAAGAtt	UCUUGUUGAAAUACGAAAGgt	TargetSiRNA	NA	1086	32.9545	0.84638	0.00981241	pass	1556	1.01483	1464.33	pass	0.0765045	-0.0214447	0.0580031
3	2	Dox	pass	NM_024814	79872	CBLL1	CBLL1_2	s36538	CUUUCGUAUUUCAACAAGAtt	UCUUGUUGAAAUACGAAAGgt	TargetSiRNA	NA	2026	45.0111	1.18327	0.375635	pass	1556	1.01483	1464.33	pass	0.0765045	-0.0214447	0.0580031
3	2	noDox	pass	NM_024814	79872	CBLL1	CBLL1_2	s36538	CUUUCGUAUUUCAACAAGAtt	UCUUGUUGAAAUACGAAAGgt	TargetSiRNA	NA	1299	36.0416	0.941642	-0.198607	pass	1318.5	0.943003	1464.33	pass	0.0765045	-0.0214447	0.0580031
3	1	noDox	pass	NM_024814	79872	CBLL1	CBLL1_2	s36538	CUUUCGUAUUUCAACAAGAtt	UCUUGUUGAAAUACGAAAGgt	TargetSiRNA	NA	1338	36.5787	0.944364	-0.112469	pass	1318.5	0.943003	1464.33	pass	0.0765045	-0.0214447	0.0580031
3	2	Dox	pass	NM_024814	79872	CBLL1	CBLL1_3	s36539	GACGAAUUCCUAUAAAGCUtt	AGCUUUAUAGGAAUUCGUCtg	TargetSiRNA	NA	322	17.9444	0.463454	0.324578	pass	361.5	0.484742	472.833	pass	-0.0249236	-0.0218453	0.0580031
3	1	Dox	pass	NM_024814	79872	CBLL1	CBLL1_3	s36539	GACGAAUUCCUAUAAAGCUtt	AGCUUUAUAGGAAUUCGUCtg	TargetSiRNA	NA	401	20.025	0.50603	0.0162815	pass	361.5	0.484742	472.833	pass	-0.0249236	-0.0218453	0.0580031
3	2	noDox	pass	NM_024814	79872	CBLL1	CBLL1_3	s36539	GACGAAUUCCUAUAAAGCUtt	AGCUUUAUAGGAAUUCGUCtg	TargetSiRNA	NA	203	14.2478	0.382156	0.237185	pass	412	0.512208	472.833	pass	-0.0249236	-0.0218453	0.0580031
3	1	noDox	pass	NM_024814	79872	CBLL1	CBLL1_3	s36539	GACGAAUUCCUAUAAAGCUtt	AGCUUUAUAGGAAUUCGUCtg	TargetSiRNA	NA	621	24.9199	0.64226	0.613158	pass	412	0.512208	472.833	pass	-0.0249236	-0.0218453	0.0580031
2	1	Dox	fail	NM_001081640	5591	PRKDC	PRKDC_1	s773	GCGUUGGAGUGCUACAACAtt	UGUUGUAGCACUCCAACGCgg	TargetSiRNA	NA	NA	NA	NA	NA	NA	208	0.416011	309.75	pass	-0.152195	-0.0874426	0.0596486
2	1	noDox	fail	NM_001081640	5591	PRKDC	PRKDC_1	s773	GCGUUGGAGUGCUACAACAtt	UGUUGUAGCACUCCAACGCgg	TargetSiRNA	NA	NA	NA	NA	0.419074	NA	420	0.57104	309.75	pass	-0.152195	-0.0874426	0.0596486
2	1	noDox	fail	NM_001081640	5591	PRKDC	PRKDC_2	s774	GCGCUUUUCUGGGUGAACUtt	AGUUCACCCAGAAAAGCGCgg	TargetSiRNA	NA	NA	NA	NA	-0.30285	NA	961	0.863111	1408.67	pass	0.118389	0.0442701	0.0596486
1	2	Dox	pass	NM_001081640	5591	PRKDC	PRKDC_1	s773	GCGUUGGAGUGCUACAACAtt	UGUUGUAGCACUCCAACGCgg	TargetSiRNA	NA	51	7.14143	0.205826	-0.0565886	pass	147	0.319014	309.75	pass	-0.020769	-0.0874426	0.0596486
1	1	Dox	pass	NM_001081640	5591	PRKDC	PRKDC_1	s773	GCGUUGGAGUGCUACAACAtt	UGUUGUAGCACUCCAACGCgg	TargetSiRNA	NA	243	15.5885	0.432201	-0.0894356	pass	147	0.319014	309.75	pass	-0.020769	-0.0874426	0.0596486
1	1	noDox	pass	NM_001081640	5591	PRKDC	PRKDC_1	s773	GCGUUGGAGUGCUACAACAtt	UGUUGUAGCACUCCAACGCgg	TargetSiRNA	NA	163	12.7671	0.302866	-0.0365347	pass	200	0.341478	309.75	pass	-0.020769	-0.0874426	0.0596486
1	2	noDox	pass	NM_001081640	5591	PRKDC	PRKDC_1	s773	GCGUUGGAGUGCUACAACAtt	UGUUGUAGCACUCCAACGCgg	TargetSiRNA	NA	237	15.3948	0.38009	0.268977	pass	200	0.341478	309.75	pass	-0.020769	-0.0874426	0.0596486
1	2	Dox	pass	NM_001081640	5591	PRKDC	PRKDC_2	s774	GCGCUUUUCUGGGUGAACUtt	AGUUCACCCAGAAAAGCGCgg	TargetSiRNA	NA	1841	42.9069	1.20429	-0.329553	pass	1254.5	0.942365	1408.67	pass	-0.170656	0.0442701	0.0596486
1	1	Dox	pass	NM_001081640	5591	PRKDC	PRKDC_2	s774	GCGCUUUUCUGGGUGAACUtt	AGUUCACCCAGAAAAGCGCgg	TargetSiRNA	NA	668	25.8457	0.680438	-0.0038122	pass	1254.5	0.942365	1408.67	pass	-0.170656	0.0442701	0.0596486
1	1	noDox	pass	NM_001081640	5591	PRKDC	PRKDC_2	s774	GCGCUUUUCUGGGUGAACUtt	AGUUCACCCAGAAAAGCGCgg	TargetSiRNA	NA	1906	43.6578	1.04589	0.367524	pass	2134	1.11857	1408.67	pass	-0.170656	0.0442701	0.0596486
1	2	noDox	pass	NM_001081640	5591	PRKDC	PRKDC_2	s774	GCGCUUUUCUGGGUGAACUtt	AGUUCACCCAGAAAAGCGCgg	TargetSiRNA	NA	2362	48.6004	1.19126	0.0515867	pass	2134	1.11857	1408.67	pass	-0.170656	0.0442701	0.0596486
1	1	Dox	pass	NM_001081640	5591	PRKDC	PRKDC_3	s775	CAAGCGACUUUAUAGCCUUtt	AAGGCUAUAAAGUCGCUUGaa	TargetSiRNA	NA	1115	33.3916	0.861164	0.297727	pass	675	0.633856	1496.92	pass	-0.495225	-0.0893954	0.0596486
1	2	Dox	pass	NM_001081640	5591	PRKDC	PRKDC_3	s775	CAAGCGACUUUAUAGCCUUtt	AAGGCUAUAAAGUCGCUUGaa	TargetSiRNA	NA	235	15.3297	0.406549	0.314875	pass	675	0.633856	1496.92	pass	-0.495225	-0.0893954	0.0596486
1	2	noDox	pass	NM_001081640	5591	PRKDC	PRKDC_3	s775	CAAGCGACUUUAUAGCCUUtt	AAGGCUAUAAAGUCGCUUGaa	TargetSiRNA	NA	1639	40.4846	1.05164	0.271202	pass	1954	1.13471	1496.92	pass	-0.495225	-0.0893954	0.0596486
1	1	noDox	pass	NM_001081640	5591	PRKDC	PRKDC_3	s775	CAAGCGACUUUAUAGCCUUtt	AAGGCUAUAAAGUCGCUUGaa	TargetSiRNA	NA	2269	47.634	1.21779	0.278551	pass	1954	1.13471	1496.92	pass	-0.495225	-0.0893954	0.0596486
2	2	Dox	pass	NM_001081640	5591	PRKDC	PRKDC_1	s773	GCGUUGGAGUGCUACAACAtt	UGUUGUAGCACUCCAACGCgg	TargetSiRNA	NA	208	14.4222	0.416011	-0.0573753	pass	208	0.416011	309.75	pass	-0.152195	-0.0874426	0.0596486
2	2	noDox	pass	NM_001081640	5591	PRKDC	PRKDC_1	s773	GCGUUGGAGUGCUACAACAtt	UGUUGUAGCACUCCAACGCgg	TargetSiRNA	NA	420	20.4939	0.57104	0.622896	pass	420	0.57104	309.75	pass	-0.152195	-0.0874426	0.0596486
2	2	Dox	pass	NM_001081640	5591	PRKDC	PRKDC_2	s774	GCGCUUUUCUGGGUGAACUtt	AGUUCACCCAGAAAAGCGCgg	TargetSiRNA	NA	1473	38.3797	1.02086	-0.289856	pass	1306.5	0.977217	1408.67	pass	0.118389	0.0442701	0.0596486
2	1	Dox	pass	NM_001081640	5591	PRKDC	PRKDC_2	s774	GCGCUUUUCUGGGUGAACUtt	AGUUCACCCAGAAAAGCGCgg	TargetSiRNA	NA	1140	33.7639	0.933574	0.0858717	pass	1306.5	0.977217	1408.67	pass	0.118389	0.0442701	0.0596486
2	2	noDox	pass	NM_001081640	5591	PRKDC	PRKDC_2	s774	GCGCUUUUCUGGGUGAACUtt	AGUUCACCCAGAAAAGCGCgg	TargetSiRNA	NA	961	31	0.863111	0.474823	pass	961	0.863111	1408.67	pass	0.118389	0.0442701	0.0596486
2	2	Dox	pass	NM_001081640	5591	PRKDC	PRKDC_3	s775	CAAGCGACUUUAUAGCCUUtt	AAGGCUAUAAAGUCGCUUGaa	TargetSiRNA	NA	1677	40.9512	1.18463	0.0370322	pass	1526	1.12313	1496.92	pass	0.121243	-0.0893954	0.0596486
2	1	Dox	pass	NM_001081640	5591	PRKDC	PRKDC_3	s775	CAAGCGACUUUAUAGCCUUtt	AAGGCUAUAAAGUCGCUUGaa	TargetSiRNA	NA	1375	37.081	1.06163	0.179348	pass	1526	1.12313	1496.92	pass	0.121243	-0.0893954	0.0596486
2	1	noDox	pass	NM_001081640	5591	PRKDC	PRKDC_3	s775	CAAGCGACUUUAUAGCCUUtt	AAGGCUAUAAAGUCGCUUGaa	TargetSiRNA	NA	1477	38.4318	1.04856	0.834629	pass	1447	1.00688	1496.92	pass	0.121243	-0.0893954	0.0596486
2	2	noDox	pass	NM_001081640	5591	PRKDC	PRKDC_3	s775	CAAGCGACUUUAUAGCCUUtt	AAGGCUAUAAAGUCGCUUGaa	TargetSiRNA	NA	1417	37.6431	0.965207	-0.0805388	pass	1447	1.00688	1496.92	pass	0.121243	-0.0893954	0.0596486
3	2	Dox	pass	NM_001081640	5591	PRKDC	PRKDC_1	s773	GCGUUGGAGUGCUACAACAtt	UGUUGUAGCACUCCAACGCgg	TargetSiRNA	NA	196	14	0.357004	-0.199505	pass	393	0.494089	309.75	pass	-0.0893638	-0.0874426	0.0596486
3	1	Dox	pass	NM_001081640	5591	PRKDC	PRKDC_1	s773	GCGUUGGAGUGCUACAACAtt	UGUUGUAGCACUCCAACGCgg	TargetSiRNA	NA	590	24.2899	0.631173	0.253357	pass	393	0.494089	309.75	pass	-0.0893638	-0.0874426	0.0596486
3	1	noDox	pass	NM_001081640	5591	PRKDC	PRKDC_1	s773	GCGUUGGAGUGCUACAACAtt	UGUUGUAGCACUCCAACGCgg	TargetSiRNA	NA	504	22.4499	0.614549	0.777846	pass	490.5	0.586363	309.75	pass	-0.0893638	-0.0874426	0.0596486
3	2	noDox	pass	NM_001081640	5591	PRKDC	PRKDC_1	s773	GCGUUGGAGUGCUACAACAtt	UGUUGUAGCACUCCAACGCgg	TargetSiRNA	NA	477	21.8403	0.558177	-0.0882902	pass	490.5	0.586363	309.75	pass	-0.0893638	-0.0874426	0.0596486
3	2	Dox	pass	NM_001081640	5591	PRKDC	PRKDC_2	s774	GCGCUUUUCUGGGUGAACUtt	AGUUCACCCAGAAAAGCGCgg	TargetSiRNA	NA	2131	46.1628	1.21355	0.375635	pass	1668.5	1.05273	1408.67	pass	0.185077	0.0442701	0.0596486
3	1	Dox	pass	NM_001081640	5591	PRKDC	PRKDC_2	s774	GCGCUUUUCUGGGUGAACUtt	AGUUCACCCAGAAAAGCGCgg	TargetSiRNA	NA	1206	34.7275	0.891916	0.00981241	pass	1668.5	1.05273	1408.67	pass	0.185077	0.0442701	0.0596486
3	2	noDox	pass	NM_001081640	5591	PRKDC	PRKDC_2	s774	GCGCUUUUCUGGGUGAACUtt	AGUUCACCCAGAAAAGCGCgg	TargetSiRNA	NA	1103	33.2114	0.867699	-0.198607	pass	1127.5	0.871984	1408.67	pass	0.185077	0.0442701	0.0596486
3	1	noDox	pass	NM_001081640	5591	PRKDC	PRKDC_2	s774	GCGCUUUUCUGGGUGAACUtt	AGUUCACCCAGAAAAGCGCgg	TargetSiRNA	NA	1152	33.9411	0.87627	-0.112469	pass	1127.5	0.871984	1408.67	pass	0.185077	0.0442701	0.0596486
3	2	Dox	pass	NM_001081640	5591	PRKDC	PRKDC_3	s775	CAAGCGACUUUAUAGCCUUtt	AAGGCUAUAAAGUCGCUUGaa	TargetSiRNA	NA	1773	42.107	1.08751	0.324578	pass	1898.5	1.11219	1496.92	pass	0.105796	-0.0893954	0.0596486
3	1	Dox	pass	NM_001081640	5591	PRKDC	PRKDC_3	s775	CAAGCGACUUUAUAGCCUUtt	AAGGCUAUAAAGUCGCUUGaa	TargetSiRNA	NA	2024	44.9889	1.13687	0.0162815	pass	1898.5	1.11219	1496.92	pass	0.105796	-0.0893954	0.0596486
3	1	noDox	pass	NM_001081640	5591	PRKDC	PRKDC_3	s775	CAAGCGACUUUAUAGCCUUtt	AAGGCUAUAAAGUCGCUUGaa	TargetSiRNA	NA	1541	39.2556	1.01173	0.613158	pass	1481	1.01141	1496.92	pass	0.105796	-0.0893954	0.0596486
3	2	noDox	pass	NM_001081640	5591	PRKDC	PRKDC_3	s775	CAAGCGACUUUAUAGCCUUtt	AAGGCUAUAAAGUCGCUUGaa	TargetSiRNA	NA	1421	37.6962	1.01109	0.237185	pass	1481	1.01141	1496.92	pass	0.105796	-0.0893954	0.0596486
2	1	Dox	fail	NM_032560	55671	SMEK1	SMEK1_1	s31224	GAAGAGAUGUGGUUUAACAtt	UGUUAAACCACAUCUCUUCtt	TargetSiRNA	NA	NA	NA	NA	NA	NA	840	0.836013	996.917	pass	-0.117465	-0.0588738	0.060323
1	1	Dox	pass	NM_032560	55671	SMEK1	SMEK1_1	s31224	GAAGAGAUGUGGUUUAACAtt	UGUUAAACCACAUCUCUUCtt	TargetSiRNA	NA	798	28.2489	0.783221	-0.0894356	pass	805.5	0.802506	996.917	pass	-0.0214146	-0.0588738	0.060323
1	2	Dox	pass	NM_032560	55671	SMEK1	SMEK1_1	s31224	GAAGAGAUGUGGUUUAACAtt	UGUUAAACCACAUCUCUUCtt	TargetSiRNA	NA	813	28.5132	0.821791	-0.0565886	pass	805.5	0.802506	996.917	pass	-0.0214146	-0.0588738	0.060323
1	1	noDox	pass	NM_032560	55671	SMEK1	SMEK1_1	s31224	GAAGAGAUGUGGUUUAACAtt	UGUUAAACCACAUCUCUUCtt	TargetSiRNA	NA	1063	32.6037	0.773434	-0.0365347	pass	1170.5	0.828031	996.917	pass	-0.0214146	-0.0588738	0.060323
1	2	noDox	pass	NM_032560	55671	SMEK1	SMEK1_1	s31224	GAAGAGAUGUGGUUUAACAtt	UGUUAAACCACAUCUCUUCtt	TargetSiRNA	NA	1278	35.7491	0.882627	0.268977	pass	1170.5	0.828031	996.917	pass	-0.0214146	-0.0588738	0.060323
1	2	Dox	pass	NM_032560	55671	SMEK1	SMEK1_2	s31225	GGAUCCCGCUACAAUCUGAtt	UCAGAUUGUAGCGGGAUCCat	TargetSiRNA	NA	770	27.7489	0.778843	-0.329553	pass	1124.5	0.89566	1418.5	pass	-0.188001	-0.019818	0.060323
1	1	Dox	pass	NM_032560	55671	SMEK1	SMEK1_2	s31225	GGAUCCCGCUACAAUCUGAtt	UCAGAUUGUAGCGGGAUCCat	TargetSiRNA	NA	1479	38.4578	1.01248	-0.0038122	pass	1124.5	0.89566	1418.5	pass	-0.188001	-0.019818	0.060323
1	2	noDox	pass	NM_032560	55671	SMEK1	SMEK1_2	s31225	GGAUCCCGCUACAAUCUGAtt	UCAGAUUGUAGCGGGAUCCat	TargetSiRNA	NA	1758	41.9285	1.02772	0.0515867	pass	2032	1.08907	1418.5	pass	-0.188001	-0.019818	0.060323
1	1	noDox	pass	NM_032560	55671	SMEK1	SMEK1_2	s31225	GGAUCCCGCUACAAUCUGAtt	UCAGAUUGUAGCGGGAUCCat	TargetSiRNA	NA	2306	48.0208	1.15041	0.367524	pass	2032	1.08907	1418.5	pass	-0.188001	-0.019818	0.060323
1	1	Dox	pass	NM_032560	55671	SMEK1	SMEK1_3	s31226	GCACCAUACCUACCACAUAtt	UAUGUGGUAGGUAUGGUGCtc	TargetSiRNA	NA	827	28.7576	0.741653	0.297727	pass	809.5	0.744001	1198	pass	-0.240865	-0.0357215	0.060323
1	2	Dox	pass	NM_032560	55671	SMEK1	SMEK1_3	s31226	GCACCAUACCUACCACAUAtt	UAUGUGGUAGGUAUGGUGCtc	TargetSiRNA	NA	792	28.1425	0.746348	0.314875	pass	809.5	0.744001	1198	pass	-0.240865	-0.0357215	0.060323
1	2	noDox	pass	NM_032560	55671	SMEK1	SMEK1_3	s31226	GCACCAUACCUACCACAUAtt	UAUGUGGUAGGUAUGGUGCtc	TargetSiRNA	NA	1506	38.8072	1.00807	0.271202	pass	1475	0.989779	1198	pass	-0.240865	-0.0357215	0.060323
1	1	noDox	pass	NM_032560	55671	SMEK1	SMEK1_3	s31226	GCACCAUACCUACCACAUAtt	UAUGUGGUAGGUAUGGUGCtc	TargetSiRNA	NA	1444	38	0.971489	0.278551	pass	1475	0.989779	1198	pass	-0.240865	-0.0357215	0.060323
2	2	Dox	pass	NM_032560	55671	SMEK1	SMEK1_1	s31224	GAAGAGAUGUGGUUUAACAtt	UGUUAAACCACAUCUCUUCtt	TargetSiRNA	NA	840	28.9828	0.836013	-0.0573753	pass	840	0.836013	996.917	pass	-0.117465	-0.0588738	0.060323
2	2	noDox	pass	NM_032560	55671	SMEK1	SMEK1_1	s31224	GAAGAGAUGUGGUUUAACAtt	UGUUAAACCACAUCUCUUCtt	TargetSiRNA	NA	1038	32.218	0.89772	0.622896	pass	1239.5	0.958234	996.917	pass	-0.117465	-0.0588738	0.060323
2	1	noDox	pass	NM_032560	55671	SMEK1	SMEK1_1	s31224	GAAGAGAUGUGGUUUAACAtt	UGUUAAACCACAUCUCUUCtt	TargetSiRNA	NA	1441	37.9605	1.01875	0.419074	pass	1239.5	0.958234	996.917	pass	-0.117465	-0.0588738	0.060323
2	1	Dox	pass	NM_032560	55671	SMEK1	SMEK1_2	s31225	GGAUCCCGCUACAAUCUGAtt	UCAGAUUGUAGCGGGAUCCat	TargetSiRNA	NA	1686	41.0609	1.13534	0.0858717	pass	1502	1.0505	1418.5	pass	0.118666	-0.019818	0.060323
2	2	Dox	pass	NM_032560	55671	SMEK1	SMEK1_2	s31225	GGAUCCCGCUACAAUCUGAtt	UCAGAUUGUAGCGGGAUCCat	TargetSiRNA	NA	1318	36.3043	0.965656	-0.289856	pass	1502	1.0505	1418.5	pass	0.118666	-0.019818	0.060323
2	1	noDox	pass	NM_032560	55671	SMEK1	SMEK1_2	s31225	GGAUCCCGCUACAAUCUGAtt	UCAGAUUGUAGCGGGAUCCat	TargetSiRNA	NA	1182	34.3802	0.955006	-0.30285	pass	1134.5	0.936479	1418.5	pass	0.118666	-0.019818	0.060323
2	2	noDox	pass	NM_032560	55671	SMEK1	SMEK1_2	s31225	GGAUCCCGCUACAAUCUGAtt	UCAGAUUGUAGCGGGAUCCat	TargetSiRNA	NA	1087	32.9697	0.917952	0.474823	pass	1134.5	0.936479	1418.5	pass	0.118666	-0.019818	0.060323
2	1	Dox	pass	NM_032560	55671	SMEK1	SMEK1_3	s31226	GCACCAUACCUACCACAUAtt	UAUGUGGUAGGUAUGGUGCtc	TargetSiRNA	NA	1041	32.2645	0.923731	0.179348	pass	1150.5	0.975284	1198	pass	0.0814737	-0.0357215	0.060323
2	2	Dox	pass	NM_032560	55671	SMEK1	SMEK1_3	s31226	GCACCAUACCUACCACAUAtt	UAUGUGGUAGGUAUGGUGCtc	TargetSiRNA	NA	1260	35.4965	1.02684	0.0370322	pass	1150.5	0.975284	1198	pass	0.0814737	-0.0357215	0.060323
2	2	noDox	pass	NM_032560	55671	SMEK1	SMEK1_3	s31226	GCACCAUACCUACCACAUAtt	UAUGUGGUAGGUAUGGUGCtc	TargetSiRNA	NA	990	31.4643	0.806776	-0.0805388	pass	1153	0.898268	1198	pass	0.0814737	-0.0357215	0.060323
2	1	noDox	pass	NM_032560	55671	SMEK1	SMEK1_3	s31226	GCACCAUACCUACCACAUAtt	UAUGUGGUAGGUAUGGUGCtc	TargetSiRNA	NA	1316	36.2767	0.989761	0.834629	pass	1153	0.898268	1198	pass	0.0814737	-0.0357215	0.060323
3	2	Dox	pass	NM_032560	55671	SMEK1	SMEK1_1	s31224	GAAGAGAUGUGGUUUAACAtt	UGUUAAACCACAUCUCUUCtt	TargetSiRNA	NA	909	30.1496	0.768825	-0.199505	pass	939.5	0.789061	996.917	pass	-0.0377416	-0.0588738	0.060323
3	1	Dox	pass	NM_032560	55671	SMEK1	SMEK1_1	s31224	GAAGAGAUGUGGUUUAACAtt	UGUUAAACCACAUCUCUUCtt	TargetSiRNA	NA	970	31.1448	0.809298	0.253357	pass	939.5	0.789061	996.917	pass	-0.0377416	-0.0588738	0.060323
3	2	noDox	pass	NM_032560	55671	SMEK1	SMEK1_1	s31224	GAAGAGAUGUGGUUUAACAtt	UGUUAAACCACAUCUCUUCtt	TargetSiRNA	NA	1006	31.7175	0.810609	-0.0882902	pass	986.5	0.830927	996.917	pass	-0.0377416	-0.0588738	0.060323
3	1	noDox	pass	NM_032560	55671	SMEK1	SMEK1_1	s31224	GAAGAGAUGUGGUUUAACAtt	UGUUAAACCACAUCUCUUCtt	TargetSiRNA	NA	967	31.0966	0.851245	0.777846	pass	986.5	0.830927	996.917	pass	-0.0377416	-0.0588738	0.060323
3	1	Dox	pass	NM_032560	55671	SMEK1	SMEK1_2	s31225	GGAUCCCGCUACAAUCUGAtt	UCAGAUUGUAGCGGGAUCCat	TargetSiRNA	NA	1344	36.6606	0.941564	0.00981241	pass	1365.5	0.960306	1418.5	pass	0.00988124	-0.019818	0.060323
3	2	Dox	pass	NM_032560	55671	SMEK1	SMEK1_2	s31225	GGAUCCCGCUACAAUCUGAtt	UCAGAUUGUAGCGGGAUCCat	TargetSiRNA	NA	1387	37.2424	0.979048	0.375635	pass	1365.5	0.960306	1418.5	pass	0.00988124	-0.019818	0.060323
3	1	noDox	pass	NM_032560	55671	SMEK1	SMEK1_2	s31225	GGAUCCCGCUACAAUCUGAtt	UCAGAUUGUAGCGGGAUCCat	TargetSiRNA	NA	1329	36.4555	0.941183	-0.112469	pass	1352.5	0.955166	1418.5	pass	0.00988124	-0.019818	0.060323
3	2	noDox	pass	NM_032560	55671	SMEK1	SMEK1_2	s31225	GGAUCCCGCUACAAUCUGAtt	UCAGAUUGUAGCGGGAUCCat	TargetSiRNA	NA	1376	37.0945	0.969149	-0.198607	pass	1352.5	0.955166	1418.5	pass	0.00988124	-0.019818	0.060323
3	2	Dox	pass	NM_032560	55671	SMEK1	SMEK1_3	s31226	GCACCAUACCUACCACAUAtt	UAUGUGGUAGGUAUGGUGCtc	TargetSiRNA	NA	1507	38.8201	1.00262	0.324578	pass	1400	0.955641	1198	pass	0.0522272	-0.0357215	0.060323
3	1	Dox	pass	NM_032560	55671	SMEK1	SMEK1_3	s31226	GCACCAUACCUACCACAUAtt	UAUGUGGUAGGUAUGGUGCtc	TargetSiRNA	NA	1293	35.9583	0.908665	0.0162815	pass	1400	0.955641	1198	pass	0.0522272	-0.0357215	0.060323
3	2	noDox	pass	NM_032560	55671	SMEK1	SMEK1_3	s31226	GCACCAUACCUACCACAUAtt	UAUGUGGUAGGUAUGGUGCtc	TargetSiRNA	NA	1046	32.3419	0.867478	0.237185	pass	1200	0.907921	1198	pass	0.0522272	-0.0357215	0.060323
3	1	noDox	pass	NM_032560	55671	SMEK1	SMEK1_3	s31226	GCACCAUACCUACCACAUAtt	UAUGUGGUAGGUAUGGUGCtc	TargetSiRNA	NA	1354	36.7967	0.948363	0.613158	pass	1200	0.907921	1198	pass	0.0522272	-0.0357215	0.060323
2	1	Dox	fail	NM_003390	7465	WEE1	WEE1_1	s21	CAUCUCGACUUAUUGGAAAtt	UUUCCAAUAAGUCGAGAUGtt	TargetSiRNA	NA	NA	NA	NA	NA	NA	298	0.497945	451.75	pass	-0.0837087	-0.0928722	0.0622499
1	2	Dox	pass	NM_003390	7465	WEE1	WEE1_1	s21	CAUCUCGACUUAUUGGAAAtt	UUUCCAAUAAGUCGAGAUGtt	TargetSiRNA	NA	237	15.3948	0.443701	-0.0565886	pass	314	0.495971	451.75	pass	-0.129086	-0.0928722	0.0622499
1	1	Dox	pass	NM_003390	7465	WEE1	WEE1_1	s21	CAUCUCGACUUAUUGGAAAtt	UUUCCAAUAAGUCGAGAUGtt	TargetSiRNA	NA	391	19.7737	0.548241	-0.0894356	pass	314	0.495971	451.75	pass	-0.129086	-0.0928722	0.0622499
1	1	noDox	pass	NM_003390	7465	WEE1	WEE1_1	s21	CAUCUCGACUUAUUGGAAAtt	UUUCCAAUAAGUCGAGAUGtt	TargetSiRNA	NA	1025	32.0156	0.759484	-0.0365347	pass	715	0.628175	451.75	pass	-0.129086	-0.0928722	0.0622499
1	2	noDox	pass	NM_003390	7465	WEE1	WEE1_1	s21	CAUCUCGACUUAUUGGAAAtt	UUUCCAAUAAGUCGAGAUGtt	TargetSiRNA	NA	405	20.1246	0.496866	0.268977	pass	715	0.628175	451.75	pass	-0.129086	-0.0928722	0.0622499
1	1	Dox	pass	NM_003390	7465	WEE1	WEE1_2	s22	CAAUUACGAAUAGAAUUGAtt	UCAAUUCUAUUCGUAAUUGtt	TargetSiRNA	NA	1214	34.8425	0.917297	-0.0038122	pass	1308.5	0.984307	1185.67	pass	0.00430567	0.0269517	0.0622499
1	2	Dox	pass	NM_003390	7465	WEE1	WEE1_2	s22	CAAUUACGAAUAGAAUUGAtt	UCAAUUCUAUUCGUAAUUGtt	TargetSiRNA	NA	1403	37.4566	1.05132	-0.329553	pass	1308.5	0.984307	1185.67	pass	0.00430567	0.0269517	0.0622499
1	1	noDox	pass	NM_003390	7465	WEE1	WEE1_2	s22	CAAUUACGAAUAGAAUUGAtt	UCAAUUCUAUUCGUAAUUGtt	TargetSiRNA	NA	2098	45.8039	1.0973	0.367524	pass	1682.5	0.984889	1185.67	pass	0.00430567	0.0269517	0.0622499
1	2	noDox	pass	NM_003390	7465	WEE1	WEE1_2	s22	CAAUUACGAAUAGAAUUGAtt	UCAAUUCUAUUCGUAAUUGtt	TargetSiRNA	NA	1267	35.5949	0.872477	0.0515867	pass	1682.5	0.984889	1185.67	pass	0.00430567	0.0269517	0.0622499
1	2	Dox	pass	NM_003390	7465	WEE1	WEE1_3	s23	GUGUCGUCGUAGAAAGAGAtt	UCUCUUUCUACGACGACACtg	TargetSiRNA	NA	984	31.3688	0.83191	0.314875	pass	1046	0.845183	834.25	pass	0.0963663	-0.0862335	0.0622499
1	1	Dox	pass	NM_003390	7465	WEE1	WEE1_3	s23	GUGUCGUCGUAGAAAGAGAtt	UCUCUUUCUACGACGACACtg	TargetSiRNA	NA	1108	33.2866	0.858456	0.297727	pass	1046	0.845183	834.25	pass	0.0963663	-0.0862335	0.0622499
1	1	noDox	pass	NM_003390	7465	WEE1	WEE1_3	s23	GUGUCGUCGUAGAAAGAGAtt	UCUCUUUCUACGACGACACtg	TargetSiRNA	NA	658	25.6515	0.655794	0.278551	pass	863.5	0.752552	834.25	pass	0.0963663	-0.0862335	0.0622499
1	2	noDox	pass	NM_003390	7465	WEE1	WEE1_3	s23	GUGUCGUCGUAGAAAGAGAtt	UCUCUUUCUACGACGACACtg	TargetSiRNA	NA	1069	32.6956	0.84931	0.271202	pass	863.5	0.752552	834.25	pass	0.0963663	-0.0862335	0.0622499
2	2	Dox	pass	NM_003390	7465	WEE1	WEE1_1	s21	CAUCUCGACUUAUUGGAAAtt	UUUCCAAUAAGUCGAGAUGtt	TargetSiRNA	NA	298	17.2627	0.497945	-0.0573753	pass	298	0.497945	451.75	pass	-0.0837087	-0.0928722	0.0622499
2	1	noDox	pass	NM_003390	7465	WEE1	WEE1_1	s21	CAUCUCGACUUAUUGGAAAtt	UUUCCAAUAAGUCGAGAUGtt	TargetSiRNA	NA	544	23.3238	0.625942	0.419074	pass	462	0.584555	451.75	pass	-0.0837087	-0.0928722	0.0622499
2	2	noDox	pass	NM_003390	7465	WEE1	WEE1_1	s21	CAUCUCGACUUAUUGGAAAtt	UUUCCAAUAAGUCGAGAUGtt	TargetSiRNA	NA	380	19.4936	0.543168	0.622896	pass	462	0.584555	451.75	pass	-0.0837087	-0.0928722	0.0622499
2	2	Dox	pass	NM_003390	7465	WEE1	WEE1_2	s22	CAAUUACGAAUAGAAUUGAtt	UCAAUUCUAUUCGUAAUUGtt	TargetSiRNA	NA	1088	32.9848	0.877363	-0.289856	pass	902	0.808614	1185.67	pass	0.0180626	0.0269517	0.0622499
2	1	Dox	pass	NM_003390	7465	WEE1	WEE1_2	s22	CAAUUACGAAUAGAAUUGAtt	UCAAUUCUAUUCGUAAUUGtt	TargetSiRNA	NA	716	26.7582	0.739865	0.0858717	pass	902	0.808614	1185.67	pass	0.0180626	0.0269517	0.0622499
2	2	noDox	pass	NM_003390	7465	WEE1	WEE1_2	s22	CAAUUACGAAUAGAAUUGAtt	UCAAUUCUAUUCGUAAUUGtt	TargetSiRNA	NA	710	26.6458	0.741881	0.474823	pass	820	0.794495	1185.67	pass	0.0180626	0.0269517	0.0622499
2	1	noDox	pass	NM_003390	7465	WEE1	WEE1_2	s22	CAAUUACGAAUAGAAUUGAtt	UCAAUUCUAUUCGUAAUUGtt	TargetSiRNA	NA	930	30.4959	0.847108	-0.30285	pass	820	0.794495	1185.67	pass	0.0180626	0.0269517	0.0622499
2	2	Dox	pass	NM_003390	7465	WEE1	WEE1_3	s23	GUGUCGUCGUAGAAAGAGAtt	UCUCUUUCUACGACGACACtg	TargetSiRNA	NA	188	13.7113	0.396639	0.0370322	pass	612.5	0.659297	834.25	pass	-0.208314	-0.0862335	0.0622499
2	1	Dox	pass	NM_003390	7465	WEE1	WEE1_3	s23	GUGUCGUCGUAGAAAGAGAtt	UCUCUUUCUACGACGACACtg	TargetSiRNA	NA	1037	32.2025	0.921954	0.179348	pass	612.5	0.659297	834.25	pass	-0.208314	-0.0862335	0.0622499
2	1	noDox	pass	NM_003390	7465	WEE1	WEE1_3	s23	GUGUCGUCGUAGAAAGAGAtt	UCUCUUUCUACGACGACACtg	TargetSiRNA	NA	970	31.1448	0.849744	0.834629	pass	1093	0.871939	834.25	pass	-0.208314	-0.0862335	0.0622499
2	2	noDox	pass	NM_003390	7465	WEE1	WEE1_3	s23	GUGUCGUCGUAGAAAGAGAtt	UCUCUUUCUACGACGACACtg	TargetSiRNA	NA	1216	34.8712	0.894133	-0.0805388	pass	1093	0.871939	834.25	pass	-0.208314	-0.0862335	0.0622499
3	1	Dox	pass	NM_003390	7465	WEE1	WEE1_1	s21	CAUCUCGACUUAUUGGAAAtt	UUUCCAAUAAGUCGAGAUGtt	TargetSiRNA	NA	564	23.7487	0.617109	0.253357	pass	422.5	0.522286	451.75	pass	-0.0658217	-0.0928722	0.0622499
3	2	Dox	pass	NM_003390	7465	WEE1	WEE1_1	s21	CAUCUCGACUUAUUGGAAAtt	UUUCCAAUAAGUCGAGAUGtt	TargetSiRNA	NA	281	16.7631	0.427463	-0.199505	pass	422.5	0.522286	451.75	pass	-0.0658217	-0.0928722	0.0622499
3	1	noDox	pass	NM_003390	7465	WEE1	WEE1_1	s21	CAUCUCGACUUAUUGGAAAtt	UUUCCAAUAAGUCGAGAUGtt	TargetSiRNA	NA	492	22.1811	0.607189	0.777846	pass	499	0.591041	451.75	pass	-0.0658217	-0.0928722	0.0622499
3	2	noDox	pass	NM_003390	7465	WEE1	WEE1_1	s21	CAUCUCGACUUAUUGGAAAtt	UUUCCAAUAAGUCGAGAUGtt	TargetSiRNA	NA	506	22.4944	0.574894	-0.0882902	pass	499	0.591041	451.75	pass	-0.0658217	-0.0928722	0.0622499
3	1	Dox	pass	NM_003390	7465	WEE1	WEE1_2	s22	CAAUUACGAAUAGAAUUGAtt	UCAAUUCUAUUCGUAAUUGtt	TargetSiRNA	NA	1087	32.9697	0.846769	0.00981241	pass	1269	0.924075	1185.67	pass	0.058487	0.0269517	0.0622499
3	2	Dox	pass	NM_003390	7465	WEE1	WEE1_2	s22	CAAUUACGAAUAGAAUUGAtt	UCAAUUCUAUUCGUAAUUGtt	TargetSiRNA	NA	1451	38.092	1.00138	0.375635	pass	1269	0.924075	1185.67	pass	0.058487	0.0269517	0.0622499
3	2	noDox	pass	NM_003390	7465	WEE1	WEE1_2	s22	CAAUUACGAAUAGAAUUGAtt	UCAAUUCUAUUCGUAAUUGtt	TargetSiRNA	NA	1359	36.8646	0.963143	-0.198607	pass	1132	0.869906	1185.67	pass	0.058487	0.0269517	0.0622499
3	1	noDox	pass	NM_003390	7465	WEE1	WEE1_2	s22	CAAUUACGAAUAGAAUUGAtt	UCAAUUCUAUUCGUAAUUGtt	TargetSiRNA	NA	905	30.0832	0.776669	-0.112469	pass	1132	0.869906	1185.67	pass	0.058487	0.0269517	0.0622499
3	2	Dox	pass	NM_003390	7465	WEE1	WEE1_3	s23	GUGUCGUCGUAGAAAGAGAtt	UCUCUUUCUACGACGACACtg	TargetSiRNA	NA	395	19.8746	0.513307	0.324578	pass	570.5	0.601753	834.25	pass	-0.146752	-0.0862335	0.0622499
3	1	Dox	pass	NM_003390	7465	WEE1	WEE1_3	s23	GUGUCGUCGUAGAAAGAGAtt	UCUCUUUCUACGACGACACtg	TargetSiRNA	NA	746	27.313	0.690198	0.0162815	pass	570.5	0.601753	834.25	pass	-0.146752	-0.0862335	0.0622499
3	1	noDox	pass	NM_003390	7465	WEE1	WEE1_3	s23	GUGUCGUCGUAGAAAGAGAtt	UCUCUUUCUACGACGACACtg	TargetSiRNA	NA	870	29.4958	0.760195	0.613158	pass	820	0.752239	834.25	pass	-0.146752	-0.0862335	0.0622499
3	2	noDox	pass	NM_003390	7465	WEE1	WEE1_3	s23	GUGUCGUCGUAGAAAGAGAtt	UCUCUUUCUACGACGACACtg	TargetSiRNA	NA	770	27.7489	0.744283	0.237185	pass	820	0.752239	834.25	pass	-0.146752	-0.0862335	0.0622499
2	1	Dox	fail	NM_000321	5925	RB1	RB1_1	s522	GCGUGUAAAUUCUACUGCAtt	UGCAGUAGAAUUUACACGCgt	TargetSiRNA	NA	NA	NA	NA	NA	NA	1171	0.987078	1758.58	pass	-0.207146	-0.0813037	0.0731317
1	1	Dox	pass	NM_000321	5925	RB1	RB1_1	s522	GCGUGUAAAUUCUACUGCAtt	UGCAGUAGAAUUUACACGCgt	TargetSiRNA	NA	1964	44.317	1.22872	-0.0894356	pass	1809	1.20044	1758.58	pass	0.0604755	-0.0813037	0.0731317
1	2	Dox	pass	NM_000321	5925	RB1	RB1_1	s522	GCGUGUAAAUUCUACUGCAtt	UGCAGUAGAAUUUACACGCgt	TargetSiRNA	NA	1654	40.6694	1.17215	-0.0565886	pass	1809	1.20044	1758.58	pass	0.0604755	-0.0813037	0.0731317
1	1	noDox	pass	NM_000321	5925	RB1	RB1_1	s522	GCGUGUAAAUUCUACUGCAtt	UGCAGUAGAAUUUACACGCgt	TargetSiRNA	NA	2351	48.4871	1.15023	-0.0365347	pass	2243.5	1.14565	1758.58	pass	0.0604755	-0.0813037	0.0731317
1	2	noDox	pass	NM_000321	5925	RB1	RB1_1	s522	GCGUGUAAAUUCUACUGCAtt	UGCAGUAGAAUUUACACGCgt	TargetSiRNA	NA	2136	46.2169	1.14107	0.268977	pass	2243.5	1.14565	1758.58	pass	0.0604755	-0.0813037	0.0731317
1	2	Dox	pass	NM_000321	5925	RB1	RB1_2	s523	GGAUAGCAAAACAACUAGAtt	UCUAGUUGUUUUGCUAUCCgt	TargetSiRNA	NA	1513	38.8973	1.09175	-0.329553	pass	1199.5	0.937697	1492.67	pass	-0.0618841	-0.0987093	0.0731317
1	1	Dox	pass	NM_000321	5925	RB1	RB1_2	s523	GGAUAGCAAAACAACUAGAtt	UCUAGUUGUUUUGCUAUCCgt	TargetSiRNA	NA	886	29.7658	0.783642	-0.0038122	pass	1199.5	0.937697	1492.67	pass	-0.0618841	-0.0987093	0.0731317
1	1	noDox	pass	NM_000321	5925	RB1	RB1_2	s523	GGAUAGCAAAACAACUAGAtt	UCUAGUUGUUUUGCUAUCCgt	TargetSiRNA	NA	1983	44.5309	1.0668	0.367524	pass	1730.5	1.00457	1492.67	pass	-0.0618841	-0.0987093	0.0731317
1	2	noDox	pass	NM_000321	5925	RB1	RB1_2	s523	GGAUAGCAAAACAACUAGAtt	UCUAGUUGUUUUGCUAUCCgt	TargetSiRNA	NA	1478	38.4448	0.942329	0.0515867	pass	1730.5	1.00457	1492.67	pass	-0.0618841	-0.0987093	0.0731317
1	1	Dox	pass	NM_000321	5925	RB1	RB1_3	s524	CCAGUACCAAAGUUGAUAAtt	UUAUCAACUUUGGUACUGGta	TargetSiRNA	NA	1086	32.9545	0.849891	0.297727	pass	1165.5	0.892824	1173.17	pass	-0.0514072	0.0541591	0.0731317
1	2	Dox	pass	NM_000321	5925	RB1	RB1_3	s524	CCAGUACCAAAGUUGAUAAtt	UUAUCAACUUUGGUACUGGta	TargetSiRNA	NA	1245	35.2846	0.935758	0.314875	pass	1165.5	0.892824	1173.17	pass	-0.0514072	0.0541591	0.0731317
1	2	noDox	pass	NM_000321	5925	RB1	RB1_3	s524	CCAGUACCAAAGUUGAUAAtt	UUAUCAACUUUGGUACUGGta	TargetSiRNA	NA	1559	39.4842	1.02565	0.271202	pass	1361.5	0.948941	1173.17	pass	-0.0514072	0.0541591	0.0731317
1	1	noDox	pass	NM_000321	5925	RB1	RB1_3	s524	CCAGUACCAAAGUUGAUAAtt	UUAUCAACUUUGGUACUGGta	TargetSiRNA	NA	1164	34.1174	0.87223	0.278551	pass	1361.5	0.948941	1173.17	pass	-0.0514072	0.0541591	0.0731317
2	2	Dox	pass	NM_000321	5925	RB1	RB1_1	s522	GCGUGUAAAUUCUACUGCAtt	UGCAGUAGAAUUUACACGCgt	TargetSiRNA	NA	1171	34.2199	0.987078	-0.0573753	pass	1171	0.987078	1758.58	pass	-0.207146	-0.0813037	0.0731317
2	1	noDox	pass	NM_000321	5925	RB1	RB1_1	s522	GCGUGUAAAUUCUACUGCAtt	UGCAGUAGAAUUUACACGCgt	TargetSiRNA	NA	2250	47.4342	1.27299	0.419074	pass	1943.5	1.20018	1758.58	pass	-0.207146	-0.0813037	0.0731317
2	2	noDox	pass	NM_000321	5925	RB1	RB1_1	s522	GCGUGUAAAUUCUACUGCAtt	UGCAGUAGAAUUUACACGCgt	TargetSiRNA	NA	1637	40.4599	1.12737	0.622896	pass	1943.5	1.20018	1758.58	pass	-0.207146	-0.0813037	0.0731317
2	1	Dox	pass	NM_000321	5925	RB1	RB1_2	s523	GGAUAGCAAAACAACUAGAtt	UCUAGUUGUUUUGCUAUCCgt	TargetSiRNA	NA	1601	40.0125	1.10635	0.0858717	pass	1154.5	0.90705	1492.67	pass	-0.189117	-0.0987093	0.0731317
2	2	Dox	pass	NM_000321	5925	RB1	RB1_2	s523	GGAUAGCAAAACAACUAGAtt	UCUAGUUGUUUUGCUAUCCgt	TargetSiRNA	NA	708	26.6083	0.707752	-0.289856	pass	1154.5	0.90705	1492.67	pass	-0.189117	-0.0987093	0.0731317
2	2	noDox	pass	NM_000321	5925	RB1	RB1_2	s523	GGAUAGCAAAACAACUAGAtt	UCUAGUUGUUUUGCUAUCCgt	TargetSiRNA	NA	1269	35.623	0.991827	0.474823	pass	1585.5	1.10163	1492.67	pass	-0.189117	-0.0987093	0.0731317
2	1	noDox	pass	NM_000321	5925	RB1	RB1_2	s523	GGAUAGCAAAACAACUAGAtt	UCUAGUUGUUUUGCUAUCCgt	TargetSiRNA	NA	1902	43.6119	1.21144	-0.30285	pass	1585.5	1.10163	1492.67	pass	-0.189117	-0.0987093	0.0731317
2	1	Dox	pass	NM_000321	5925	RB1	RB1_3	s524	CCAGUACCAAAGUUGAUAAtt	UUAUCAACUUUGGUACUGGta	TargetSiRNA	NA	974	31.209	0.89351	0.179348	pass	1260	1.01547	1173.17	pass	0.185602	0.0541591	0.0731317
2	2	Dox	pass	NM_000321	5925	RB1	RB1_3	s524	CCAGUACCAAAGUUGAUAAtt	UUAUCAACUUUGGUACUGGta	TargetSiRNA	NA	1546	39.3192	1.13742	0.0370322	pass	1260	1.01547	1173.17	pass	0.185602	0.0541591	0.0731317
2	2	noDox	pass	NM_000321	5925	RB1	RB1_3	s524	CCAGUACCAAAGUUGAUAAtt	UUAUCAACUUUGGUACUGGta	TargetSiRNA	NA	1055	32.4808	0.83284	-0.0805388	pass	996	0.834002	1173.17	pass	0.185602	0.0541591	0.0731317
2	1	noDox	pass	NM_000321	5925	RB1	RB1_3	s524	CCAGUACCAAAGUUGAUAAtt	UUAUCAACUUUGGUACUGGta	TargetSiRNA	NA	937	30.6105	0.835165	0.834629	pass	996	0.834002	1173.17	pass	0.185602	0.0541591	0.0731317
3	1	Dox	pass	NM_000321	5925	RB1	RB1_1	s522	GCGUGUAAAUUCUACUGCAtt	UGCAGUAGAAUUUACACGCgt	TargetSiRNA	NA	1707	41.3159	1.07359	0.253357	pass	1575	1.02113	1758.58	pass	-0.0972404	-0.0813037	0.0731317
3	2	Dox	pass	NM_000321	5925	RB1	RB1_1	s522	GCGUGUAAAUUCUACUGCAtt	UGCAGUAGAAUUUACACGCgt	TargetSiRNA	NA	1443	37.9868	0.968676	-0.199505	pass	1575	1.02113	1758.58	pass	-0.0972404	-0.0813037	0.0731317
3	1	noDox	pass	NM_000321	5925	RB1	RB1_1	s522	GCGUGUAAAUUCUACUGCAtt	UGCAGUAGAAUUUACACGCgt	TargetSiRNA	NA	1692	41.1339	1.12601	0.777846	pass	1809.5	1.12395	1758.58	pass	-0.0972404	-0.0813037	0.0731317
3	2	noDox	pass	NM_000321	5925	RB1	RB1_1	s522	GCGUGUAAAUUCUACUGCAtt	UGCAGUAGAAUUUACACGCgt	TargetSiRNA	NA	1927	43.8976	1.1219	-0.0882902	pass	1809.5	1.12395	1758.58	pass	-0.0972404	-0.0813037	0.0731317
3	2	Dox	pass	NM_000321	5925	RB1	RB1_2	s523	GGAUAGCAAAACAACUAGAtt	UCUAGUUGUUUUGCUAUCCgt	TargetSiRNA	NA	1873	43.2782	1.13772	0.375635	pass	1569	1.0256	1492.67	pass	-0.0451272	-0.0987093	0.0731317
3	1	Dox	pass	NM_000321	5925	RB1	RB1_2	s523	GGAUAGCAAAACAACUAGAtt	UCUAGUUGUUUUGCUAUCCgt	TargetSiRNA	NA	1265	35.5668	0.913473	0.00981241	pass	1569	1.0256	1492.67	pass	-0.0451272	-0.0987093	0.0731317
3	1	noDox	pass	NM_000321	5925	RB1	RB1_2	s523	GGAUAGCAAAACAACUAGAtt	UCUAGUUGUUUUGCUAUCCgt	TargetSiRNA	NA	1640	40.4969	1.04552	-0.112469	pass	1717	1.07606	1492.67	pass	-0.0451272	-0.0987093	0.0731317
3	2	noDox	pass	NM_000321	5925	RB1	RB1_2	s523	GGAUAGCAAAACAACUAGAtt	UCUAGUUGUUUUGCUAUCCgt	TargetSiRNA	NA	1794	42.3556	1.1066	-0.198607	pass	1717	1.07606	1492.67	pass	-0.0451272	-0.0987093	0.0731317
3	2	Dox	pass	NM_000321	5925	RB1	RB1_3	s524	CCAGUACCAAAGUUGAUAAtt	UUAUCAACUUUGGUACUGGta	TargetSiRNA	NA	1046	32.3419	0.835305	0.324578	pass	1194.5	0.880686	1173.17	pass	0.0282824	0.0541591	0.0731317
3	1	Dox	pass	NM_000321	5925	RB1	RB1_3	s524	CCAGUACCAAAGUUGAUAAtt	UUAUCAACUUUGGUACUGGta	TargetSiRNA	NA	1343	36.647	0.926067	0.0162815	pass	1194.5	0.880686	1173.17	pass	0.0282824	0.0541591	0.0731317
3	1	noDox	pass	NM_000321	5925	RB1	RB1_3	s524	CCAGUACCAAAGUUGAUAAtt	UUAUCAACUUUGGUACUGGta	TargetSiRNA	NA	1076	32.8024	0.845418	0.613158	pass	1061.5	0.856655	1173.17	pass	0.0282824	0.0541591	0.0731317
3	2	noDox	pass	NM_000321	5925	RB1	RB1_3	s524	CCAGUACCAAAGUUGAUAAtt	UUAUCAACUUUGGUACUGGta	TargetSiRNA	NA	1047	32.3574	0.867893	0.237185	pass	1061.5	0.856655	1173.17	pass	0.0282824	0.0541591	0.0731317
2	1	Dox	fail	NM_014306	51493	C22orf28	C22orf28_1	s28207	CACCCAAACUGGUUAUGGAtt	UCCAUAACCAGUUUGGGUGag	TargetSiRNA	NA	NA	NA	NA	NA	NA	1164	0.984124	1329.58	pass	-0.254873	-0.162465	0.0744716
2	1	noDox	fail	NM_014306	51493	C22orf28	C22orf28_1	s28207	CACCCAAACUGGUUAUGGAtt	UCCAUAACCAGUUUGGGUGag	TargetSiRNA	NA	NA	NA	NA	0.419074	NA	1997	1.24518	1329.58	pass	-0.254873	-0.162465	0.0744716
1	2	Dox	pass	NM_014306	51493	C22orf28	C22orf28_1	s28207	CACCCAAACUGGUUAUGGAtt	UCCAUAACCAGUUUGGGUGag	TargetSiRNA	NA	858	29.2916	0.844228	-0.0565886	pass	571	0.655735	1329.58	pass	-0.23665	-0.162465	0.0744716
1	1	Dox	pass	NM_014306	51493	C22orf28	C22orf28_1	s28207	CACCCAAACUGGUUAUGGAtt	UCCAUAACCAGUUUGGGUGag	TargetSiRNA	NA	284	16.8523	0.467242	-0.0894356	pass	571	0.655735	1329.58	pass	-0.23665	-0.162465	0.0744716
1	2	noDox	pass	NM_014306	51493	C22orf28	C22orf28_1	s28207	CACCCAAACUGGUUAUGGAtt	UCCAUAACCAGUUUGGGUGag	TargetSiRNA	NA	1179	34.3366	0.847752	0.268977	pass	1384.5	0.896837	1329.58	pass	-0.23665	-0.162465	0.0744716
1	1	noDox	pass	NM_014306	51493	C22orf28	C22orf28_1	s28207	CACCCAAACUGGUUAUGGAtt	UCCAUAACCAGUUUGGGUGag	TargetSiRNA	NA	1590	39.8748	0.945922	-0.0365347	pass	1384.5	0.896837	1329.58	pass	-0.23665	-0.162465	0.0744716
1	2	Dox	pass	NM_014306	51493	C22orf28	C22orf28_2	s28208	CAAGCUAUGUUUGACCACAtt	UGUGGUCAAACAUAGCUUGgg	TargetSiRNA	NA	724	26.9072	0.755221	-0.329553	pass	1019	0.854775	1188.33	pass	-0.0371366	0.0515413	0.0744716
1	1	Dox	pass	NM_014306	51493	C22orf28	C22orf28_2	s28208	CAAGCUAUGUUUGACCACAtt	UGUGGUCAAACAUAGCUUGgg	TargetSiRNA	NA	1314	36.2491	0.954329	-0.0038122	pass	1019	0.854775	1188.33	pass	-0.0371366	0.0515413	0.0744716
1	1	noDox	pass	NM_014306	51493	C22orf28	C22orf28_2	s28208	CAAGCUAUGUUUGACCACAtt	UGUGGUCAAACAUAGCUUGgg	TargetSiRNA	NA	1555	39.4335	0.944689	0.367524	pass	1376	0.896361	1188.33	pass	-0.0371366	0.0515413	0.0744716
1	2	noDox	pass	NM_014306	51493	C22orf28	C22orf28_2	s28208	CAAGCUAUGUUUGACCACAtt	UGUGGUCAAACAUAGCUUGgg	TargetSiRNA	NA	1197	34.5977	0.848033	0.0515867	pass	1376	0.896361	1188.33	pass	-0.0371366	0.0515413	0.0744716
1	1	Dox	pass	NM_014306	51493	C22orf28	C22orf28_3	s28209	GGAAAGGAACGGACACUGUtt	ACAGUGUCCGUUCCUUUCCgt	TargetSiRNA	NA	2009	44.8219	1.15595	0.297727	pass	1719	1.07924	1495.92	pass	-0.00188802	0.115017	0.0744716
1	2	Dox	pass	NM_014306	51493	C22orf28	C22orf28_3	s28209	GGAAAGGAACGGACACUGUtt	ACAGUGUCCGUUCCUUUCCgt	TargetSiRNA	NA	1429	37.8021	1.00252	0.314875	pass	1719	1.07924	1495.92	pass	-0.00188802	0.115017	0.0744716
1	2	noDox	pass	NM_014306	51493	C22orf28	C22orf28_3	s28209	GGAAAGGAACGGACACUGUtt	ACAGUGUCCGUUCCUUUCCgt	TargetSiRNA	NA	1554	39.4208	1.02401	0.271202	pass	1787	1.08652	1495.92	pass	-0.00188802	0.115017	0.0744716
1	1	noDox	pass	NM_014306	51493	C22orf28	C22orf28_3	s28209	GGAAAGGAACGGACACUGUtt	ACAGUGUCCGUUCCUUUCCgt	TargetSiRNA	NA	2020	44.9444	1.14903	0.278551	pass	1787	1.08652	1495.92	pass	-0.00188802	0.115017	0.0744716
2	2	Dox	pass	NM_014306	51493	C22orf28	C22orf28_1	s28207	CACCCAAACUGGUUAUGGAtt	UCCAUAACCAGUUUGGGUGag	TargetSiRNA	NA	1164	34.1174	0.984124	-0.0573753	pass	1164	0.984124	1329.58	pass	-0.254873	-0.162465	0.0744716
2	2	noDox	pass	NM_014306	51493	C22orf28	C22orf28_1	s28207	CACCCAAACUGGUUAUGGAtt	UCCAUAACCAGUUUGGGUGag	TargetSiRNA	NA	1997	44.6878	1.24518	0.622896	pass	1997	1.24518	1329.58	pass	-0.254873	-0.162465	0.0744716
2	1	Dox	pass	NM_014306	51493	C22orf28	C22orf28_2	s28208	CAAGCUAUGUUUGACCACAtt	UGUGGUCAAACAUAGCUUGgg	TargetSiRNA	NA	1095	33.0908	0.914962	0.0858717	pass	1309.5	0.976672	1188.33	pass	0.215501	0.0515413	0.0744716
2	2	Dox	pass	NM_014306	51493	C22orf28	C22orf28_2	s28208	CAAGCUAUGUUUGACCACAtt	UGUGGUCAAACAUAGCUUGgg	TargetSiRNA	NA	1524	39.0384	1.03838	-0.289856	pass	1309.5	0.976672	1188.33	pass	0.215501	0.0515413	0.0744716
2	1	noDox	pass	NM_014306	51493	C22orf28	C22orf28_2	s28208	CAAGCUAUGUUUGACCACAtt	UGUGGUCAAACAUAGCUUGgg	TargetSiRNA	NA	867	29.4449	0.817913	-0.30285	pass	760.5	0.764968	1188.33	pass	0.215501	0.0515413	0.0744716
2	2	noDox	pass	NM_014306	51493	C22orf28	C22orf28_2	s28208	CAAGCUAUGUUUGACCACAtt	UGUGGUCAAACAUAGCUUGgg	TargetSiRNA	NA	654	25.5734	0.712023	0.474823	pass	760.5	0.764968	1188.33	pass	0.215501	0.0515413	0.0744716
2	2	Dox	pass	NM_014306	51493	C22orf28	C22orf28_3	s28209	GGAAAGGAACGGACACUGUtt	ACAGUGUCCGUUCCUUUCCgt	TargetSiRNA	NA	1175	34.2783	0.991596	0.0370322	pass	1382.5	1.0666	1495.92	pass	0.225863	0.115017	0.0744716
2	1	Dox	pass	NM_014306	51493	C22orf28	C22orf28_3	s28209	GGAAAGGAACGGACACUGUtt	ACAGUGUCCGUUCCUUUCCgt	TargetSiRNA	NA	1590	39.8748	1.14161	0.179348	pass	1382.5	1.0666	1495.92	pass	0.225863	0.115017	0.0744716
2	2	noDox	pass	NM_014306	51493	C22orf28	C22orf28_3	s28209	GGAAAGGAACGGACACUGUtt	ACAGUGUCCGUUCCUUUCCgt	TargetSiRNA	NA	1253	35.3977	0.907634	-0.0805388	pass	1037.5	0.844936	1495.92	pass	0.225863	0.115017	0.0744716
2	1	noDox	pass	NM_014306	51493	C22orf28	C22orf28_3	s28209	GGAAAGGAACGGACACUGUtt	ACAGUGUCCGUUCCUUUCCgt	TargetSiRNA	NA	822	28.6705	0.782237	0.834629	pass	1037.5	0.844936	1495.92	pass	0.225863	0.115017	0.0744716
3	2	Dox	pass	NM_014306	51493	C22orf28	C22orf28_1	s28207	CACCCAAACUGGUUAUGGAtt	UCCAUAACCAGUUUGGGUGag	TargetSiRNA	NA	1643	40.5339	1.03363	-0.199505	pass	1467.5	0.983821	1329.58	pass	0.00412972	-0.162465	0.0744716
3	1	Dox	pass	NM_014306	51493	C22orf28	C22orf28_1	s28207	CACCCAAACUGGUUAUGGAtt	UCCAUAACCAGUUUGGGUGag	TargetSiRNA	NA	1292	35.9444	0.934015	0.253357	pass	1467.5	0.983821	1329.58	pass	0.00412972	-0.162465	0.0744716
3	2	noDox	pass	NM_014306	51493	C22orf28	C22orf28_1	s28207	CACCCAAACUGGUUAUGGAtt	UCCAUAACCAGUUUGGGUGag	TargetSiRNA	NA	1547	39.3319	1.00521	-0.0882902	pass	1393.5	0.984578	1329.58	pass	0.00412972	-0.162465	0.0744716
3	1	noDox	pass	NM_014306	51493	C22orf28	C22orf28_1	s28207	CACCCAAACUGGUUAUGGAtt	UCCAUAACCAGUUUGGGUGag	TargetSiRNA	NA	1240	35.2136	0.963945	0.777846	pass	1393.5	0.984578	1329.58	pass	0.00412972	-0.162465	0.0744716
3	2	Dox	pass	NM_014306	51493	C22orf28	C22orf28_2	s28208	CAAGCUAUGUUUGACCACAtt	UGUGGUCAAACAUAGCUUGgg	TargetSiRNA	NA	1259	35.4824	0.932779	0.375635	pass	1289	0.932772	1188.33	pass	-0.0237404	0.0515413	0.0744716
3	1	Dox	pass	NM_014306	51493	C22orf28	C22orf28_2	s28208	CAAGCUAUGUUUGACCACAtt	UGUGGUCAAACAUAGCUUGgg	TargetSiRNA	NA	1319	36.318	0.932766	0.00981241	pass	1289	0.932772	1188.33	pass	-0.0237404	0.0515413	0.0744716
3	1	noDox	pass	NM_014306	51493	C22orf28	C22orf28_2	s28208	CAAGCUAUGUUUGACCACAtt	UGUGGUCAAACAUAGCUUGgg	TargetSiRNA	NA	1543	39.281	1.01413	-0.112469	pass	1376	0.961284	1188.33	pass	-0.0237404	0.0515413	0.0744716
3	2	noDox	pass	NM_014306	51493	C22orf28	C22orf28_2	s28208	CAAGCUAUGUUUGACCACAtt	UGUGGUCAAACAUAGCUUGgg	TargetSiRNA	NA	1209	34.7707	0.908436	-0.198607	pass	1376	0.961284	1188.33	pass	-0.0237404	0.0515413	0.0744716
3	1	Dox	pass	NM_014306	51493	C22orf28	C22orf28_3	s28209	GGAAAGGAACGGACACUGUtt	ACAGUGUCCGUUCCUUUCCgt	TargetSiRNA	NA	2076	45.5631	1.15138	0.0162815	pass	1740	1.05956	1495.92	pass	0.121077	0.115017	0.0744716
3	2	Dox	pass	NM_014306	51493	C22orf28	C22orf28_3	s28209	GGAAAGGAACGGACACUGUtt	ACAGUGUCCGUUCCUUUCCgt	TargetSiRNA	NA	1404	37.47	0.967749	0.324578	pass	1740	1.05956	1495.92	pass	0.121077	0.115017	0.0744716
3	1	noDox	pass	NM_014306	51493	C22orf28	C22orf28_3	s28209	GGAAAGGAACGGACACUGUtt	ACAGUGUCCGUUCCUUUCCgt	TargetSiRNA	NA	1608	40.0999	1.03349	0.613158	pass	1309.5	0.943168	1495.92	pass	0.121077	0.115017	0.0744716
3	2	noDox	pass	NM_014306	51493	C22orf28	C22orf28_3	s28209	GGAAAGGAACGGACACUGUtt	ACAGUGUCCGUUCCUUUCCgt	TargetSiRNA	NA	1011	31.7962	0.852841	0.237185	pass	1309.5	0.943168	1495.92	pass	0.121077	0.115017	0.0744716
2	1	Dox	fail	NM_004336	699	BUB1	BUB1_1	s2130	GAGUCAAAUAUGGAACGAAtt	UUCGUUCCAUAUUUGACUCtt	TargetSiRNA	NA	NA	NA	NA	NA	NA	875	0.853252	1190.58	pass	-0.106391	-0.0158802	0.0746455
2	1	noDox	fail	NM_004336	699	BUB1	BUB1_1	s2130	GAGUCAAAUAUGGAACGAAtt	UUCGUUCCAUAUUUGACUCtt	TargetSiRNA	NA	NA	NA	NA	0.419074	NA	1198	0.964429	1190.58	pass	-0.106391	-0.0158802	0.0746455
1	1	Dox	pass	NM_004336	699	BUB1	BUB1_1	s2130	GAGUCAAAUAUGGAACGAAtt	UUCGUUCCAUAUUUGACUCtt	TargetSiRNA	NA	1114	33.3766	0.925392	-0.0894356	pass	1121.5	0.946905	1190.58	pass	0.0800109	-0.0158802	0.0746455
1	2	Dox	pass	NM_004336	699	BUB1	BUB1_1	s2130	GAGUCAAAUAUGGAACGAAtt	UUCGUUCCAUAUUUGACUCtt	TargetSiRNA	NA	1129	33.6006	0.968419	-0.0565886	pass	1121.5	0.946905	1190.58	pass	0.0800109	-0.0158802	0.0746455
1	1	noDox	pass	NM_004336	699	BUB1	BUB1_1	s2130	GAGUCAAAUAUGGAACGAAtt	UUCGUUCCAUAUUUGACUCtt	TargetSiRNA	NA	1517	38.9487	0.923952	-0.0365347	pass	1308	0.871218	1190.58	pass	0.0800109	-0.0158802	0.0746455
1	2	noDox	pass	NM_004336	699	BUB1	BUB1_1	s2130	GAGUCAAAUAUGGAACGAAtt	UUCGUUCCAUAUUUGACUCtt	TargetSiRNA	NA	1099	33.1512	0.818485	0.268977	pass	1308	0.871218	1190.58	pass	0.0800109	-0.0158802	0.0746455
1	1	Dox	pass	NM_004336	699	BUB1	BUB1_2	s2131	GGCCCUACGUAAUAGGCUAtt	UAGCCUAUUACGUAGGGCCct	TargetSiRNA	NA	601	24.5153	0.645413	-0.0038122	pass	748.5	0.742783	1095.25	pass	-0.132204	-0.0362084	0.0746455
1	2	Dox	pass	NM_004336	699	BUB1	BUB1_2	s2131	GGCCCUACGUAAUAGGCUAtt	UAGCCUAUUACGUAGGGCCct	TargetSiRNA	NA	896	29.9333	0.840153	-0.329553	pass	748.5	0.742783	1095.25	pass	-0.132204	-0.0362084	0.0746455
1	1	noDox	pass	NM_004336	699	BUB1	BUB1_2	s2131	GGCCCUACGUAAUAGGCUAtt	UAGCCUAUUACGUAGGGCCct	TargetSiRNA	NA	1415	37.6165	0.90116	0.367524	pass	1319.5	0.879352	1095.25	pass	-0.132204	-0.0362084	0.0746455
1	2	noDox	pass	NM_004336	699	BUB1	BUB1_2	s2131	GGCCCUACGUAAUAGGCUAtt	UAGCCUAUUACGUAGGGCCct	TargetSiRNA	NA	1224	34.9857	0.857544	0.0515867	pass	1319.5	0.879352	1095.25	pass	-0.132204	-0.0362084	0.0746455
1	1	Dox	pass	NM_004336	699	BUB1	BUB1_3	s2132	GGAUUACCACAGCCUAAAAtt	UUUUAGGCUGUGGUAAUCCat	TargetSiRNA	NA	2067	45.4643	1.17252	0.297727	pass	1170.5	0.805752	1288.5	pass	-0.246774	-0.0668039	0.0746455
1	2	Dox	pass	NM_004336	699	BUB1	BUB1_3	s2132	GGAUUACCACAGCCUAAAAtt	UUUUAGGCUGUGGUAAUCCat	TargetSiRNA	NA	274	16.5529	0.438989	0.314875	pass	1170.5	0.805752	1288.5	pass	-0.246774	-0.0668039	0.0746455
1	2	noDox	pass	NM_004336	699	BUB1	BUB1_3	s2132	GGAUUACCACAGCCUAAAAtt	UUUUAGGCUGUGGUAAUCCat	TargetSiRNA	NA	2532	50.319	1.3071	0.271202	pass	1766	1.05778	1288.5	pass	-0.246774	-0.0668039	0.0746455
1	1	noDox	pass	NM_004336	699	BUB1	BUB1_3	s2132	GGAUUACCACAGCCUAAAAtt	UUUUAGGCUGUGGUAAUCCat	TargetSiRNA	NA	1000	31.6228	0.808452	0.278551	pass	1766	1.05778	1288.5	pass	-0.246774	-0.0668039	0.0746455
2	2	Dox	pass	NM_004336	699	BUB1	BUB1_1	s2130	GAGUCAAAUAUGGAACGAAtt	UUCGUUCCAUAUUUGACUCtt	TargetSiRNA	NA	875	29.5804	0.853252	-0.0573753	pass	875	0.853252	1190.58	pass	-0.106391	-0.0158802	0.0746455
2	2	noDox	pass	NM_004336	699	BUB1	BUB1_1	s2130	GAGUCAAAUAUGGAACGAAtt	UUCGUUCCAUAUUUGACUCtt	TargetSiRNA	NA	1198	34.6121	0.964429	0.622896	pass	1198	0.964429	1190.58	pass	-0.106391	-0.0158802	0.0746455
2	1	Dox	pass	NM_004336	699	BUB1	BUB1_2	s2131	GGCCCUACGUAAUAGGCUAtt	UAGCCUAUUACGUAGGGCCct	TargetSiRNA	NA	1398	37.3898	1.03383	0.0858717	pass	1200	0.937903	1095.25	pass	0.11656	-0.0362084	0.0746455
2	2	Dox	pass	NM_004336	699	BUB1	BUB1_2	s2131	GGCCCUACGUAAUAGGCUAtt	UAGCCUAUUACGUAGGGCCct	TargetSiRNA	NA	1002	31.6544	0.841974	-0.289856	pass	1200	0.937903	1095.25	pass	0.11656	-0.0362084	0.0746455
2	2	noDox	pass	NM_004336	699	BUB1	BUB1_2	s2131	GGCCCUACGUAAUAGGCUAtt	UAGCCUAUUACGUAGGGCCct	TargetSiRNA	NA	1028	32.0624	0.892692	0.474823	pass	886.5	0.825439	1095.25	pass	0.11656	-0.0362084	0.0746455
2	1	noDox	pass	NM_004336	699	BUB1	BUB1_2	s2131	GGCCCUACGUAAUAGGCUAtt	UAGCCUAUUACGUAGGGCCct	TargetSiRNA	NA	745	27.2947	0.758186	-0.30285	pass	886.5	0.825439	1095.25	pass	0.11656	-0.0362084	0.0746455
2	2	Dox	pass	NM_004336	699	BUB1	BUB1_3	s2132	GGAUUACCACAGCCUAAAAtt	UUUUAGGCUGUGGUAAUCCat	TargetSiRNA	NA	1323	36.3731	1.05219	0.0370322	pass	1155.5	0.976052	1288.5	pass	0.097549	-0.0668039	0.0746455
2	1	Dox	pass	NM_004336	699	BUB1	BUB1_3	s2132	GGAUUACCACAGCCUAAAAtt	UUUUAGGCUGUGGUAAUCCat	TargetSiRNA	NA	988	31.4325	0.899909	0.179348	pass	1155.5	0.976052	1288.5	pass	0.097549	-0.0668039	0.0746455
2	1	noDox	pass	NM_004336	699	BUB1	BUB1_3	s2132	GGAUUACCACAGCCUAAAAtt	UUUUAGGCUGUGGUAAUCCat	TargetSiRNA	NA	1287	35.8748	0.978795	0.834629	pass	1114.5	0.882885	1288.5	pass	0.097549	-0.0668039	0.0746455
2	2	noDox	pass	NM_004336	699	BUB1	BUB1_3	s2132	GGAUUACCACAGCCUAAAAtt	UUUUAGGCUGUGGUAAUCCat	TargetSiRNA	NA	942	30.692	0.786975	-0.0805388	pass	1114.5	0.882885	1288.5	pass	0.097549	-0.0668039	0.0746455
3	1	Dox	pass	NM_004336	699	BUB1	BUB1_1	s2130	GAGUCAAAUAUGGAACGAAtt	UUCGUUCCAUAUUUGACUCtt	TargetSiRNA	NA	1079	32.8481	0.853558	0.253357	pass	1291.5	0.921248	1190.58	pass	-0.0212606	-0.0158802	0.0746455
3	2	Dox	pass	NM_004336	699	BUB1	BUB1_1	s2130	GAGUCAAAUAUGGAACGAAtt	UUCGUUCCAUAUUUGACUCtt	TargetSiRNA	NA	1504	38.7814	0.988938	-0.199505	pass	1291.5	0.921248	1190.58	pass	-0.0212606	-0.0158802	0.0746455
3	2	noDox	pass	NM_004336	699	BUB1	BUB1_1	s2130	GAGUCAAAUAUGGAACGAAtt	UUCGUUCCAUAUUUGACUCtt	TargetSiRNA	NA	1864	43.1741	1.10341	-0.0882902	pass	1349.5	0.94721	1190.58	pass	-0.0212606	-0.0158802	0.0746455
3	1	noDox	pass	NM_004336	699	BUB1	BUB1_1	s2130	GAGUCAAAUAUGGAACGAAtt	UUCGUUCCAUAUUUGACUCtt	TargetSiRNA	NA	835	28.8964	0.791015	0.777846	pass	1349.5	0.94721	1190.58	pass	-0.0212606	-0.0158802	0.0746455
3	1	Dox	pass	NM_004336	699	BUB1	BUB1_2	s2131	GGCCCUACGUAAUAGGCUAtt	UAGCCUAUUACGUAGGGCCct	TargetSiRNA	NA	766	27.6767	0.710828	0.00981241	pass	1062	0.839794	1095.25	pass	-0.0929819	-0.0362084	0.0746455
3	2	Dox	pass	NM_004336	699	BUB1	BUB1_2	s2131	GGCCCUACGUAAUAGGCUAtt	UAGCCUAUUACGUAGGGCCct	TargetSiRNA	NA	1358	36.8511	0.968759	0.375635	pass	1062	0.839794	1095.25	pass	-0.0929819	-0.0362084	0.0746455
3	1	noDox	pass	NM_004336	699	BUB1	BUB1_2	s2131	GGCCCUACGUAAUAGGCUAtt	UAGCCUAUUACGUAGGGCCct	TargetSiRNA	NA	1862	43.1509	1.11404	-0.112469	pass	1355	0.937428	1095.25	pass	-0.0929819	-0.0362084	0.0746455
3	2	noDox	pass	NM_004336	699	BUB1	BUB1_2	s2131	GGCCCUACGUAAUAGGCUAtt	UAGCCUAUUACGUAGGGCCct	TargetSiRNA	NA	848	29.1204	0.760815	-0.198607	pass	1355	0.937428	1095.25	pass	-0.0929819	-0.0362084	0.0746455
3	1	Dox	pass	NM_004336	699	BUB1	BUB1_3	s2132	GGAUUACCACAGCCUAAAAtt	UUUUAGGCUGUGGUAAUCCat	TargetSiRNA	NA	749	27.3679	0.691584	0.0162815	pass	1245.5	0.884773	1288.5	pass	-0.0511865	-0.0668039	0.0746455
3	2	Dox	pass	NM_004336	699	BUB1	BUB1_3	s2132	GGAUUACCACAGCCUAAAAtt	UUUUAGGCUGUGGUAAUCCat	TargetSiRNA	NA	1742	41.7373	1.07796	0.324578	pass	1245.5	0.884773	1288.5	pass	-0.0511865	-0.0668039	0.0746455
3	1	noDox	pass	NM_004336	699	BUB1	BUB1_3	s2132	GGAUUACCACAGCCUAAAAtt	UUUUAGGCUGUGGUAAUCCat	TargetSiRNA	NA	1252	35.3836	0.911943	0.613158	pass	1279	0.940628	1288.5	pass	-0.0511865	-0.0668039	0.0746455
3	2	noDox	pass	NM_004336	699	BUB1	BUB1_3	s2132	GGAUUACCACAGCCUAAAAtt	UUUUAGGCUGUGGUAAUCCat	TargetSiRNA	NA	1306	36.1386	0.969313	0.237185	pass	1279	0.940628	1288.5	pass	-0.0511865	-0.0668039	0.0746455
2	1	Dox	fail	XM_939597	645811	CCDC154	CCDC154_1	s56180	GGAUUUCCGCCGAAGGCAAtt	UUGCCUUCGGCGGAAAUCCtg	TargetSiRNA	NA	NA	NA	NA	NA	NA	161	0.366004	614.083	pass	-0.338139	-0.153677	0.0793005
2	1	noDox	fail	XM_939597	645811	CCDC154	CCDC154_1	s56180	GGAUUUCCGCCGAAGGCAAtt	UUGCCUUCGGCGGAAAUCCtg	TargetSiRNA	NA	NA	NA	NA	0.419074	NA	645	0.707656	614.083	pass	-0.338139	-0.153677	0.0793005
1	2	Dox	pass	XM_939597	645811	CCDC154	CCDC154_1	s56180	GGAUUUCCGCCGAAGGCAAtt	UUGCCUUCGGCGGAAAUCCtg	TargetSiRNA	NA	570	23.8747	0.688103	-0.0565886	pass	565	0.672107	614.083	pass	0.0366824	-0.153677	0.0793005
1	1	Dox	pass	XM_939597	645811	CCDC154	CCDC154_1	s56180	GGAUUUCCGCCGAAGGCAAtt	UUGCCUUCGGCGGAAAUCCtg	TargetSiRNA	NA	560	23.6643	0.656111	-0.0894356	pass	565	0.672107	614.083	pass	0.0366824	-0.153677	0.0793005
1	2	noDox	pass	XM_939597	645811	CCDC154	CCDC154_1	s56180	GGAUUUCCGCCGAAGGCAAtt	UUGCCUUCGGCGGAAAUCCtg	TargetSiRNA	NA	878	29.6311	0.731576	0.268977	pass	703.5	0.638594	614.083	pass	0.0366824	-0.153677	0.0793005
1	1	noDox	pass	XM_939597	645811	CCDC154	CCDC154_1	s56180	GGAUUUCCGCCGAAGGCAAtt	UUGCCUUCGGCGGAAAUCCtg	TargetSiRNA	NA	529	23	0.545613	-0.0365347	pass	703.5	0.638594	614.083	pass	0.0366824	-0.153677	0.0793005
1	2	Dox	pass	XM_939597	645811	CCDC154	CCDC154_2	s56181	GGAAGGAGGUGACCGAACAtt	UGUUCGGUCACCUCCUUCCgc	TargetSiRNA	NA	1694	41.1582	1.15521	-0.329553	pass	1183	0.918842	1276.92	pass	0.0160986	0.0156289	0.0793005
1	1	Dox	pass	XM_939597	645811	CCDC154	CCDC154_2	s56181	GGAAGGAGGUGACCGAACAtt	UGUUCGGUCACCUCCUUCCgc	TargetSiRNA	NA	672	25.923	0.682473	-0.0038122	pass	1183	0.918842	1276.92	pass	0.0160986	0.0156289	0.0793005
1	1	noDox	pass	XM_939597	645811	CCDC154	CCDC154_2	s56181	GGAAGGAGGUGACCGAACAtt	UGUUCGGUCACCUCCUUCCgc	TargetSiRNA	NA	975	31.225	0.748042	0.367524	pass	1434	0.907246	1276.92	pass	0.0160986	0.0156289	0.0793005
1	2	noDox	pass	XM_939597	645811	CCDC154	CCDC154_2	s56181	GGAAGGAGGUGACCGAACAtt	UGUUCGGUCACCUCCUUCCgc	TargetSiRNA	NA	1893	43.5086	1.06645	0.0515867	pass	1434	0.907246	1276.92	pass	0.0160986	0.0156289	0.0793005
1	2	Dox	pass	XM_939597	645811	CCDC154	CCDC154_3	s56182	GGCAAAGACCGAAUGGGAAtt	UUCCCAUUCGGUCUUUGCCtc	TargetSiRNA	NA	1014	31.8434	0.844496	0.314875	pass	1303	0.936753	1323.08	pass	0.0317857	0.0287861	0.0793005
1	1	Dox	pass	XM_939597	645811	CCDC154	CCDC154_3	s56182	GGCAAAGACCGAAUGGGAAtt	UUCCCAUUCGGUCUUUGCCtc	TargetSiRNA	NA	1592	39.8999	1.02901	0.297727	pass	1303	0.936753	1323.08	pass	0.0317857	0.0287861	0.0793005
1	2	noDox	pass	XM_939597	645811	CCDC154	CCDC154_3	s56182	GGCAAAGACCGAAUGGGAAtt	UUCCCAUUCGGUCUUUGCCtc	TargetSiRNA	NA	1126	33.5559	0.871659	0.271202	pass	1249.5	0.909482	1323.08	pass	0.0317857	0.0287861	0.0793005
1	1	noDox	pass	XM_939597	645811	CCDC154	CCDC154_3	s56182	GGCAAAGACCGAAUGGGAAtt	UUCCCAUUCGGUCUUUGCCtc	TargetSiRNA	NA	1373	37.054	0.947304	0.278551	pass	1249.5	0.909482	1323.08	pass	0.0317857	0.0287861	0.0793005
2	2	Dox	pass	XM_939597	645811	CCDC154	CCDC154_1	s56180	GGAUUUCCGCCGAAGGCAAtt	UUGCCUUCGGCGGAAAUCCtg	TargetSiRNA	NA	161	12.6886	0.366004	-0.0573753	pass	161	0.366004	614.083	pass	-0.338139	-0.153677	0.0793005
2	2	noDox	pass	XM_939597	645811	CCDC154	CCDC154_1	s56180	GGAUUUCCGCCGAAGGCAAtt	UUGCCUUCGGCGGAAAUCCtg	TargetSiRNA	NA	645	25.3969	0.707656	0.622896	pass	645	0.707656	614.083	pass	-0.338139	-0.153677	0.0793005
2	2	Dox	pass	XM_939597	645811	CCDC154	CCDC154_2	s56181	GGAAGGAGGUGACCGAACAtt	UGUUCGGUCACCUCCUUCCgc	TargetSiRNA	NA	831	28.8271	0.76677	-0.289856	pass	1013	0.861299	1276.92	pass	-0.047135	0.0156289	0.0793005
2	1	Dox	pass	XM_939597	645811	CCDC154	CCDC154_2	s56181	GGAAGGAGGUGACCGAACAtt	UGUUCGGUCACCUCCUUCCgc	TargetSiRNA	NA	1195	34.5688	0.955829	0.0858717	pass	1013	0.861299	1276.92	pass	-0.047135	0.0156289	0.0793005
2	2	noDox	pass	XM_939597	645811	CCDC154	CCDC154_2	s56181	GGAAGGAGGUGACCGAACAtt	UGUUCGGUCACCUCCUUCCgc	TargetSiRNA	NA	916	30.2655	0.842661	0.474823	pass	1084.5	0.912966	1276.92	pass	-0.047135	0.0156289	0.0793005
2	1	noDox	pass	XM_939597	645811	CCDC154	CCDC154_2	s56181	GGAAGGAGGUGACCGAACAtt	UGUUCGGUCACCUCCUUCCgc	TargetSiRNA	NA	1253	35.3977	0.983271	-0.30285	pass	1084.5	0.912966	1276.92	pass	-0.047135	0.0156289	0.0793005
2	1	Dox	pass	XM_939597	645811	CCDC154	CCDC154_3	s56182	GGCAAAGACCGAAUGGGAAtt	UUCCCAUUCGGUCUUUGCCtc	TargetSiRNA	NA	788	28.0713	0.80368	0.179348	pass	926	0.873639	1323.08	pass	0.0286809	0.0287861	0.0793005
2	2	Dox	pass	XM_939597	645811	CCDC154	CCDC154_3	s56182	GGCAAAGACCGAAUGGGAAtt	UUCCCAUUCGGUCUUUGCCtc	TargetSiRNA	NA	1064	32.619	0.943598	0.0370322	pass	926	0.873639	1323.08	pass	0.0286809	0.0287861	0.0793005
2	2	noDox	pass	XM_939597	645811	CCDC154	CCDC154_3	s56182	GGCAAAGACCGAAUGGGAAtt	UUCCCAUUCGGUCUUUGCCtc	TargetSiRNA	NA	996	31.5595	0.809217	-0.0805388	pass	1029	0.849173	1323.08	pass	0.0286809	0.0287861	0.0793005
2	1	noDox	pass	XM_939597	645811	CCDC154	CCDC154_3	s56182	GGCAAAGACCGAAUGGGAAtt	UUCCCAUUCGGUCUUUGCCtc	TargetSiRNA	NA	1062	32.5883	0.889129	0.834629	pass	1029	0.849173	1323.08	pass	0.0286809	0.0287861	0.0793005
3	2	Dox	pass	XM_939597	645811	CCDC154	CCDC154_1	s56180	GGAUUUCCGCCGAAGGCAAtt	UUGCCUUCGGCGGAAAUCCtg	TargetSiRNA	NA	569	23.8537	0.608277	-0.199505	pass	651.5	0.656137	614.083	pass	-0.159574	-0.153677	0.0793005
3	1	Dox	pass	XM_939597	645811	CCDC154	CCDC154_1	s56180	GGAUUUCCGCCGAAGGCAAtt	UUGCCUUCGGCGGAAAUCCtg	TargetSiRNA	NA	734	27.0924	0.703997	0.253357	pass	651.5	0.656137	614.083	pass	-0.159574	-0.153677	0.0793005
3	1	noDox	pass	XM_939597	645811	CCDC154	CCDC154_1	s56180	GGAUUUCCGCCGAAGGCAAtt	UUGCCUUCGGCGGAAAUCCtg	TargetSiRNA	NA	999	31.607	0.865215	0.777846	pass	958.5	0.819779	614.083	pass	-0.159574	-0.153677	0.0793005
3	2	noDox	pass	XM_939597	645811	CCDC154	CCDC154_1	s56180	GGAUUUCCGCCGAAGGCAAtt	UUGCCUUCGGCGGAAAUCCtg	TargetSiRNA	NA	918	30.2985	0.774344	-0.0882902	pass	958.5	0.819779	614.083	pass	-0.159574	-0.153677	0.0793005
3	2	Dox	pass	XM_939597	645811	CCDC154	CCDC154_2	s56181	GGAAGGAGGUGACCGAACAtt	UGUUCGGUCACCUCCUUCCgc	TargetSiRNA	NA	1797	42.391	1.1144	0.375635	pass	1582.5	1.03217	1276.92	pass	0.0779231	0.0156289	0.0793005
3	1	Dox	pass	XM_939597	645811	CCDC154	CCDC154_2	s56181	GGAAGGAGGUGACCGAACAtt	UGUUCGGUCACCUCCUUCCgc	TargetSiRNA	NA	1368	36.9865	0.949934	0.00981241	pass	1582.5	1.03217	1276.92	pass	0.0779231	0.0156289	0.0793005
3	1	noDox	pass	XM_939597	645811	CCDC154	CCDC154_2	s56181	GGAAGGAGGUGACCGAACAtt	UGUUCGGUCACCUCCUUCCgc	TargetSiRNA	NA	1270	35.6371	0.920054	-0.112469	pass	1364.5	0.959002	1276.92	pass	0.0779231	0.0156289	0.0793005
3	2	noDox	pass	XM_939597	645811	CCDC154	CCDC154_2	s56181	GGAAGGAGGUGACCGAACAtt	UGUUCGGUCACCUCCUUCCgc	TargetSiRNA	NA	1459	38.1969	0.99795	-0.198607	pass	1364.5	0.959002	1276.92	pass	0.0779231	0.0156289	0.0793005
3	2	Dox	pass	XM_939597	645811	CCDC154	CCDC154_3	s56182	GGCAAAGACCGAAUGGGAAtt	UUCCCAUUCGGUCUUUGCCtc	TargetSiRNA	NA	1383	37.1887	0.960484	0.324578	pass	1810.5	1.07797	1323.08	pass	0.0258919	0.0287861	0.0793005
3	1	Dox	pass	XM_939597	645811	CCDC154	CCDC154_3	s56182	GGCAAAGACCGAAUGGGAAtt	UUCCCAUUCGGUCUUUGCCtc	TargetSiRNA	NA	2238	47.3075	1.19546	0.0162815	pass	1810.5	1.07797	1323.08	pass	0.0258919	0.0287861	0.0793005
3	1	noDox	pass	XM_939597	645811	CCDC154	CCDC154_3	s56182	GGCAAAGACCGAAUGGGAAtt	UUCCCAUUCGGUCUUUGCCtc	TargetSiRNA	NA	1384	37.2022	0.958812	0.613158	pass	1620.5	1.05733	1323.08	pass	0.0258919	0.0287861	0.0793005
3	2	noDox	pass	XM_939597	645811	CCDC154	CCDC154_3	s56182	GGCAAAGACCGAAUGGGAAtt	UUCCCAUUCGGUCUUUGCCtc	TargetSiRNA	NA	1857	43.0929	1.15584	0.237185	pass	1620.5	1.05733	1323.08	pass	0.0258919	0.0287861	0.0793005
2	1	Dox	fail	NM_024857	79915	ATAD5	ATAD5_1	s36631	GUACUUCUGUUUUACGUUAtt	UAACGUAAAACAGAAGUACta	TargetSiRNA	NA	NA	NA	NA	NA	NA	1007	0.915352	1166.75	pass	-0.118706	-0.0786753	0.0817806
2	1	noDox	fail	NM_024857	79915	ATAD5	ATAD5_1	s36631	GUACUUCUGUUUUACGUUAtt	UAACGUAAAACAGAAGUACta	TargetSiRNA	NA	NA	NA	NA	0.419074	NA	1391	1.03922	1166.75	pass	-0.118706	-0.0786753	0.0817806
3	1	noDox	fail	NM_024857	79915	ATAD5	ATAD5_1	s36631	GUACUUCUGUUUUACGUUAtt	UAACGUAAAACAGAAGUACta	TargetSiRNA	NA	NA	NA	NA	0.777846	NA	1024	0.817829	1166.75	pass	0.0187307	-0.0786753	0.0817806
3	1	Dox	fail	NM_024857	79915	ATAD5	ATAD5_2	s36632	GCAGAGAUGUAGUAGAUCUtt	AGAUCUACUACAUCUCUGCat	TargetSiRNA	NA	NA	NA	NA	0.00981241	NA	NA	NA	1098.7	pass	NA	-0.113827	0.0817806
3	2	Dox	fail	NM_024857	79915	ATAD5	ATAD5_2	s36632	GCAGAGAUGUAGUAGAUCUtt	AGAUCUACUACAUCUCUGCat	TargetSiRNA	NA	NA	NA	NA	0.375635	NA	NA	NA	1098.7	pass	NA	-0.113827	0.0817806
1	1	Dox	pass	NM_024857	79915	ATAD5	ATAD5_1	s36631	GUACUUCUGUUUUACGUUAtt	UAACGUAAAACAGAAGUACta	TargetSiRNA	NA	1033	32.1403	0.891114	-0.0894356	pass	884	0.836245	1166.75	pass	-0.136051	-0.0786753	0.0817806
1	2	Dox	pass	NM_024857	79915	ATAD5	ATAD5_1	s36631	GUACUUCUGUUUUACGUUAtt	UAACGUAAAACAGAAGUACta	TargetSiRNA	NA	735	27.1109	0.781376	-0.0565886	pass	884	0.836245	1166.75	pass	-0.136051	-0.0786753	0.0817806
1	2	noDox	pass	NM_024857	79915	ATAD5	ATAD5_1	s36631	GUACUUCUGUUUUACGUUAtt	UAACGUAAAACAGAAGUACta	TargetSiRNA	NA	1526	39.064	0.964471	0.268977	pass	1633.5	0.977145	1166.75	pass	-0.136051	-0.0786753	0.0817806
1	1	noDox	pass	NM_024857	79915	ATAD5	ATAD5_1	s36631	GUACUUCUGUUUUACGUUAtt	UAACGUAAAACAGAAGUACta	TargetSiRNA	NA	1741	41.7253	0.989819	-0.0365347	pass	1633.5	0.977145	1166.75	pass	-0.136051	-0.0786753	0.0817806
1	1	Dox	pass	NM_024857	79915	ATAD5	ATAD5_2	s36632	GCAGAGAUGUAGUAGAUCUtt	AGAUCUACUACAUCUCUGCat	TargetSiRNA	NA	714	26.7208	0.703477	-0.0038122	pass	887.5	0.808861	1098.7	pass	-0.138473	-0.113827	0.0817806
1	2	Dox	pass	NM_024857	79915	ATAD5	ATAD5_2	s36632	GCAGAGAUGUAGUAGAUCUtt	AGAUCUACUACAUCUCUGCat	TargetSiRNA	NA	1061	32.573	0.914244	-0.329553	pass	887.5	0.808861	1098.7	pass	-0.138473	-0.113827	0.0817806
1	2	noDox	pass	NM_024857	79915	ATAD5	ATAD5_2	s36632	GCAGAGAUGUAGUAGAUCUtt	AGAUCUACUACAUCUCUGCat	TargetSiRNA	NA	1669	40.8534	1.00137	0.0515867	pass	1544.5	0.952059	1098.7	pass	-0.138473	-0.113827	0.0817806
1	1	noDox	pass	NM_024857	79915	ATAD5	ATAD5_2	s36632	GCAGAGAUGUAGUAGAUCUtt	AGAUCUACUACAUCUCUGCat	TargetSiRNA	NA	1420	37.6829	0.90275	0.367524	pass	1544.5	0.952059	1098.7	pass	-0.138473	-0.113827	0.0817806
1	2	Dox	pass	NM_024857	79915	ATAD5	ATAD5_3	s36633	CAUUACCAGUUGAUACCAUtt	AUGGUAUCAACUGGUAAUGgt	TargetSiRNA	NA	819	28.6182	0.758963	0.314875	pass	810	0.744433	855.167	pass	0.204945	0.130525	0.0817806
1	1	Dox	pass	NM_024857	79915	ATAD5	ATAD5_3	s36633	CAUUACCAGUUGAUACCAUtt	AUGGUAUCAACUGGUAAUGgt	TargetSiRNA	NA	801	28.3019	0.729902	0.297727	pass	810	0.744433	855.167	pass	0.204945	0.130525	0.0817806
1	2	noDox	pass	NM_024857	79915	ATAD5	ATAD5_3	s36633	CAUUACCAGUUGAUACCAUtt	AUGGUAUCAACUGGUAAUGgt	TargetSiRNA	NA	423	20.567	0.534254	0.271202	pass	443	0.542179	855.167	pass	0.204945	0.130525	0.0817806
1	1	noDox	pass	NM_024857	79915	ATAD5	ATAD5_3	s36633	CAUUACCAGUUGAUACCAUtt	AUGGUAUCAACUGGUAAUGgt	TargetSiRNA	NA	463	21.5174	0.550104	0.278551	pass	443	0.542179	855.167	pass	0.204945	0.130525	0.0817806
2	2	Dox	pass	NM_024857	79915	ATAD5	ATAD5_1	s36631	GUACUUCUGUUUUACGUUAtt	UAACGUAAAACAGAAGUACta	TargetSiRNA	NA	1007	31.7333	0.915352	-0.0573753	pass	1007	0.915352	1166.75	pass	-0.118706	-0.0786753	0.0817806
2	2	noDox	pass	NM_024857	79915	ATAD5	ATAD5_1	s36631	GUACUUCUGUUUUACGUUAtt	UAACGUAAAACAGAAGUACta	TargetSiRNA	NA	1391	37.2961	1.03922	0.622896	pass	1391	1.03922	1166.75	pass	-0.118706	-0.0786753	0.0817806
2	1	Dox	pass	NM_024857	79915	ATAD5	ATAD5_2	s36632	GCAGAGAUGUAGUAGAUCUtt	AGAUCUACUACAUCUCUGCat	TargetSiRNA	NA	1109	33.3017	0.920793	0.0858717	pass	949	0.833967	1098.7	pass	-0.0891809	-0.113827	0.0817806
2	2	Dox	pass	NM_024857	79915	ATAD5	ATAD5_2	s36632	GCAGAGAUGUAGUAGAUCUtt	AGAUCUACUACAUCUCUGCat	TargetSiRNA	NA	789	28.0891	0.747142	-0.289856	pass	949	0.833967	1098.7	pass	-0.0891809	-0.113827	0.0817806
2	2	noDox	pass	NM_024857	79915	ATAD5	ATAD5_2	s36632	GCAGAGAUGUAGUAGAUCUtt	AGAUCUACUACAUCUCUGCat	TargetSiRNA	NA	1047	32.3574	0.900904	0.474823	pass	1114	0.927753	1098.7	pass	-0.0891809	-0.113827	0.0817806
2	1	noDox	pass	NM_024857	79915	ATAD5	ATAD5_2	s36632	GCAGAGAUGUAGUAGAUCUtt	AGAUCUACUACAUCUCUGCat	TargetSiRNA	NA	1181	34.3657	0.954602	-0.30285	pass	1114	0.927753	1098.7	pass	-0.0891809	-0.113827	0.0817806
2	1	Dox	pass	NM_024857	79915	ATAD5	ATAD5_3	s36633	CAUUACCAGUUGAUACCAUtt	AUGGUAUCAACUGGUAAUGgt	TargetSiRNA	NA	559	23.6432	0.676902	0.179348	pass	957.5	0.871069	855.167	pass	0.0727988	0.130525	0.0817806
2	2	Dox	pass	NM_024857	79915	ATAD5	ATAD5_3	s36633	CAUUACCAGUUGAUACCAUtt	AUGGUAUCAACUGGUAAUGgt	TargetSiRNA	NA	1356	36.8239	1.06524	0.0370322	pass	957.5	0.871069	855.167	pass	0.0727988	0.130525	0.0817806
2	2	noDox	pass	NM_024857	79915	ATAD5	ATAD5_3	s36633	CAUUACCAGUUGAUACCAUtt	AUGGUAUCAACUGGUAAUGgt	TargetSiRNA	NA	955	30.9031	0.792387	-0.0805388	pass	920.5	0.802252	855.167	pass	0.0727988	0.130525	0.0817806
2	1	noDox	pass	NM_024857	79915	ATAD5	ATAD5_3	s36633	CAUUACCAGUUGAUACCAUtt	AUGGUAUCAACUGGUAAUGgt	TargetSiRNA	NA	886	29.7658	0.812118	0.834629	pass	920.5	0.802252	855.167	pass	0.0727988	0.130525	0.0817806
3	2	Dox	pass	NM_024857	79915	ATAD5	ATAD5_1	s36631	GUACUUCUGUUUUACGUUAtt	UAACGUAAAACAGAAGUACta	TargetSiRNA	NA	789	28.0891	0.716282	-0.199505	pass	1061	0.8325	1166.75	pass	0.0187307	-0.0786753	0.0817806
3	1	Dox	pass	NM_024857	79915	ATAD5	ATAD5_1	s36631	GUACUUCUGUUUUACGUUAtt	UAACGUAAAACAGAAGUACta	TargetSiRNA	NA	1333	36.5103	0.948719	0.253357	pass	1061	0.8325	1166.75	pass	0.0187307	-0.0786753	0.0817806
3	2	noDox	pass	NM_024857	79915	ATAD5	ATAD5_1	s36631	GUACUUCUGUUUUACGUUAtt	UAACGUAAAACAGAAGUACta	TargetSiRNA	NA	1024	32	0.817829	-0.0882902	pass	1024	0.817829	1166.75	pass	0.0187307	-0.0786753	0.0817806
3	2	noDox	pass	NM_024857	79915	ATAD5	ATAD5_2	s36632	GCAGAGAUGUAGUAGAUCUtt	AGAUCUACUACAUCUCUGCat	TargetSiRNA	NA	1037	32.2025	0.841338	-0.198607	pass	998.5	0.82063	1098.7	pass	NA	-0.113827	0.0817806
3	1	noDox	pass	NM_024857	79915	ATAD5	ATAD5_2	s36632	GCAGAGAUGUAGUAGAUCUtt	AGAUCUACUACAUCUCUGCat	TargetSiRNA	NA	960	30.9839	0.799921	-0.112469	pass	998.5	0.82063	1098.7	pass	NA	-0.113827	0.0817806
3	1	Dox	pass	NM_024857	79915	ATAD5	ATAD5_3	s36633	CAUUACCAGUUGAUACCAUtt	AUGGUAUCAACUGGUAAUGgt	TargetSiRNA	NA	1013	31.8277	0.804283	0.0162815	pass	1149	0.865056	855.167	pass	0.113831	0.130525	0.0817806
3	2	Dox	pass	NM_024857	79915	ATAD5	ATAD5_3	s36633	CAUUACCAGUUGAUACCAUtt	AUGGUAUCAACUGGUAAUGgt	TargetSiRNA	NA	1285	35.8469	0.925829	0.324578	pass	1149	0.865056	855.167	pass	0.113831	0.130525	0.0817806
3	1	noDox	pass	NM_024857	79915	ATAD5	ATAD5_3	s36633	CAUUACCAGUUGAUACCAUtt	AUGGUAUCAACUGGUAAUGgt	TargetSiRNA	NA	1118	33.4365	0.86176	0.613158	pass	851	0.754972	855.167	pass	0.113831	0.130525	0.0817806
3	2	noDox	pass	NM_024857	79915	ATAD5	ATAD5_3	s36633	CAUUACCAGUUGAUACCAUtt	AUGGUAUCAACUGGUAAUGgt	TargetSiRNA	NA	584	24.1661	0.648185	0.237185	pass	851	0.754972	855.167	pass	0.113831	0.130525	0.0817806
2	1	Dox	fail	NM_078467	1026	CDKN1A	CDKN1A_1	s415	CAAGGAGUCAGACAUUUUAtt	UAAAAUGUCUGACUCCUUGtt	TargetSiRNA	NA	NA	NA	NA	NA	NA	1156	0.980736	1361.75	pass	-0.128288	-0.0137672	0.0830708
2	1	noDox	fail	NM_078467	1026	CDKN1A	CDKN1A_1	s415	CAAGGAGUCAGACAUUUUAtt	UAAAAUGUCUGACUCCUUGtt	TargetSiRNA	NA	NA	NA	NA	0.419074	NA	1600	1.11456	1361.75	pass	-0.128288	-0.0137672	0.0830708
1	1	Dox	pass	NM_078467	1026	CDKN1A	CDKN1A_1	s415	CAAGGAGUCAGACAUUUUAtt	UAAAAUGUCUGACUCCUUGtt	TargetSiRNA	NA	896	29.9333	0.829922	-0.0894356	pass	1216	0.979744	1361.75	pass	0.1002	-0.0137672	0.0830708
1	2	Dox	pass	NM_078467	1026	CDKN1A	CDKN1A_1	s415	CAAGGAGUCAGACAUUUUAtt	UAAAAUGUCUGACUCCUUGtt	TargetSiRNA	NA	1536	39.1918	1.12957	-0.0565886	pass	1216	0.979744	1361.75	pass	0.1002	-0.0137672	0.0830708
1	1	noDox	pass	NM_078467	1026	CDKN1A	CDKN1A_1	s415	CAAGGAGUCAGACAUUUUAtt	UAAAAUGUCUGACUCCUUGtt	TargetSiRNA	NA	1268	35.609	0.844727	-0.0365347	pass	1333	0.883931	1361.75	pass	0.1002	-0.0137672	0.0830708
1	2	noDox	pass	NM_078467	1026	CDKN1A	CDKN1A_1	s415	CAAGGAGUCAGACAUUUUAtt	UAAAAUGUCUGACUCCUUGtt	TargetSiRNA	NA	1398	37.3898	0.923136	0.268977	pass	1333	0.883931	1361.75	pass	0.1002	-0.0137672	0.0830708
1	1	Dox	pass	NM_078467	1026	CDKN1A	CDKN1A_2	s416	GCACCCUAGUUCUACCUCAtt	UGAGGUAGAACUAGGGUGCcc	TargetSiRNA	NA	1672	40.8901	1.07651	-0.0038122	pass	1747	1.13729	1547.83	pass	0.0388908	-0.0513058	0.0830708
1	2	Dox	pass	NM_078467	1026	CDKN1A	CDKN1A_2	s416	GCACCCUAGUUCUACCUCAtt	UGAGGUAGAACUAGGGUGCcc	TargetSiRNA	NA	1822	42.6849	1.19806	-0.329553	pass	1747	1.13729	1547.83	pass	0.0388908	-0.0513058	0.0830708
1	2	noDox	pass	NM_078467	1026	CDKN1A	CDKN1A_2	s416	GCACCCUAGUUCUACCUCAtt	UGAGGUAGAACUAGGGUGCcc	TargetSiRNA	NA	1589	39.8623	0.977074	0.0515867	pass	2114	1.10387	1547.83	pass	0.0388908	-0.0513058	0.0830708
1	1	noDox	pass	NM_078467	1026	CDKN1A	CDKN1A_2	s416	GCACCCUAGUUCUACCUCAtt	UGAGGUAGAACUAGGGUGCcc	TargetSiRNA	NA	2639	51.3712	1.23067	0.367524	pass	2114	1.10387	1547.83	pass	0.0388908	-0.0513058	0.0830708
1	1	Dox	pass	NM_078467	1026	CDKN1A	CDKN1A_3	s417	AGAUUUCUACCACUCCAAAtt	UUUGGAGUGGUAGAAAUCUgt	TargetSiRNA	NA	901	30.0167	0.774124	0.297727	pass	941.5	0.802594	1361.92	pass	-0.186826	-0.0598225	0.0830708
1	2	Dox	pass	NM_078467	1026	CDKN1A	CDKN1A_3	s417	AGAUUUCUACCACUCCAAAtt	UUUGGAGUGGUAGAAAUCUgt	TargetSiRNA	NA	982	31.3369	0.831064	0.314875	pass	941.5	0.802594	1361.92	pass	-0.186826	-0.0598225	0.0830708
1	1	noDox	pass	NM_078467	1026	CDKN1A	CDKN1A_3	s417	AGAUUUCUACCACUCCAAAtt	UUUGGAGUGGUAGAAAUCUgt	TargetSiRNA	NA	1099	33.1512	0.847526	0.278551	pass	1514.5	0.994356	1361.92	pass	-0.186826	-0.0598225	0.0830708
1	2	noDox	pass	NM_078467	1026	CDKN1A	CDKN1A_3	s417	AGAUUUCUACCACUCCAAAtt	UUUGGAGUGGUAGAAAUCUgt	TargetSiRNA	NA	1930	43.9318	1.14119	0.271202	pass	1514.5	0.994356	1361.92	pass	-0.186826	-0.0598225	0.0830708
2	2	Dox	pass	NM_078467	1026	CDKN1A	CDKN1A_1	s415	CAAGGAGUCAGACAUUUUAtt	UAAAAUGUCUGACUCCUUGtt	TargetSiRNA	NA	1156	34	0.980736	-0.0573753	pass	1156	0.980736	1361.75	pass	-0.128288	-0.0137672	0.0830708
2	2	noDox	pass	NM_078467	1026	CDKN1A	CDKN1A_1	s415	CAAGGAGUCAGACAUUUUAtt	UAAAAUGUCUGACUCCUUGtt	TargetSiRNA	NA	1600	40	1.11456	0.622896	pass	1600	1.11456	1361.75	pass	-0.128288	-0.0137672	0.0830708
2	2	Dox	pass	NM_078467	1026	CDKN1A	CDKN1A_2	s416	GCACCCUAGUUCUACCUCAtt	UGAGGUAGAACUAGGGUGCcc	TargetSiRNA	NA	1094	33.0757	0.879778	-0.289856	pass	972.5	0.843192	1547.83	pass	-0.241338	-0.0513058	0.0830708
2	1	Dox	pass	NM_078467	1026	CDKN1A	CDKN1A_2	s416	GCACCCUAGUUCUACCUCAtt	UGAGGUAGAACUAGGGUGCcc	TargetSiRNA	NA	851	29.1719	0.806605	0.0858717	pass	972.5	0.843192	1547.83	pass	-0.241338	-0.0513058	0.0830708
2	2	noDox	pass	NM_078467	1026	CDKN1A	CDKN1A_2	s416	GCACCCUAGUUCUACCUCAtt	UGAGGUAGAACUAGGGUGCcc	TargetSiRNA	NA	1689	41.0974	1.14425	0.474823	pass	1539.5	1.08994	1547.83	pass	-0.241338	-0.0513058	0.0830708
2	1	noDox	pass	NM_078467	1026	CDKN1A	CDKN1A_2	s416	GCACCCUAGUUCUACCUCAtt	UGAGGUAGAACUAGGGUGCcc	TargetSiRNA	NA	1390	37.2827	1.03563	-0.30285	pass	1539.5	1.08994	1547.83	pass	-0.241338	-0.0513058	0.0830708
2	1	Dox	pass	NM_078467	1026	CDKN1A	CDKN1A_3	s417	AGAUUUCUACCACUCCAAAtt	UUUGGAGUGGUAGAAAUCUgt	TargetSiRNA	NA	1639	40.4846	1.15907	0.179348	pass	1536.5	1.12726	1361.92	pass	0.13758	-0.0598225	0.0830708
2	2	Dox	pass	NM_078467	1026	CDKN1A	CDKN1A_3	s417	AGAUUUCUACCACUCCAAAtt	UUUGGAGUGGUAGAAAUCUgt	TargetSiRNA	NA	1434	37.8682	1.09545	0.0370322	pass	1536.5	1.12726	1361.92	pass	0.13758	-0.0598225	0.0830708
2	1	noDox	pass	NM_078467	1026	CDKN1A	CDKN1A_3	s417	AGAUUUCUACCACUCCAAAtt	UUUGGAGUGGUAGAAAUCUgt	TargetSiRNA	NA	1845	42.9535	1.17193	0.834629	pass	1430.5	0.994614	1361.92	pass	0.13758	-0.0598225	0.0830708
2	2	noDox	pass	NM_078467	1026	CDKN1A	CDKN1A_3	s417	AGAUUUCUACCACUCCAAAtt	UUUGGAGUGGUAGAAAUCUgt	TargetSiRNA	NA	1016	31.8748	0.817301	-0.0805388	pass	1430.5	0.994614	1361.92	pass	0.13758	-0.0598225	0.0830708
3	1	Dox	pass	NM_078467	1026	CDKN1A	CDKN1A_1	s415	CAAGGAGUCAGACAUUUUAtt	UAAAAUGUCUGACUCCUUGtt	TargetSiRNA	NA	1801	42.4382	1.10276	0.253357	pass	1455.5	0.97617	1361.75	pass	-0.0132132	-0.0137672	0.0830708
3	2	Dox	pass	NM_078467	1026	CDKN1A	CDKN1A_1	s415	CAAGGAGUCAGACAUUUUAtt	UAAAAUGUCUGACUCCUUGtt	TargetSiRNA	NA	1110	33.3167	0.849585	-0.199505	pass	1455.5	0.97617	1361.75	pass	-0.0132132	-0.0137672	0.0830708
3	2	noDox	pass	NM_078467	1026	CDKN1A	CDKN1A_1	s415	CAAGGAGUCAGACAUUUUAtt	UAAAAUGUCUGACUCCUUGtt	TargetSiRNA	NA	1342	36.6333	0.936243	-0.0882902	pass	1410	0.994319	1361.75	pass	-0.0132132	-0.0137672	0.0830708
3	1	noDox	pass	NM_078467	1026	CDKN1A	CDKN1A_1	s415	CAAGGAGUCAGACAUUUUAtt	UAAAAUGUCUGACUCCUUGtt	TargetSiRNA	NA	1478	38.4448	1.05239	0.777846	pass	1410	0.994319	1361.75	pass	-0.0132132	-0.0137672	0.0830708
3	2	Dox	pass	NM_078467	1026	CDKN1A	CDKN1A_2	s416	GCACCCUAGUUCUACCUCAtt	UGAGGUAGAACUAGGGUGCcc	TargetSiRNA	NA	1451	38.092	1.00138	0.375635	pass	1516	1.0113	1547.83	pass	0.0485294	-0.0513058	0.0830708
3	1	Dox	pass	NM_078467	1026	CDKN1A	CDKN1A_2	s416	GCACCCUAGUUCUACCUCAtt	UGAGGUAGAACUAGGGUGCcc	TargetSiRNA	NA	1581	39.7618	1.02121	0.00981241	pass	1516	1.0113	1547.83	pass	0.0485294	-0.0513058	0.0830708
3	1	noDox	pass	NM_078467	1026	CDKN1A	CDKN1A_2	s416	GCACCCUAGUUCUACCUCAtt	UGAGGUAGAACUAGGGUGCcc	TargetSiRNA	NA	1619	40.2368	1.03881	-0.112469	pass	1398	0.96757	1547.83	pass	0.0485294	-0.0513058	0.0830708
3	2	noDox	pass	NM_078467	1026	CDKN1A	CDKN1A_2	s416	GCACCCUAGUUCUACCUCAtt	UGAGGUAGAACUAGGGUGCcc	TargetSiRNA	NA	1177	34.3074	0.896333	-0.198607	pass	1398	0.96757	1547.83	pass	0.0485294	-0.0513058	0.0830708
3	1	Dox	pass	NM_078467	1026	CDKN1A	CDKN1A_3	s417	AGAUUUCUACCACUCCAAAtt	UUUGGAGUGGUAGAAAUCUgt	TargetSiRNA	NA	1137	33.7194	0.852088	0.0162815	pass	1219	0.891831	1361.92	pass	-0.130221	-0.0598225	0.0830708
3	2	Dox	pass	NM_078467	1026	CDKN1A	CDKN1A_3	s417	AGAUUUCUACCACUCCAAAtt	UUUGGAGUGGUAGAAAUCUgt	TargetSiRNA	NA	1301	36.0694	0.931575	0.324578	pass	1219	0.891831	1361.92	pass	-0.130221	-0.0598225	0.0830708
3	1	noDox	pass	NM_078467	1026	CDKN1A	CDKN1A_3	s417	AGAUUUCUACCACUCCAAAtt	UUUGGAGUGGUAGAAAUCUgt	TargetSiRNA	NA	1303	36.0971	0.930331	0.613158	pass	1529.5	1.02715	1361.92	pass	-0.130221	-0.0598225	0.0830708
3	2	noDox	pass	NM_078467	1026	CDKN1A	CDKN1A_3	s417	AGAUUUCUACCACUCCAAAtt	UUUGGAGUGGUAGAAAUCUgt	TargetSiRNA	NA	1756	41.9047	1.12397	0.237185	pass	1529.5	1.02715	1361.92	pass	-0.130221	-0.0598225	0.0830708
2	1	Dox	fail	NM_000267	4763	NF1	NF1_1	s229712	GAAUGUUAACAAUAUGAGAtt	UCUCAUAUUGUUAACAUUCtt	TargetSiRNA	NA	NA	NA	NA	NA	NA	1812	1.22787	1655.5	pass	-0.00708768	-0.0778208	0.084754
2	1	noDox	fail	NM_000267	4763	NF1	NF1_1	s229712	GAAUGUUAACAAUAUGAGAtt	UCUCAUAUUGUUAACAUUCtt	TargetSiRNA	NA	NA	NA	NA	0.419074	NA	1984	1.24112	1655.5	pass	-0.00708768	-0.0778208	0.084754
2	1	noDox	fail	NM_000267	4763	NF1	NF1_2	s229713	GAAAACAACAUGAAUAAGAtt	UCUUAUUCAUGUUGUUUUCat	TargetSiRNA	NA	NA	NA	NA	-0.30285	NA	1844	1.1956	1404.75	pass	-0.330479	-0.201849	0.084754
1	2	Dox	pass	NM_000267	4763	NF1	NF1_1	s229712	GAAUGUUAACAAUAUGAGAtt	UCUCAUAUUGUUAACAUUCtt	TargetSiRNA	NA	814	28.5307	0.822296	-0.0565886	pass	1158.5	0.948591	1655.5	pass	-0.0377727	-0.0778208	0.084754
1	1	Dox	pass	NM_000267	4763	NF1	NF1_1	s229712	GAAUGUUAACAAUAUGAGAtt	UCUCAUAUUGUUAACAUUCtt	TargetSiRNA	NA	1503	38.7685	1.07489	-0.0894356	pass	1158.5	0.948591	1655.5	pass	-0.0377727	-0.0778208	0.084754
1	1	noDox	pass	NM_000267	4763	NF1	NF1_1	s229712	GAAUGUUAACAAUAUGAGAtt	UCUCAUAUUGUUAACAUUCtt	TargetSiRNA	NA	2059	45.3762	1.07643	-0.0365347	pass	1703	0.991284	1655.5	pass	-0.0377727	-0.0778208	0.084754
1	2	noDox	pass	NM_000267	4763	NF1	NF1_1	s229712	GAAUGUUAACAAUAUGAGAtt	UCUCAUAUUGUUAACAUUCtt	TargetSiRNA	NA	1347	36.7015	0.906141	0.268977	pass	1703	0.991284	1655.5	pass	-0.0377727	-0.0778208	0.084754
1	1	Dox	pass	NM_000267	4763	NF1	NF1_2	s229713	GAAAACAACAUGAAUAAGAtt	UCUUAUUCAUGUUGUUUUCat	TargetSiRNA	NA	448	21.166	0.557237	-0.0038122	pass	951.5	0.813929	1404.75	pass	-0.259539	-0.201849	0.084754
1	2	Dox	pass	NM_000267	4763	NF1	NF1_2	s229713	GAAAACAACAUGAAUAAGAtt	UCUUAUUCAUGUUGUUUUCat	TargetSiRNA	NA	1455	38.1445	1.07062	-0.329553	pass	951.5	0.813929	1404.75	pass	-0.259539	-0.201849	0.084754
1	2	noDox	pass	NM_000267	4763	NF1	NF1_2	s229713	GAAAACAACAUGAAUAAGAtt	UCUUAUUCAUGUUGUUUUCat	TargetSiRNA	NA	1576	39.6989	0.973069	0.0515867	pass	2010.5	1.07882	1404.75	pass	-0.259539	-0.201849	0.084754
1	1	noDox	pass	NM_000267	4763	NF1	NF1_2	s229713	GAAAACAACAUGAAUAAGAtt	UCUUAUUCAUGUUGUUUUCat	TargetSiRNA	NA	2445	49.4469	1.18458	0.367524	pass	2010.5	1.07882	1404.75	pass	-0.259539	-0.201849	0.084754
1	2	Dox	pass	NM_000267	4763	NF1	NF1_3	s229714	GAAGGAAACAGCAUUUAAAtt	UUUAAAUGCUGUUUCCUUCag	TargetSiRNA	NA	1610	40.1248	1.06412	0.314875	pass	1333.5	0.951295	1670	pass	-0.032713	0.0492112	0.084754
1	1	Dox	pass	NM_000267	4763	NF1	NF1_3	s229714	GAAGGAAACAGCAUUUAAAtt	UUUAAAUGCUGUUUCCUUCag	TargetSiRNA	NA	1057	32.5115	0.838467	0.297727	pass	1333.5	0.951295	1670	pass	-0.032713	0.0492112	0.084754
1	2	noDox	pass	NM_000267	4763	NF1	NF1_3	s229714	GAAGGAAACAGCAUUUAAAtt	UUUAAAUGCUGUUUCCUUCag	TargetSiRNA	NA	2565	50.6458	1.31559	0.271202	pass	1618	0.988916	1670	pass	-0.032713	0.0492112	0.084754
1	1	noDox	pass	NM_000267	4763	NF1	NF1_3	s229714	GAAGGAAACAGCAUUUAAAtt	UUUAAAUGCUGUUUCCUUCag	TargetSiRNA	NA	671	25.9037	0.66224	0.278551	pass	1618	0.988916	1670	pass	-0.032713	0.0492112	0.084754
2	2	Dox	pass	NM_000267	4763	NF1	NF1_1	s229712	GAAUGUUAACAAUAUGAGAtt	UCUCAUAUUGUUAACAUUCtt	TargetSiRNA	NA	1812	42.5676	1.22787	-0.0573753	pass	1812	1.22787	1655.5	pass	-0.00708768	-0.0778208	0.084754
2	2	noDox	pass	NM_000267	4763	NF1	NF1_1	s229712	GAAUGUUAACAAUAUGAGAtt	UCUCAUAUUGUUAACAUUCtt	TargetSiRNA	NA	1984	44.5421	1.24112	0.622896	pass	1984	1.24112	1655.5	pass	-0.00708768	-0.0778208	0.084754
2	2	Dox	pass	NM_000267	4763	NF1	NF1_2	s229713	GAAAACAACAUGAAUAAGAtt	UCUUAUUCAUGUUGUUUUCat	TargetSiRNA	NA	1175	34.2783	0.911766	-0.289856	pass	1013	0.859186	1404.75	pass	-0.330479	-0.201849	0.084754
2	1	Dox	pass	NM_000267	4763	NF1	NF1_2	s229713	GAAAACAACAUGAAUAAGAtt	UCUUAUUCAUGUUGUUUUCat	TargetSiRNA	NA	851	29.1719	0.806605	0.0858717	pass	1013	0.859186	1404.75	pass	-0.330479	-0.201849	0.084754
2	2	noDox	pass	NM_000267	4763	NF1	NF1_2	s229713	GAAAACAACAUGAAUAAGAtt	UCUUAUUCAUGUUGUUUUCat	TargetSiRNA	NA	1844	42.9418	1.1956	0.474823	pass	1844	1.1956	1404.75	pass	-0.330479	-0.201849	0.084754
2	2	Dox	pass	NM_000267	4763	NF1	NF1_3	s229714	GAAGGAAACAGCAUUUAAAtt	UUUAAAUGCUGUUUCCUUCag	TargetSiRNA	NA	1565	39.5601	1.14439	0.0370322	pass	1580.5	1.14408	1670	pass	0.121524	0.0492112	0.084754
2	1	Dox	pass	NM_000267	4763	NF1	NF1_3	s229714	GAAGGAAACAGCAUUUAAAtt	UUUAAAUGCUGUUUCCUUCag	TargetSiRNA	NA	1596	39.95	1.14376	0.179348	pass	1580.5	1.14408	1670	pass	0.121524	0.0492112	0.084754
2	1	noDox	pass	NM_000267	4763	NF1	NF1_3	s229714	GAAGGAAACAGCAUUUAAAtt	UUUAAAUGCUGUUUCCUUCag	TargetSiRNA	NA	1784	42.2374	1.15239	0.834629	pass	1512	1.02765	1670	pass	0.121524	0.0492112	0.084754
2	2	noDox	pass	NM_000267	4763	NF1	NF1_3	s229714	GAAGGAAACAGCAUUUAAAtt	UUUAAAUGCUGUUUCCUUCag	TargetSiRNA	NA	1240	35.2136	0.902914	-0.0805388	pass	1512	1.02765	1670	pass	0.121524	0.0492112	0.084754
3	1	Dox	pass	NM_000267	4763	NF1	NF1_1	s229712	GAAUGUUAACAAUAUGAGAtt	UCUCAUAUUGUUAACAUUCtt	TargetSiRNA	NA	1540	39.2428	1.01972	0.253357	pass	1385	0.957027	1655.5	pass	-0.188602	-0.0778208	0.084754
3	2	Dox	pass	NM_000267	4763	NF1	NF1_1	s229712	GAAUGUUAACAAUAUGAGAtt	UCUCAUAUUGUUAACAUUCtt	TargetSiRNA	NA	1230	35.0714	0.89433	-0.199505	pass	1385	0.957027	1655.5	pass	-0.188602	-0.0778208	0.084754
3	1	noDox	pass	NM_000267	4763	NF1	NF1_1	s229712	GAAUGUUAACAAUAUGAGAtt	UCUCAUAUUGUUAACAUUCtt	TargetSiRNA	NA	2058	45.3652	1.24184	0.777846	pass	1890.5	1.15134	1655.5	pass	-0.188602	-0.0778208	0.084754
3	2	noDox	pass	NM_000267	4763	NF1	NF1_1	s229712	GAAUGUUAACAAUAUGAGAtt	UCUCAUAUUGUUAACAUUCtt	TargetSiRNA	NA	1723	41.509	1.06085	-0.0882902	pass	1890.5	1.15134	1655.5	pass	-0.188602	-0.0778208	0.084754
3	1	Dox	pass	NM_000267	4763	NF1	NF1_2	s229713	GAAAACAACAUGAAUAAGAtt	UCUUAUUCAUGUUGUUUUCat	TargetSiRNA	NA	1428	37.7889	0.970542	0.00981241	pass	1273	0.924769	1404.75	pass	-0.0155285	-0.201849	0.084754
3	2	Dox	pass	NM_000267	4763	NF1	NF1_2	s229713	GAAAACAACAUGAAUAAGAtt	UCUUAUUCAUGUUGUUUUCat	TargetSiRNA	NA	1118	33.4365	0.878995	0.375635	pass	1273	0.924769	1404.75	pass	-0.0155285	-0.201849	0.084754
3	2	noDox	pass	NM_000267	4763	NF1	NF1_2	s229713	GAAAACAACAUGAAUAAGAtt	UCUUAUUCAUGUUGUUUUCat	TargetSiRNA	NA	1093	33.0606	0.863756	-0.198607	pass	1336.5	0.944988	1404.75	pass	-0.0155285	-0.201849	0.084754
3	1	noDox	pass	NM_000267	4763	NF1	NF1_2	s229713	GAAAACAACAUGAAUAAGAtt	UCUUAUUCAUGUUGUUUUCat	TargetSiRNA	NA	1580	39.7492	1.02622	-0.112469	pass	1336.5	0.944988	1404.75	pass	-0.0155285	-0.201849	0.084754
3	2	Dox	pass	NM_000267	4763	NF1	NF1_3	s229714	GAAGGAAACAGCAUUUAAAtt	UUUAAAUGCUGUUUCCUUCag	TargetSiRNA	NA	2364	48.621	1.25575	0.324578	pass	2130	1.17804	1670	pass	0.0588223	0.0492112	0.084754
3	1	Dox	pass	NM_000267	4763	NF1	NF1_3	s229714	GAAGGAAACAGCAUUUAAAtt	UUUAAAUGCUGUUUCCUUCag	TargetSiRNA	NA	1896	43.5431	1.10033	0.0162815	pass	2130	1.17804	1670	pass	0.0588223	0.0492112	0.084754
3	2	noDox	pass	NM_000267	4763	NF1	NF1_3	s229714	GAAGGAAACAGCAUUUAAAtt	UUUAAAUGCUGUUUCCUUCag	TargetSiRNA	NA	1563	39.5348	1.06041	0.237185	pass	1846	1.1248	1670	pass	0.0588223	0.0492112	0.084754
3	1	noDox	pass	NM_000267	4763	NF1	NF1_3	s229714	GAAGGAAACAGCAUUUAAAtt	UUUAAAUGCUGUUUCCUUCag	TargetSiRNA	NA	2129	46.1411	1.1892	0.613158	pass	1846	1.1248	1670	pass	0.0588223	0.0492112	0.084754
2	1	Dox	fail	NM_013254	29110	TBK1	TBK1_1	s761	GAACGUAGAUUAGCUUAUAtt	UAUAAGCUAAUCUACGUUCtg	TargetSiRNA	NA	NA	NA	NA	NA	NA	1013	0.918074	1093.42	pass	0.0414535	-0.0153957	0.0850253
1	1	Dox	pass	NM_013254	29110	TBK1	TBK1_1	s761	GAACGUAGAUUAGCUUAUAtt	UAUAAGCUAAUCUACGUUCtg	TargetSiRNA	NA	724	26.9072	0.746023	-0.0894356	pass	831.5	0.814601	1093.42	pass	0.0383767	-0.0153957	0.0850253
1	2	Dox	pass	NM_013254	29110	TBK1	TBK1_1	s761	GAACGUAGAUUAGCUUAUAtt	UAUAAGCUAAUCUACGUUCtg	TargetSiRNA	NA	939	30.6431	0.883179	-0.0565886	pass	831.5	0.814601	1093.42	pass	0.0383767	-0.0153957	0.0850253
1	2	noDox	pass	NM_013254	29110	TBK1	TBK1_1	s761	GAACGUAGAUUAGCUUAUAtt	UAUAAGCUAAUCUACGUUCtg	TargetSiRNA	NA	1518	38.9615	0.96194	0.268977	pass	1077	0.780096	1093.42	pass	0.0383767	-0.0153957	0.0850253
1	1	noDox	pass	NM_013254	29110	TBK1	TBK1_1	s761	GAACGUAGAUUAGCUUAUAtt	UAUAAGCUAAUCUACGUUCtg	TargetSiRNA	NA	636	25.219	0.598253	-0.0365347	pass	1077	0.780096	1093.42	pass	0.0383767	-0.0153957	0.0850253
1	2	Dox	pass	NM_013254	29110	TBK1	TBK1_2	s762	GGAACCUCUGAAUACCAUAtt	UAUGGUAUUCAGAGGUUCCcg	TargetSiRNA	NA	493	22.2036	0.623201	-0.329553	pass	640	0.680882	853.667	pass	-0.178106	-0.103189	0.0850253
1	1	Dox	pass	NM_013254	29110	TBK1	TBK1_2	s762	GGAACCUCUGAAUACCAUAtt	UAUGGUAUUCAGAGGUUCCcg	TargetSiRNA	NA	787	28.0535	0.738564	-0.0038122	pass	640	0.680882	853.667	pass	-0.178106	-0.103189	0.0850253
1	1	noDox	pass	NM_013254	29110	TBK1	TBK1_2	s762	GGAACCUCUGAAUACCAUAtt	UAUGGUAUUCAGAGGUUCCcg	TargetSiRNA	NA	1050	32.4037	0.77628	0.367524	pass	1276.5	0.863273	853.667	pass	-0.178106	-0.103189	0.0850253
1	2	noDox	pass	NM_013254	29110	TBK1	TBK1_2	s762	GGAACCUCUGAAUACCAUAtt	UAUGGUAUUCAGAGGUUCCcg	TargetSiRNA	NA	1503	38.7685	0.950266	0.0515867	pass	1276.5	0.863273	853.667	pass	-0.178106	-0.103189	0.0850253
1	2	Dox	pass	NM_013254	29110	TBK1	TBK1_3	s763	GGCACAACAUUUCCCUAAAtt	UUUAGGGAAAUGUUGUGCCag	TargetSiRNA	NA	1024	32	0.84865	0.314875	pass	737	0.697867	720.083	pass	0.00803049	-0.0121663	0.0850253
1	1	Dox	pass	NM_013254	29110	TBK1	TBK1_3	s763	GGCACAACAUUUCCCUAAAtt	UUUAGGGAAAUGUUGUGCCag	TargetSiRNA	NA	450	21.2132	0.547085	0.297727	pass	737	0.697867	720.083	pass	0.00803049	-0.0121663	0.0850253
1	1	noDox	pass	NM_013254	29110	TBK1	TBK1_3	s763	GGCACAACAUUUCCCUAAAtt	UUUAGGGAAAUGUUGUGCCag	TargetSiRNA	NA	814	28.5307	0.729401	0.278551	pass	727	0.693278	720.083	pass	0.00803049	-0.0121663	0.0850253
1	2	noDox	pass	NM_013254	29110	TBK1	TBK1_3	s763	GGCACAACAUUUCCCUAAAtt	UUUAGGGAAAUGUUGUGCCag	TargetSiRNA	NA	640	25.2982	0.657154	0.271202	pass	727	0.693278	720.083	pass	0.00803049	-0.0121663	0.0850253
2	2	Dox	pass	NM_013254	29110	TBK1	TBK1_1	s761	GAACGUAGAUUAGCUUAUAtt	UAUAAGCUAAUCUACGUUCtg	TargetSiRNA	NA	1013	31.8277	0.918074	-0.0573753	pass	1013	0.918074	1093.42	pass	0.0414535	-0.0153957	0.0850253
2	2	noDox	pass	NM_013254	29110	TBK1	TBK1_1	s761	GAACGUAGAUUAGCUUAUAtt	UAUAAGCUAAUCUACGUUCtg	TargetSiRNA	NA	1004	31.686	0.882895	0.622896	pass	1038.5	0.880994	1093.42	pass	0.0414535	-0.0153957	0.0850253
2	1	noDox	pass	NM_013254	29110	TBK1	TBK1_1	s761	GAACGUAGAUUAGCUUAUAtt	UAUAAGCUAAUCUACGUUCtg	TargetSiRNA	NA	1073	32.7567	0.879093	0.419074	pass	1038.5	0.880994	1093.42	pass	0.0414535	-0.0153957	0.0850253
2	2	Dox	pass	NM_013254	29110	TBK1	TBK1_2	s762	GGAACCUCUGAAUACCAUAtt	UAUGGUAUUCAGAGGUUCCcg	TargetSiRNA	NA	771	27.7669	0.73857	-0.289856	pass	787	0.761049	853.667	pass	-0.0604907	-0.103189	0.0850253
2	1	Dox	pass	NM_013254	29110	TBK1	TBK1_2	s762	GGAACCUCUGAAUACCAUAtt	UAUGGUAUUCAGAGGUUCCcg	TargetSiRNA	NA	803	28.3373	0.783527	0.0858717	pass	787	0.761049	853.667	pass	-0.0604907	-0.103189	0.0850253
2	2	noDox	pass	NM_013254	29110	TBK1	TBK1_2	s762	GGAACCUCUGAAUACCAUAtt	UAUGGUAUUCAGAGGUUCCcg	TargetSiRNA	NA	902	30.0333	0.836197	0.474823	pass	881.5	0.825637	853.667	pass	-0.0604907	-0.103189	0.0850253
2	1	noDox	pass	NM_013254	29110	TBK1	TBK1_2	s762	GGAACCUCUGAAUACCAUAtt	UAUGGUAUUCAGAGGUUCCcg	TargetSiRNA	NA	861	29.3428	0.815078	-0.30285	pass	881.5	0.825637	853.667	pass	-0.0604907	-0.103189	0.0850253
2	2	Dox	pass	NM_013254	29110	TBK1	TBK1_3	s763	GGCACAACAUUUCCCUAAAtt	UUUAGGGAAAUGUUGUGCCag	TargetSiRNA	NA	769	27.7308	0.802194	0.0370322	pass	624.5	0.714722	720.083	pass	0.00853883	-0.0121663	0.0850253
2	1	Dox	pass	NM_013254	29110	TBK1	TBK1_3	s763	GGCACAACAUUUCCCUAAAtt	UUUAGGGAAAUGUUGUGCCag	TargetSiRNA	NA	480	21.9089	0.62725	0.179348	pass	624.5	0.714722	720.083	pass	0.00853883	-0.0121663	0.0850253
2	1	noDox	pass	NM_013254	29110	TBK1	TBK1_3	s763	GGCACAACAUUUCCCUAAAtt	UUUAGGGAAAUGUUGUGCCag	TargetSiRNA	NA	713	26.7021	0.728529	0.834629	pass	719.5	0.709706	720.083	pass	0.00853883	-0.0121663	0.0850253
2	2	noDox	pass	NM_013254	29110	TBK1	TBK1_3	s763	GGCACAACAUUUCCCUAAAtt	UUUAGGGAAAUGUUGUGCCag	TargetSiRNA	NA	726	26.9444	0.690882	-0.0805388	pass	719.5	0.709706	720.083	pass	0.00853883	-0.0121663	0.0850253
3	1	Dox	pass	NM_013254	29110	TBK1	TBK1_1	s761	GAACGUAGAUUAGCUUAUAtt	UAUAAGCUAAUCUACGUUCtg	TargetSiRNA	NA	1126	33.5559	0.87195	0.253357	pass	1156.5	0.875254	1093.42	pass	-0.126017	-0.0153957	0.0850253
3	2	Dox	pass	NM_013254	29110	TBK1	TBK1_1	s761	GAACGUAGAUUAGCUUAUAtt	UAUAAGCUAAUCUACGUUCtg	TargetSiRNA	NA	1187	34.4529	0.878559	-0.199505	pass	1156.5	0.875254	1093.42	pass	-0.126017	-0.0153957	0.0850253
3	1	noDox	pass	NM_013254	29110	TBK1	TBK1_1	s761	GAACGUAGAUUAGCUUAUAtt	UAUAAGCUAAUCUACGUUCtg	TargetSiRNA	NA	1524	39.0384	1.06865	0.777846	pass	1444	1.00627	1093.42	pass	-0.126017	-0.0153957	0.0850253
3	2	noDox	pass	NM_013254	29110	TBK1	TBK1_1	s761	GAACGUAGAUUAGCUUAUAtt	UAUAAGCUAAUCUACGUUCtg	TargetSiRNA	NA	1364	36.9324	0.943886	-0.0882902	pass	1444	1.00627	1093.42	pass	-0.126017	-0.0153957	0.0850253
3	1	Dox	pass	NM_013254	29110	TBK1	TBK1_2	s762	GGAACCUCUGAAUACCAUAtt	UAUGGUAUUCAGAGGUUCCcg	TargetSiRNA	NA	784	28	0.719132	0.00981241	pass	688.5	0.679649	853.667	pass	-0.0709722	-0.103189	0.0850253
3	2	Dox	pass	NM_013254	29110	TBK1	TBK1_2	s762	GGAACCUCUGAAUACCAUAtt	UAUGGUAUUCAGAGGUUCCcg	TargetSiRNA	NA	593	24.3516	0.640167	0.375635	pass	688.5	0.679649	853.667	pass	-0.0709722	-0.103189	0.0850253
3	2	noDox	pass	NM_013254	29110	TBK1	TBK1_2	s762	GGAACCUCUGAAUACCAUAtt	UAUGGUAUUCAGAGGUUCCcg	TargetSiRNA	NA	730	27.0185	0.705899	-0.198607	pass	848.5	0.754366	853.667	pass	-0.0709722	-0.103189	0.0850253
3	1	noDox	pass	NM_013254	29110	TBK1	TBK1_2	s762	GGAACCUCUGAAUACCAUAtt	UAUGGUAUUCAGAGGUUCCcg	TargetSiRNA	NA	967	31.0966	0.802832	-0.112469	pass	848.5	0.754366	853.667	pass	-0.0709722	-0.103189	0.0850253
3	2	Dox	pass	NM_013254	29110	TBK1	TBK1_3	s763	GGCACAACAUUUCCCUAAAtt	UUUAGGGAAAUGUUGUGCCag	TargetSiRNA	NA	465	21.5639	0.556936	0.324578	pass	720	0.672995	720.083	pass	-0.0530683	-0.0121663	0.0850253
3	1	Dox	pass	NM_013254	29110	TBK1	TBK1_3	s763	GGCACAACAUUUCCCUAAAtt	UUUAGGGAAAUGUUGUGCCag	TargetSiRNA	NA	975	31.225	0.789054	0.0162815	pass	720	0.672995	720.083	pass	-0.0530683	-0.0121663	0.0850253
3	1	noDox	pass	NM_013254	29110	TBK1	TBK1_3	s763	GGCACAACAUUUCCCUAAAtt	UUUAGGGAAAUGUUGUGCCag	TargetSiRNA	NA	1028	32.0624	0.826346	0.613158	pass	792.5	0.729685	720.083	pass	-0.0530683	-0.0121663	0.0850253
3	2	noDox	pass	NM_013254	29110	TBK1	TBK1_3	s763	GGCACAACAUUUCCCUAAAtt	UUUAGGGAAAUGUUGUGCCag	TargetSiRNA	NA	557	23.6008	0.633024	0.237185	pass	792.5	0.729685	720.083	pass	-0.0530683	-0.0121663	0.0850253
2	1	Dox	fail	NM_004936	1030	CDKN2B	CDKN2B_1	s2843	GGAUUUCCAGGGAUAUUUAtt	UAAAUAUCCCUGGAAAUCCgc	TargetSiRNA	NA	NA	NA	NA	NA	NA	1016	0.919433	1402.08	pass	-0.0882701	-0.118469	0.0890259
2	1	noDox	fail	NM_004936	1030	CDKN2B	CDKN2B_1	s2843	GGAUUUCCAGGGAUAUUUAtt	UAAAUAUCCCUGGAAAUCCgc	TargetSiRNA	NA	NA	NA	NA	0.419074	NA	1321	1.01273	1402.08	pass	-0.0882701	-0.118469	0.0890259
1	2	Dox	pass	NM_004936	1030	CDKN2B	CDKN2B_1	s2843	GGAUUUCCAGGGAUAUUUAtt	UAAAUAUCCCUGGAAAUCCgc	TargetSiRNA	NA	881	29.6816	0.855469	-0.0565886	pass	1180	0.960869	1402.08	pass	-0.136989	-0.118469	0.0890259
1	1	Dox	pass	NM_004936	1030	CDKN2B	CDKN2B_1	s2843	GGAUUUCCAGGGAUAUUUAtt	UAAAUAUCCCUGGAAAUCCgc	TargetSiRNA	NA	1479	38.4578	1.06627	-0.0894356	pass	1180	0.960869	1402.08	pass	-0.136989	-0.118469	0.0890259
1	2	noDox	pass	NM_004936	1030	CDKN2B	CDKN2B_1	s2843	GGAUUUCCAGGGAUAUUUAtt	UAAAUAUCCCUGGAAAUCCgc	TargetSiRNA	NA	1761	41.9643	1.03608	0.268977	pass	2098	1.10333	1402.08	pass	-0.136989	-0.118469	0.0890259
1	1	noDox	pass	NM_004936	1030	CDKN2B	CDKN2B_1	s2843	GGAUUUCCAGGGAUAUUUAtt	UAAAUAUCCCUGGAAAUCCgc	TargetSiRNA	NA	2435	49.3457	1.17059	-0.0365347	pass	2098	1.10333	1402.08	pass	-0.136989	-0.118469	0.0890259
1	2	Dox	pass	NM_004936	1030	CDKN2B	CDKN2B_2	s2844	CACUCACCAUGAAGCGAAAtt	UUUCGCUUCAUGGUGAGUGtc	TargetSiRNA	NA	940	30.6594	0.860535	-0.329553	pass	1030.5	0.870998	1551.5	pass	-0.217462	-0.0400035	0.0890259
1	1	Dox	pass	NM_004936	1030	CDKN2B	CDKN2B_2	s2844	CACUCACCAUGAAGCGAAAtt	UUUCGCUUCAUGGUGAGUGtc	TargetSiRNA	NA	1121	33.4813	0.881462	-0.0038122	pass	1030.5	0.870998	1551.5	pass	-0.217462	-0.0400035	0.0890259
1	1	noDox	pass	NM_004936	1030	CDKN2B	CDKN2B_2	s2844	CACUCACCAUGAAGCGAAAtt	UUUCGCUUCAUGGUGAGUGtc	TargetSiRNA	NA	2036	45.1221	1.08097	0.367524	pass	2037.5	1.09389	1551.5	pass	-0.217462	-0.0400035	0.0890259
1	2	noDox	pass	NM_004936	1030	CDKN2B	CDKN2B_2	s2844	CACUCACCAUGAAGCGAAAtt	UUUCGCUUCAUGGUGAGUGtc	TargetSiRNA	NA	2039	45.1553	1.10681	0.0515867	pass	2037.5	1.09389	1551.5	pass	-0.217462	-0.0400035	0.0890259
1	1	Dox	pass	NM_004936	1030	CDKN2B	CDKN2B_3	s2845	GAGUUAUGGUGAACCCACAtt	UGUGGGUUCACCAUAACUCct	TargetSiRNA	NA	1465	38.2753	0.987114	0.297727	pass	1377	0.969632	1025.75	pass	0.12316	-0.0104003	0.0890259
1	2	Dox	pass	NM_004936	1030	CDKN2B	CDKN2B_3	s2845	GAGUUAUGGUGAACCCACAtt	UGUGGGUUCACCAUAACUCct	TargetSiRNA	NA	1289	35.9026	0.95215	0.314875	pass	1377	0.969632	1025.75	pass	0.12316	-0.0104003	0.0890259
1	1	noDox	pass	NM_004936	1030	CDKN2B	CDKN2B_3	s2845	GAGUUAUGGUGAACCCACAtt	UGUGGGUUCACCAUAACUCct	TargetSiRNA	NA	811	28.4781	0.728056	0.278551	pass	1107.5	0.850694	1025.75	pass	0.12316	-0.0104003	0.0890259
1	2	noDox	pass	NM_004936	1030	CDKN2B	CDKN2B_3	s2845	GAGUUAUGGUGAACCCACAtt	UGUGGGUUCACCAUAACUCct	TargetSiRNA	NA	1404	37.47	0.973332	0.271202	pass	1107.5	0.850694	1025.75	pass	0.12316	-0.0104003	0.0890259
2	2	Dox	pass	NM_004936	1030	CDKN2B	CDKN2B_1	s2843	GGAUUUCCAGGGAUAUUUAtt	UAAAUAUCCCUGGAAAUCCgc	TargetSiRNA	NA	1016	31.8748	0.919433	-0.0573753	pass	1016	0.919433	1402.08	pass	-0.0882701	-0.118469	0.0890259
2	2	noDox	pass	NM_004936	1030	CDKN2B	CDKN2B_1	s2843	GGAUUUCCAGGGAUAUUUAtt	UAAAUAUCCCUGGAAAUCCgc	TargetSiRNA	NA	1321	36.3456	1.01273	0.622896	pass	1321	1.01273	1402.08	pass	-0.0882701	-0.118469	0.0890259
2	2	Dox	pass	NM_004936	1030	CDKN2B	CDKN2B_2	s2844	CACUCACCAUGAAGCGAAAtt	UUUCGCUUCAUGGUGAGUGtc	TargetSiRNA	NA	1337	36.565	0.972591	-0.289856	pass	1298	0.976841	1551.5	pass	-0.0596185	-0.0400035	0.0890259
2	1	Dox	pass	NM_004936	1030	CDKN2B	CDKN2B_2	s2844	CACUCACCAUGAAGCGAAAtt	UUUCGCUUCAUGGUGAGUGtc	TargetSiRNA	NA	1259	35.4824	0.98109	0.0858717	pass	1298	0.976841	1551.5	pass	-0.0596185	-0.0400035	0.0890259
2	2	noDox	pass	NM_004936	1030	CDKN2B	CDKN2B_2	s2844	CACUCACCAUGAAGCGAAAtt	UUUCGCUUCAUGGUGAGUGtc	TargetSiRNA	NA	1130	33.6155	0.935932	0.474823	pass	1418	1.04163	1551.5	pass	-0.0596185	-0.0400035	0.0890259
2	1	noDox	pass	NM_004936	1030	CDKN2B	CDKN2B_2	s2844	CACUCACCAUGAAGCGAAAtt	UUUCGCUUCAUGGUGAGUGtc	TargetSiRNA	NA	1706	41.3038	1.14733	-0.30285	pass	1418	1.04163	1551.5	pass	-0.0596185	-0.0400035	0.0890259
2	2	Dox	pass	NM_004936	1030	CDKN2B	CDKN2B_3	s2845	GAGUUAUGGUGAACCCACAtt	UGUGGGUUCACCAUAACUCct	TargetSiRNA	NA	532	23.0651	0.667224	0.0370322	pass	724	0.766861	1025.75	pass	-0.0552231	-0.0104003	0.0890259
2	1	Dox	pass	NM_004936	1030	CDKN2B	CDKN2B_3	s2845	GAGUUAUGGUGAACCCACAtt	UGUGGGUUCACCAUAACUCct	TargetSiRNA	NA	916	30.2655	0.866499	0.179348	pass	724	0.766861	1025.75	pass	-0.0552231	-0.0104003	0.0890259
2	2	noDox	pass	NM_004936	1030	CDKN2B	CDKN2B_3	s2845	GAGUUAUGGUGAACCCACAtt	UGUGGGUUCACCAUAACUCct	TargetSiRNA	NA	601	24.5153	0.628597	-0.0805388	pass	1004.5	0.826185	1025.75	pass	-0.0552231	-0.0104003	0.0890259
2	1	noDox	pass	NM_004936	1030	CDKN2B	CDKN2B_3	s2845	GAGUUAUGGUGAACCCACAtt	UGUGGGUUCACCAUAACUCct	TargetSiRNA	NA	1408	37.5233	1.02377	0.834629	pass	1004.5	0.826185	1025.75	pass	-0.0552231	-0.0104003	0.0890259
3	2	Dox	pass	NM_004936	1030	CDKN2B	CDKN2B_1	s2843	GGAUUUCCAGGGAUAUUUAtt	UAAAUAUCCCUGGAAAUCCgc	TargetSiRNA	NA	1226	35.0143	0.892875	-0.199505	pass	1244.5	0.908174	1402.08	pass	-0.130147	-0.118469	0.0890259
3	1	Dox	pass	NM_004936	1030	CDKN2B	CDKN2B_1	s2843	GGAUUUCCAGGGAUAUUUAtt	UAAAUAUCCCUGGAAAUCCgc	TargetSiRNA	NA	1263	35.5387	0.923473	0.253357	pass	1244.5	0.908174	1402.08	pass	-0.130147	-0.118469	0.0890259
3	1	noDox	pass	NM_004936	1030	CDKN2B	CDKN2B_1	s2843	GGAUUUCCAGGGAUAUUUAtt	UAAAUAUCCCUGGAAAUCCgc	TargetSiRNA	NA	1622	40.2741	1.10247	0.777846	pass	1553	1.0435	1402.08	pass	-0.130147	-0.118469	0.0890259
3	2	noDox	pass	NM_004936	1030	CDKN2B	CDKN2B_1	s2843	GGAUUUCCAGGGAUAUUUAtt	UAAAUAUCCCUGGAAAUCCgc	TargetSiRNA	NA	1484	38.5227	0.984531	-0.0882902	pass	1553	1.0435	1402.08	pass	-0.130147	-0.118469	0.0890259
3	1	Dox	pass	NM_004936	1030	CDKN2B	CDKN2B_2	s2844	CACUCACCAUGAAGCGAAAtt	UUUCGCUUCAUGGUGAGUGtc	TargetSiRNA	NA	1582	39.7744	1.02154	0.00981241	pass	2015	1.16111	1551.5	pass	0.15707	-0.0400035	0.0890259
3	2	Dox	pass	NM_004936	1030	CDKN2B	CDKN2B_2	s2844	CACUCACCAUGAAGCGAAAtt	UUUCGCUUCAUGGUGAGUGtc	TargetSiRNA	NA	2448	49.4773	1.30068	0.375635	pass	2015	1.16111	1551.5	pass	0.15707	-0.0400035	0.0890259
3	2	noDox	pass	NM_004936	1030	CDKN2B	CDKN2B_2	s2844	CACUCACCAUGAAGCGAAAtt	UUUCGCUUCAUGGUGAGUGtc	TargetSiRNA	NA	1467	38.3014	1.00068	-0.198607	pass	1510	1.00905	1551.5	pass	0.15707	-0.0400035	0.0890259
3	1	noDox	pass	NM_004936	1030	CDKN2B	CDKN2B_2	s2844	CACUCACCAUGAAGCGAAAtt	UUUCGCUUCAUGGUGAGUGtc	TargetSiRNA	NA	1553	39.4081	1.01741	-0.112469	pass	1510	1.00905	1551.5	pass	0.15707	-0.0400035	0.0890259
3	1	Dox	pass	NM_004936	1030	CDKN2B	CDKN2B_3	s2845	GAGUUAUGGUGAACCCACAtt	UGUGGGUUCACCAUAACUCct	TargetSiRNA	NA	976	31.241	0.789458	0.0162815	pass	874.5	0.753766	1025.75	pass	-0.0991376	-0.0104003	0.0890259
3	2	Dox	pass	NM_004936	1030	CDKN2B	CDKN2B_3	s2845	GAGUUAUGGUGAACCCACAtt	UGUGGGUUCACCAUAACUCct	TargetSiRNA	NA	773	27.8029	0.718073	0.324578	pass	874.5	0.753766	1025.75	pass	-0.0991376	-0.0104003	0.0890259
3	2	noDox	pass	NM_004936	1030	CDKN2B	CDKN2B_3	s2845	GAGUUAUGGUGAACCCACAtt	UGUGGGUUCACCAUAACUCct	TargetSiRNA	NA	1255	35.426	0.950199	0.237185	pass	1067	0.857158	1025.75	pass	-0.0991376	-0.0104003	0.0890259
3	1	noDox	pass	NM_004936	1030	CDKN2B	CDKN2B_3	s2845	GAGUUAUGGUGAACCCACAtt	UGUGGGUUCACCAUAACUCct	TargetSiRNA	NA	879	29.6479	0.764117	0.613158	pass	1067	0.857158	1025.75	pass	-0.0991376	-0.0104003	0.0890259
2	1	Dox	fail	NM_003858	8812	CCNK	CCNK_1	s225039	GCUGGGAAAGUAGAAGAAAtt	UUUCUUCUACUUUCCCAGCca	TargetSiRNA	NA	NA	NA	NA	NA	NA	970	0.898378	909.917	pass	-0.0520082	-0.0903119	0.0892971
2	1	noDox	fail	NM_003858	8812	CCNK	CCNK_1	s225039	GCUGGGAAAGUAGAAGAAAtt	UUUCUUCUACUUUCCCAGCca	TargetSiRNA	NA	NA	NA	NA	0.419074	NA	1175	0.955127	909.917	pass	-0.0520082	-0.0903119	0.0892971
1	2	Dox	pass	NM_003858	8812	CCNK	CCNK_1	s225039	GCUGGGAAAGUAGAAGAAAtt	UUUCUUCUACUUUCCCAGCca	TargetSiRNA	NA	296	17.2047	0.495863	-0.0565886	pass	600	0.664741	909.917	pass	0.000953752	-0.0903119	0.0892971
1	1	Dox	pass	NM_003858	8812	CCNK	CCNK_1	s225039	GCUGGGAAAGUAGAAGAAAtt	UUUCUUCUACUUUCCCAGCca	TargetSiRNA	NA	904	30.0666	0.833618	-0.0894356	pass	600	0.664741	909.917	pass	0.000953752	-0.0903119	0.0892971
1	2	noDox	pass	NM_003858	8812	CCNK	CCNK_1	s225039	GCUGGGAAAGUAGAAGAAAtt	UUUCUUCUACUUUCCCAGCca	TargetSiRNA	NA	592	24.3311	0.600721	0.268977	pass	774	0.667098	909.917	pass	0.000953752	-0.0903119	0.0892971
1	1	noDox	pass	NM_003858	8812	CCNK	CCNK_1	s225039	GCUGGGAAAGUAGAAGAAAtt	UUUCUUCUACUUUCCCAGCca	TargetSiRNA	NA	956	30.9192	0.733475	-0.0365347	pass	774	0.667098	909.917	pass	0.000953752	-0.0903119	0.0892971
1	1	Dox	pass	NM_003858	8812	CCNK	CCNK_2	s16798	CAAGUUUGAUUUACAGGUAtt	UACCUGUAAAUCAAACUUGat	TargetSiRNA	NA	504	22.4499	0.591039	-0.0038122	pass	516	0.617991	812.583	pass	-0.227972	-0.0736842	0.0892971
1	2	Dox	pass	NM_003858	8812	CCNK	CCNK_2	s16798	CAAGUUUGAUUUACAGGUAtt	UACCUGUAAAUCAAACUUGat	TargetSiRNA	NA	528	22.9783	0.644943	-0.329553	pass	516	0.617991	812.583	pass	-0.227972	-0.0736842	0.0892971
1	2	noDox	pass	NM_003858	8812	CCNK	CCNK_2	s16798	CAAGUUUGAUUUACAGGUAtt	UACCUGUAAAUCAAACUUGat	TargetSiRNA	NA	962	31.0161	0.760244	0.0515867	pass	1251	0.850183	812.583	pass	-0.227972	-0.0736842	0.0892971
1	1	noDox	pass	NM_003858	8812	CCNK	CCNK_2	s16798	CAAGUUUGAUUUACAGGUAtt	UACCUGUAAAUCAAACUUGat	TargetSiRNA	NA	1540	39.2428	0.940121	0.367524	pass	1251	0.850183	812.583	pass	-0.227972	-0.0736842	0.0892971
1	1	Dox	pass	NM_003858	8812	CCNK	CCNK_3	s16799	CCAUCAAGUUUGAUUUACAtt	UGUAAAUCAAACUUGAUGGtc	TargetSiRNA	NA	731	27.037	0.69728	0.297727	pass	990.5	0.817457	761.75	pass	0.0856736	0.0787403	0.0892971
1	2	Dox	pass	NM_003858	8812	CCNK	CCNK_3	s16799	CCAUCAAGUUUGAUUUACAtt	UGUAAAUCAAACUUGAUGGtc	TargetSiRNA	NA	1250	35.3553	0.937635	0.314875	pass	990.5	0.817457	761.75	pass	0.0856736	0.0787403	0.0892971
1	1	noDox	pass	NM_003858	8812	CCNK	CCNK_3	s16799	CCAUCAAGUUUGAUUUACAtt	UGUAAAUCAAACUUGAUGGtc	TargetSiRNA	NA	943	30.7083	0.785073	0.278551	pass	820	0.735434	761.75	pass	0.0856736	0.0787403	0.0892971
1	2	noDox	pass	NM_003858	8812	CCNK	CCNK_3	s16799	CCAUCAAGUUUGAUUUACAtt	UGUAAAUCAAACUUGAUGGtc	TargetSiRNA	NA	697	26.4008	0.685794	0.271202	pass	820	0.735434	761.75	pass	0.0856736	0.0787403	0.0892971
2	2	Dox	pass	NM_003858	8812	CCNK	CCNK_1	s225039	GCUGGGAAAGUAGAAGAAAtt	UUUCUUCUACUUUCCCAGCca	TargetSiRNA	NA	970	31.1448	0.898378	-0.0573753	pass	970	0.898378	909.917	pass	-0.0520082	-0.0903119	0.0892971
2	2	noDox	pass	NM_003858	8812	CCNK	CCNK_1	s225039	GCUGGGAAAGUAGAAGAAAtt	UUUCUUCUACUUUCCCAGCca	TargetSiRNA	NA	1175	34.2783	0.955127	0.622896	pass	1175	0.955127	909.917	pass	-0.0520082	-0.0903119	0.0892971
2	2	Dox	pass	NM_003858	8812	CCNK	CCNK_2	s16798	CAAGUUUGAUUUACAGGUAtt	UACCUGUAAAUCAAACUUGat	TargetSiRNA	NA	706	26.5707	0.706752	-0.289856	pass	767.5	0.751431	812.583	pass	-0.0554204	-0.0736842	0.0892971
2	1	Dox	pass	NM_003858	8812	CCNK	CCNK_2	s16798	CAAGUUUGAUUUACAGGUAtt	UACCUGUAAAUCAAACUUGat	TargetSiRNA	NA	829	28.7924	0.796111	0.0858717	pass	767.5	0.751431	812.583	pass	-0.0554204	-0.0736842	0.0892971
2	2	noDox	pass	NM_003858	8812	CCNK	CCNK_2	s16798	CAAGUUUGAUUUACAGGUAtt	UACCUGUAAAUCAAACUUGat	TargetSiRNA	NA	886	29.7658	0.828747	0.474823	pass	850.5	0.810876	812.583	pass	-0.0554204	-0.0736842	0.0892971
2	1	noDox	pass	NM_003858	8812	CCNK	CCNK_2	s16798	CAAGUUUGAUUUACAGGUAtt	UACCUGUAAAUCAAACUUGat	TargetSiRNA	NA	815	28.5482	0.793006	-0.30285	pass	850.5	0.810876	812.583	pass	-0.0554204	-0.0736842	0.0892971
2	1	Dox	pass	NM_003858	8812	CCNK	CCNK_3	s16799	CCAUCAAGUUUGAUUUACAtt	UGUAAAUCAAACUUGAUGGtc	TargetSiRNA	NA	723	26.8887	0.76982	0.179348	pass	753.5	0.7899	761.75	pass	0.0751323	0.0787403	0.0892971
2	2	Dox	pass	NM_003858	8812	CCNK	CCNK_3	s16799	CCAUCAAGUUUGAUUUACAtt	UGUAAAUCAAACUUGAUGGtc	TargetSiRNA	NA	784	28	0.80998	0.0370322	pass	753.5	0.7899	761.75	pass	0.0751323	0.0787403	0.0892971
2	1	noDox	pass	NM_003858	8812	CCNK	CCNK_3	s16799	CCAUCAAGUUUGAUUUACAtt	UGUAAAUCAAACUUGAUGGtc	TargetSiRNA	NA	832	28.8444	0.78698	0.834629	pass	737	0.718333	761.75	pass	0.0751323	0.0787403	0.0892971
2	2	noDox	pass	NM_003858	8812	CCNK	CCNK_3	s16799	CCAUCAAGUUUGAUUUACAtt	UGUAAAUCAAACUUGAUGGtc	TargetSiRNA	NA	642	25.3377	0.649685	-0.0805388	pass	737	0.718333	761.75	pass	0.0751323	0.0787403	0.0892971
3	1	Dox	pass	NM_003858	8812	CCNK	CCNK_1	s225039	GCUGGGAAAGUAGAAGAAAtt	UUUCUUCUACUUUCCCAGCca	TargetSiRNA	NA	1046	32.3419	0.840404	0.253357	pass	746	0.689469	909.917	pass	-0.219881	-0.0903119	0.0892971
3	2	Dox	pass	NM_003858	8812	CCNK	CCNK_1	s225039	GCUGGGAAAGUAGAAGAAAtt	UUUCUUCUACUUUCCCAGCca	TargetSiRNA	NA	446	21.1187	0.538534	-0.199505	pass	746	0.689469	909.917	pass	-0.219881	-0.0903119	0.0892971
3	1	noDox	pass	NM_003858	8812	CCNK	CCNK_1	s225039	GCUGGGAAAGUAGAAGAAAtt	UUUCUUCUACUUUCCCAGCca	TargetSiRNA	NA	1405	37.4833	1.02608	0.777846	pass	1194.5	0.913886	909.917	pass	-0.219881	-0.0903119	0.0892971
3	2	noDox	pass	NM_003858	8812	CCNK	CCNK_1	s225039	GCUGGGAAAGUAGAAGAAAtt	UUUCUUCUACUUUCCCAGCca	TargetSiRNA	NA	984	31.3688	0.801696	-0.0882902	pass	1194.5	0.913886	909.917	pass	-0.219881	-0.0903119	0.0892971
3	1	Dox	pass	NM_003858	8812	CCNK	CCNK_2	s16798	CAAGUUUGAUUUACAGGUAtt	UACCUGUAAAUCAAACUUGat	TargetSiRNA	NA	759	27.55	0.707573	0.00981241	pass	803.5	0.736553	812.583	pass	0.0623397	-0.0736842	0.0892971
3	2	Dox	pass	NM_003858	8812	CCNK	CCNK_2	s16798	CAAGUUUGAUUUACAGGUAtt	UACCUGUAAAUCAAACUUGat	TargetSiRNA	NA	848	29.1204	0.765533	0.375635	pass	803.5	0.736553	812.583	pass	0.0623397	-0.0736842	0.0892971
3	1	noDox	pass	NM_003858	8812	CCNK	CCNK_2	s16798	CAAGUUUGAUUUACAGGUAtt	UACCUGUAAAUCAAACUUGat	TargetSiRNA	NA	547	23.388	0.603817	-0.112469	pass	687	0.677576	812.583	pass	0.0623397	-0.0736842	0.0892971
3	2	noDox	pass	NM_003858	8812	CCNK	CCNK_2	s16798	CAAGUUUGAUUUACAGGUAtt	UACCUGUAAAUCAAACUUGat	TargetSiRNA	NA	827	28.7576	0.751336	-0.198607	pass	687	0.677576	812.583	pass	0.0623397	-0.0736842	0.0892971
3	1	Dox	pass	NM_003858	8812	CCNK	CCNK_3	s16799	CCAUCAAGUUUGAUUUACAtt	UGUAAAUCAAACUUGAUGGtc	TargetSiRNA	NA	858	29.2916	0.740198	0.0162815	pass	721.5	0.682439	761.75	pass	0.075415	0.0787403	0.0892971
3	2	Dox	pass	NM_003858	8812	CCNK	CCNK_3	s16799	CCAUCAAGUUUGAUUUACAtt	UGUAAAUCAAACUUGAUGGtc	TargetSiRNA	NA	585	24.1868	0.624679	0.324578	pass	721.5	0.682439	761.75	pass	0.075415	0.0787403	0.0892971
3	2	noDox	pass	NM_003858	8812	CCNK	CCNK_3	s16799	CCAUCAAGUUUGAUUUACAtt	UGUAAAUCAAACUUGAUGGtc	TargetSiRNA	NA	422	20.5426	0.550996	0.237185	pass	548	0.610052	761.75	pass	0.075415	0.0787403	0.0892971
3	1	noDox	pass	NM_003858	8812	CCNK	CCNK_3	s16799	CCAUCAAGUUUGAUUUACAtt	UGUAAAUCAAACUUGAUGGtc	TargetSiRNA	NA	674	25.9615	0.669107	0.613158	pass	548	0.610052	761.75	pass	0.075415	0.0787403	0.0892971
2	1	Dox	fail	NM_025128	80198	MUS81	MUS81_1	s37038	CGCGCUUCGUAUUUCAGAAtt	UUCUGAAAUACGAAGCGCGtg	TargetSiRNA	NA	NA	NA	NA	NA	NA	393	0.571833	754.083	pass	-0.252474	-0.073518	0.0923805
2	1	Dox	fail	NM_025128	80198	MUS81	MUS81_2	s37039	UGACCUCUCCAAACCCUCUtt	AGAGGGUUUGGAGAGGUCAtg	TargetSiRNA	NA	NA	NA	NA	0.0858717	NA	778	0.741916	854.7	pass	NA	0.222725	0.0923805
2	2	noDox	fail	NM_025128	80198	MUS81	MUS81_2	s37039	UGACCUCUCCAAACCCUCUtt	AGAGGGUUUGGAGAGGUCAtg	TargetSiRNA	NA	NA	NA	NA	0.474823	NA	NA	NA	854.7	pass	NA	0.222725	0.0923805
2	1	noDox	fail	NM_025128	80198	MUS81	MUS81_2	s37039	UGACCUCUCCAAACCCUCUtt	AGAGGGUUUGGAGAGGUCAtg	TargetSiRNA	NA	NA	NA	NA	-0.30285	NA	NA	NA	854.7	pass	NA	0.222725	0.0923805
2	2	Dox	fail	NM_025128	80198	MUS81	MUS81_3	s37040	GGGAGCACCUGAAUCCUAAtt	UUAGGAUUCAGGUGCUCCCgg	TargetSiRNA	NA	NA	NA	NA	0.0370322	NA	NA	NA	1284.4	pass	NA	-0.19915	0.0923805
2	1	Dox	fail	NM_025128	80198	MUS81	MUS81_3	s37040	GGGAGCACCUGAAUCCUAAtt	UUAGGAUUCAGGUGCUCCCgg	TargetSiRNA	NA	NA	NA	NA	0.179348	NA	NA	NA	1284.4	pass	NA	-0.19915	0.0923805
2	2	noDox	fail	NM_025128	80198	MUS81	MUS81_3	s37040	GGGAGCACCUGAAUCCUAAtt	UUAGGAUUCAGGUGCUCCCgg	TargetSiRNA	NA	NA	NA	NA	-0.0805388	NA	863	0.801508	1284.4	pass	NA	-0.19915	0.0923805
3	2	noDox	fail	NM_025128	80198	MUS81	MUS81_1	s37038	CGCGCUUCGUAUUUCAGAAtt	UUCUGAAAUACGAAGCGCGtg	TargetSiRNA	NA	NA	NA	NA	-0.0882902	NA	815	0.781484	754.083	pass	0.0415361	-0.073518	0.0923805
3	2	noDox	fail	NM_025128	80198	MUS81	MUS81_2	s37039	UGACCUCUCCAAACCCUCUtt	AGAGGGUUUGGAGAGGUCAtg	TargetSiRNA	NA	NA	NA	NA	-0.198607	NA	707	0.686469	854.7	pass	0.134705	0.222725	0.0923805
1	1	Dox	pass	NM_025128	80198	MUS81	MUS81_1	s37038	CGCGCUUCGUAUUUCAGAAtt	UUCUGAAAUACGAAGCGCGtg	TargetSiRNA	NA	559	23.6432	0.655525	-0.0894356	pass	570.5	0.675417	754.083	pass	-0.00961637	-0.073518	0.0923805
1	2	Dox	pass	NM_025128	80198	MUS81	MUS81_1	s37038	CGCGCUUCGUAUUUCAGAAtt	UUCUGAAAUACGAAGCGCGtg	TargetSiRNA	NA	582	24.1247	0.695309	-0.0565886	pass	570.5	0.675417	754.083	pass	-0.00961637	-0.073518	0.0923805
1	2	noDox	pass	NM_025128	80198	MUS81	MUS81_1	s37038	CGCGCUUCGUAUUUCAGAAtt	UUCUGAAAUACGAAGCGCGtg	TargetSiRNA	NA	805	28.3725	0.700503	0.268977	pass	809	0.68845	754.083	pass	-0.00961637	-0.073518	0.0923805
1	1	noDox	pass	NM_025128	80198	MUS81	MUS81_1	s37038	CGCGCUUCGUAUUUCAGAAtt	UUCUGAAAUACGAAGCGCGtg	TargetSiRNA	NA	813	28.5132	0.676397	-0.0365347	pass	809	0.68845	754.083	pass	-0.00961637	-0.073518	0.0923805
1	1	Dox	pass	NM_025128	80198	MUS81	MUS81_2	s37039	UGACCUCUCCAAACCCUCUtt	AGAGGGUUUGGAGAGGUCAtg	TargetSiRNA	NA	787	28.0535	0.738564	-0.0038122	pass	1160	0.918754	854.7	pass	0.310745	0.222725	0.0923805
1	2	Dox	pass	NM_025128	80198	MUS81	MUS81_2	s37039	UGACCUCUCCAAACCCUCUtt	AGAGGGUUUGGAGAGGUCAtg	TargetSiRNA	NA	1533	39.1535	1.09894	-0.329553	pass	1160	0.918754	854.7	pass	0.310745	0.222725	0.0923805
1	2	noDox	pass	NM_025128	80198	MUS81	MUS81_2	s37039	UGACCUCUCCAAACCCUCUtt	AGAGGGUUUGGAGAGGUCAtg	TargetSiRNA	NA	720	26.8328	0.657706	0.0515867	pass	637.5	0.611042	854.7	pass	0.310745	0.222725	0.0923805
1	1	noDox	pass	NM_025128	80198	MUS81	MUS81_2	s37039	UGACCUCUCCAAACCCUCUtt	AGAGGGUUUGGAGAGGUCAtg	TargetSiRNA	NA	555	23.5584	0.564378	0.367524	pass	637.5	0.611042	854.7	pass	0.310745	0.222725	0.0923805
1	2	Dox	pass	NM_025128	80198	MUS81	MUS81_3	s37040	GGGAGCACCUGAAUCCUAAtt	UUAGGAUUCAGGUGCUCCCgg	TargetSiRNA	NA	1220	34.9285	0.926315	0.314875	pass	1123.5	0.876399	1284.4	pass	-0.135845	-0.19915	0.0923805
1	1	Dox	pass	NM_025128	80198	MUS81	MUS81_3	s37040	GGGAGCACCUGAAUCCUAAtt	UUAGGAUUCAGGUGCUCCCgg	TargetSiRNA	NA	1027	32.0468	0.826482	0.297727	pass	1123.5	0.876399	1284.4	pass	-0.135845	-0.19915	0.0923805
1	2	noDox	pass	NM_025128	80198	MUS81	MUS81_3	s37040	GGGAGCACCUGAAUCCUAAtt	UUAGGAUUCAGGUGCUCCCgg	TargetSiRNA	NA	1477	38.4318	0.998315	0.271202	pass	1560	1.01729	1284.4	pass	-0.135845	-0.19915	0.0923805
1	1	noDox	pass	NM_025128	80198	MUS81	MUS81_3	s37040	GGGAGCACCUGAAUCCUAAtt	UUAGGAUUCAGGUGCUCCCgg	TargetSiRNA	NA	1643	40.5339	1.03627	0.278551	pass	1560	1.01729	1284.4	pass	-0.135845	-0.19915	0.0923805
2	2	Dox	pass	NM_025128	80198	MUS81	MUS81_1	s37038	CGCGCUUCGUAUUUCAGAAtt	UUCUGAAAUACGAAGCGCGtg	TargetSiRNA	NA	393	19.8242	0.571833	-0.0573753	pass	393	0.571833	754.083	pass	-0.252474	-0.073518	0.0923805
2	2	noDox	pass	NM_025128	80198	MUS81	MUS81_1	s37038	CGCGCUUCGUAUUUCAGAAtt	UUCUGAAAUACGAAGCGCGtg	TargetSiRNA	NA	794	28.178	0.785149	0.622896	pass	924.5	0.828419	754.083	pass	-0.252474	-0.073518	0.0923805
2	1	noDox	pass	NM_025128	80198	MUS81	MUS81_1	s37038	CGCGCUUCGUAUUUCAGAAtt	UUCUGAAAUACGAAGCGCGtg	TargetSiRNA	NA	1055	32.4808	0.871688	0.419074	pass	924.5	0.828419	754.083	pass	-0.252474	-0.073518	0.0923805
2	2	Dox	pass	NM_025128	80198	MUS81	MUS81_2	s37039	UGACCUCUCCAAACCCUCUtt	AGAGGGUUUGGAGAGGUCAtg	TargetSiRNA	NA	778	27.8927	0.741916	-0.289856	pass	778	0.741916	854.7	pass	NA	0.222725	0.0923805
2	1	noDox	pass	NM_025128	80198	MUS81	MUS81_3	s37040	GGGAGCACCUGAAUCCUAAtt	UUAGGAUUCAGGUGCUCCCgg	TargetSiRNA	NA	863	29.3769	0.801508	0.834629	pass	863	0.801508	1284.4	pass	NA	-0.19915	0.0923805
3	2	Dox	pass	NM_025128	80198	MUS81	MUS81_1	s37038	CGCGCUUCGUAUUUCAGAAtt	UUCUGAAAUACGAAGCGCGtg	TargetSiRNA	NA	979	31.289	0.797878	-0.199505	pass	1012.5	0.819141	754.083	pass	0.0415361	-0.073518	0.0923805
3	1	Dox	pass	NM_025128	80198	MUS81	MUS81_1	s37038	CGCGCUUCGUAUUUCAGAAtt	UUCUGAAAUACGAAGCGCGtg	TargetSiRNA	NA	1046	32.3419	0.840404	0.253357	pass	1012.5	0.819141	754.083	pass	0.0415361	-0.073518	0.0923805
3	1	noDox	pass	NM_025128	80198	MUS81	MUS81_1	s37038	CGCGCUUCGUAUUUCAGAAtt	UUCUGAAAUACGAAGCGCGtg	TargetSiRNA	NA	815	28.5482	0.781484	0.777846	pass	815	0.781484	754.083	pass	0.0415361	-0.073518	0.0923805
3	2	Dox	pass	NM_025128	80198	MUS81	MUS81_2	s37039	UGACCUCUCCAAACCCUCUtt	AGAGGGUUUGGAGAGGUCAtg	TargetSiRNA	NA	958	30.9516	0.81367	0.375635	pass	991	0.817768	854.7	pass	0.134705	0.222725	0.0923805
3	1	Dox	pass	NM_025128	80198	MUS81	MUS81_2	s37039	UGACCUCUCCAAACCCUCUtt	AGAGGGUUUGGAGAGGUCAtg	TargetSiRNA	NA	1024	32	0.821865	0.00981241	pass	991	0.817768	854.7	pass	0.134705	0.222725	0.0923805
3	1	noDox	pass	NM_025128	80198	MUS81	MUS81_2	s37039	UGACCUCUCCAAACCCUCUtt	AGAGGGUUUGGAGAGGUCAtg	TargetSiRNA	NA	707	26.5895	0.686469	-0.112469	pass	707	0.686469	854.7	pass	0.134705	0.222725	0.0923805
3	2	Dox	pass	NM_025128	80198	MUS81	MUS81_3	s37040	GGGAGCACCUGAAUCCUAAtt	UUAGGAUUCAGGUGCUCCCgg	TargetSiRNA	NA	939	30.6431	0.791429	0.324578	pass	1076.5	0.835948	1284.4	pass	-0.262454	-0.19915	0.0923805
3	1	Dox	pass	NM_025128	80198	MUS81	MUS81_3	s37040	GGGAGCACCUGAAUCCUAAtt	UUAGGAUUCAGGUGCUCCCgg	TargetSiRNA	NA	1214	34.8425	0.880468	0.0162815	pass	1076.5	0.835948	1284.4	pass	-0.262454	-0.19915	0.0923805
3	2	noDox	pass	NM_025128	80198	MUS81	MUS81_3	s37040	GGGAGCACCUGAAUCCUAAtt	UUAGGAUUCAGGUGCUCCCgg	TargetSiRNA	NA	1353	36.7831	0.986601	0.237185	pass	1799	1.10388	1284.4	pass	-0.262454	-0.19915	0.0923805
3	1	noDox	pass	NM_025128	80198	MUS81	MUS81_3	s37040	GGGAGCACCUGAAUCCUAAtt	UUAGGAUUCAGGUGCUCCCgg	TargetSiRNA	NA	2245	47.3814	1.22116	0.613158	pass	1799	1.10388	1284.4	pass	-0.262454	-0.19915	0.0923805
2	1	Dox	fail	NM_030624	80311	KLHL15	KLHL15_1	s37189	GCGAGAUGCUUUCACAAGAtt	UCUUGUGAAAGCAUCUCGCgt	TargetSiRNA	NA	NA	NA	NA	NA	NA	695	0.760441	1004.75	pass	-0.0196875	-0.0570537	0.09315
1	1	Dox	pass	NM_030624	80311	KLHL15	KLHL15_1	s37189	GCGAGAUGCUUUCACAAGAtt	UCUUGUGAAAGCAUCUCGCgt	TargetSiRNA	NA	1074	32.7719	0.908626	-0.0894356	pass	757.5	0.756938	1004.75	pass	-0.143137	-0.0570537	0.09315
1	2	Dox	pass	NM_030624	80311	KLHL15	KLHL15_1	s37189	GCGAGAUGCUUUCACAAGAtt	UCUUGUGAAAGCAUCUCGCgt	TargetSiRNA	NA	441	21	0.605251	-0.0565886	pass	757.5	0.756938	1004.75	pass	-0.143137	-0.0570537	0.09315
1	1	noDox	pass	NM_030624	80311	KLHL15	KLHL15_1	s37189	GCGAGAUGCUUUCACAAGAtt	UCUUGUGAAAGCAUCUCGCgt	TargetSiRNA	NA	1321	36.3456	0.8622	-0.0365347	pass	1396	0.904565	1004.75	pass	-0.143137	-0.0570537	0.09315
1	2	noDox	pass	NM_030624	80311	KLHL15	KLHL15_1	s37189	GCGAGAUGCUUUCACAAGAtt	UCUUGUGAAAGCAUCUCGCgt	TargetSiRNA	NA	1471	38.3536	0.946931	0.268977	pass	1396	0.904565	1004.75	pass	-0.143137	-0.0570537	0.09315
1	1	Dox	pass	NM_030624	80311	KLHL15	KLHL15_2	s37190	GGACAUAGCAUGGUUAACAtt	UGUUAACCAUGCUAUGUCCaa	TargetSiRNA	NA	1308	36.1663	0.952148	-0.0038122	pass	1293.5	0.977966	1178.67	pass	0.0769719	-0.0150647	0.09315
1	2	Dox	pass	NM_030624	80311	KLHL15	KLHL15_2	s37190	GGACAUAGCAUGGUUAACAtt	UGUUAACCAUGCUAUGUCCaa	TargetSiRNA	NA	1279	35.7631	1.00378	-0.329553	pass	1293.5	0.977966	1178.67	pass	0.0769719	-0.0150647	0.09315
1	1	noDox	pass	NM_030624	80311	KLHL15	KLHL15_2	s37190	GGACAUAGCAUGGUUAACAtt	UGUUAACCAUGCUAUGUCCaa	TargetSiRNA	NA	1308	36.1663	0.866418	0.367524	pass	1396.5	0.905488	1178.67	pass	0.0769719	-0.0150647	0.09315
1	2	noDox	pass	NM_030624	80311	KLHL15	KLHL15_2	s37190	GGACAUAGCAUGGUUAACAtt	UGUUAACCAUGCUAUGUCCaa	TargetSiRNA	NA	1485	38.5357	0.944558	0.0515867	pass	1396.5	0.905488	1178.67	pass	0.0769719	-0.0150647	0.09315
1	2	Dox	pass	NM_030624	80311	KLHL15	KLHL15_3	s37191	CUAUAGAGCUGAGUAUGAAtt	UUCAUACUCAGCUCUAUAGtt	TargetSiRNA	NA	770	27.7489	0.735909	0.314875	pass	920.5	0.789955	1167.08	pass	-0.0314371	-0.00962648	0.09315
1	1	Dox	pass	NM_030624	80311	KLHL15	KLHL15_3	s37191	CUAUAGAGCUGAGUAUGAAtt	UUCAUACUCAGCUCUAUAGtt	TargetSiRNA	NA	1071	32.7261	0.844001	0.297727	pass	920.5	0.789955	1167.08	pass	-0.0314371	-0.00962648	0.09315
1	1	noDox	pass	NM_030624	80311	KLHL15	KLHL15_3	s37191	CUAUAGAGCUGAGUAUGAAtt	UUCAUACUCAGCUCUAUAGtt	TargetSiRNA	NA	1193	34.5398	0.883028	0.278551	pass	1033.5	0.825489	1167.08	pass	-0.0314371	-0.00962648	0.09315
1	2	noDox	pass	NM_030624	80311	KLHL15	KLHL15_3	s37191	CUAUAGAGCUGAGUAUGAAtt	UUCAUACUCAGCUCUAUAGtt	TargetSiRNA	NA	874	29.5635	0.76795	0.271202	pass	1033.5	0.825489	1167.08	pass	-0.0314371	-0.00962648	0.09315
2	2	Dox	pass	NM_030624	80311	KLHL15	KLHL15_1	s37189	GCGAGAUGCUUUCACAAGAtt	UCUUGUGAAAGCAUCUCGCgt	TargetSiRNA	NA	695	26.3629	0.760441	-0.0573753	pass	695	0.760441	1004.75	pass	-0.0196875	-0.0570537	0.09315
2	2	noDox	pass	NM_030624	80311	KLHL15	KLHL15_1	s37189	GCGAGAUGCUUUCACAAGAtt	UCUUGUGAAAGCAUCUCGCgt	TargetSiRNA	NA	896	29.9333	0.834058	0.622896	pass	822	0.78402	1004.75	pass	-0.0196875	-0.0570537	0.09315
2	1	noDox	pass	NM_030624	80311	KLHL15	KLHL15_1	s37189	GCGAGAUGCUUUCACAAGAtt	UCUUGUGAAAGCAUCUCGCgt	TargetSiRNA	NA	748	27.3496	0.733982	0.419074	pass	822	0.78402	1004.75	pass	-0.0196875	-0.0570537	0.09315
2	2	Dox	pass	NM_030624	80311	KLHL15	KLHL15_2	s37190	GGACAUAGCAUGGUUAACAtt	UGUUAACCAUGCUAUGUCCaa	TargetSiRNA	NA	1030	32.0936	0.853657	-0.289856	pass	1103	0.900928	1178.67	pass	0.0104592	-0.0150647	0.09315
2	1	Dox	pass	NM_030624	80311	KLHL15	KLHL15_2	s37190	GGACAUAGCAUGGUUAACAtt	UGUUAACCAUGCUAUGUCCaa	TargetSiRNA	NA	1176	34.2929	0.9482	0.0858717	pass	1103	0.900928	1178.67	pass	0.0104592	-0.0150647	0.09315
2	2	noDox	pass	NM_030624	80311	KLHL15	KLHL15_2	s37190	GGACAUAGCAUGGUUAACAtt	UGUUAACCAUGCUAUGUCCaa	TargetSiRNA	NA	1215	34.8569	0.970495	0.474823	pass	1042.5	0.894911	1178.67	pass	0.0104592	-0.0150647	0.09315
2	1	noDox	pass	NM_030624	80311	KLHL15	KLHL15_2	s37190	GGACAUAGCAUGGUUAACAtt	UGUUAACCAUGCUAUGUCCaa	TargetSiRNA	NA	870	29.4958	0.819327	-0.30285	pass	1042.5	0.894911	1178.67	pass	0.0104592	-0.0150647	0.09315
2	2	Dox	pass	NM_030624	80311	KLHL15	KLHL15_3	s37191	CUAUAGAGCUGAGUAUGAAtt	UUCAUACUCAGCUCUAUAGtt	TargetSiRNA	NA	1118	33.4365	0.967246	0.0370322	pass	1236	1.01037	1167.08	pass	0.0384828	-0.00962648	0.09315
2	1	Dox	pass	NM_030624	80311	KLHL15	KLHL15_3	s37191	CUAUAGAGCUGAGUAUGAAtt	UUCAUACUCAGCUCUAUAGtt	TargetSiRNA	NA	1354	36.7967	1.05349	0.179348	pass	1236	1.01037	1167.08	pass	0.0384828	-0.00962648	0.09315
2	2	noDox	pass	NM_030624	80311	KLHL15	KLHL15_3	s37191	CUAUAGAGCUGAGUAUGAAtt	UUCAUACUCAGCUCUAUAGtt	TargetSiRNA	NA	1055	32.4808	0.83284	-0.0805388	pass	1371	0.976732	1167.08	pass	0.0384828	-0.00962648	0.09315
2	1	noDox	pass	NM_030624	80311	KLHL15	KLHL15_3	s37191	CUAUAGAGCUGAGUAUGAAtt	UUCAUACUCAGCUCUAUAGtt	TargetSiRNA	NA	1687	41.0731	1.12062	0.834629	pass	1371	0.976732	1167.08	pass	0.0384828	-0.00962648	0.09315
3	2	Dox	pass	NM_030624	80311	KLHL15	KLHL15_1	s37189	GCGAGAUGCUUUCACAAGAtt	UCUUGUGAAAGCAUCUCGCgt	TargetSiRNA	NA	1031	32.1092	0.818794	-0.199505	pass	1197	0.889065	1004.75	pass	-0.00833625	-0.0570537	0.09315
3	1	Dox	pass	NM_030624	80311	KLHL15	KLHL15_1	s37189	GCGAGAUGCUUUCACAAGAtt	UCUUGUGAAAGCAUCUCGCgt	TargetSiRNA	NA	1363	36.9188	0.959335	0.253357	pass	1197	0.889065	1004.75	pass	-0.00833625	-0.0570537	0.09315
3	2	noDox	pass	NM_030624	80311	KLHL15	KLHL15_1	s37189	GCGAGAUGCUUUCACAAGAtt	UCUUGUGAAAGCAUCUCGCgt	TargetSiRNA	NA	1010	31.7805	0.812219	-0.0882902	pass	1161	0.901877	1004.75	pass	-0.00833625	-0.0570537	0.09315
3	1	noDox	pass	NM_030624	80311	KLHL15	KLHL15_1	s37189	GCGAGAUGCUUUCACAAGAtt	UCUUGUGAAAGCAUCUCGCgt	TargetSiRNA	NA	1312	36.2215	0.991535	0.777846	pass	1161	0.901877	1004.75	pass	-0.00833625	-0.0570537	0.09315
3	2	Dox	pass	NM_030624	80311	KLHL15	KLHL15_2	s37190	GGACAUAGCAUGGUUAACAtt	UGUUAACCAUGCUAUGUCCaa	TargetSiRNA	NA	1043	32.2955	0.849	0.375635	pass	940	0.796021	1178.67	pass	-0.132625	-0.0150647	0.09315
3	1	Dox	pass	NM_030624	80311	KLHL15	KLHL15_2	s37190	GGACAUAGCAUGGUUAACAtt	UGUUAACCAUGCUAUGUCCaa	TargetSiRNA	NA	837	28.931	0.743042	0.00981241	pass	940	0.796021	1178.67	pass	-0.132625	-0.0150647	0.09315
3	1	noDox	pass	NM_030624	80311	KLHL15	KLHL15_2	s37190	GGACAUAGCAUGGUUAACAtt	UGUUAACCAUGCUAUGUCCaa	TargetSiRNA	NA	1116	33.4066	0.862469	-0.112469	pass	1296.5	0.933278	1178.67	pass	-0.132625	-0.0150647	0.09315
3	2	noDox	pass	NM_030624	80311	KLHL15	KLHL15_2	s37190	GGACAUAGCAUGGUUAACAtt	UGUUAACCAUGCUAUGUCCaa	TargetSiRNA	NA	1477	38.4318	1.00409	-0.198607	pass	1296.5	0.933278	1178.67	pass	-0.132625	-0.0150647	0.09315
3	2	Dox	pass	NM_030624	80311	KLHL15	KLHL15_3	s37191	CUAUAGAGCUGAGUAUGAAtt	UUCAUACUCAGCUCUAUAGtt	TargetSiRNA	NA	1221	34.9428	0.902478	0.324578	pass	1190.5	0.881571	1167.08	pass	-0.0359251	-0.00962648	0.09315
3	1	Dox	pass	NM_030624	80311	KLHL15	KLHL15_3	s37191	CUAUAGAGCUGAGUAUGAAtt	UUCAUACUCAGCUCUAUAGtt	TargetSiRNA	NA	1160	34.0588	0.860663	0.0162815	pass	1190.5	0.881571	1167.08	pass	-0.0359251	-0.00962648	0.09315
3	1	noDox	pass	NM_030624	80311	KLHL15	KLHL15_3	s37191	CUAUAGAGCUGAGUAUGAAtt	UUCAUACUCAGCUCUAUAGtt	TargetSiRNA	NA	1532	39.1408	1.00878	0.613158	pass	1251	0.922073	1167.08	pass	-0.0359251	-0.00962648	0.09315
3	2	noDox	pass	NM_030624	80311	KLHL15	KLHL15_3	s37191	CUAUAGAGCUGAGUAUGAAtt	UUCAUACUCAGCUCUAUAGtt	TargetSiRNA	NA	970	31.1448	0.835369	0.237185	pass	1251	0.922073	1167.08	pass	-0.0359251	-0.00962648	0.09315
2	1	Dox	fail	NM_001071	7298	TYMS	TYMS_1	s14538	GAGUUGCUGUGGUUUAUCAtt	UGAUAAACCACAGCAACUCct	TargetSiRNA	NA	NA	NA	NA	NA	NA	2159	1.34029	1485.08	pass	0.274946	-0.00825491	0.095259
1	2	Dox	pass	NM_001071	7298	TYMS	TYMS_1	s14538	GAGUUGCUGUGGUUUAUCAtt	UGAUAAACCACAGCAACUCct	TargetSiRNA	NA	718	26.7955	0.772286	-0.0565886	pass	699	0.747642	1485.08	pass	-0.267005	-0.00825491	0.095259
1	1	Dox	pass	NM_001071	7298	TYMS	TYMS_1	s14538	GAGUUGCUGUGGUUUAUCAtt	UGAUAAACCACAGCAACUCct	TargetSiRNA	NA	680	26.0768	0.722999	-0.0894356	pass	699	0.747642	1485.08	pass	-0.267005	-0.00825491	0.095259
1	2	noDox	pass	NM_001071	7298	TYMS	TYMS_1	s14538	GAGUUGCUGUGGUUUAUCAtt	UGAUAAACCACAGCAACUCct	TargetSiRNA	NA	1823	42.6966	1.05416	0.268977	pass	1774	1.01971	1485.08	pass	-0.267005	-0.00825491	0.095259
1	1	noDox	pass	NM_001071	7298	TYMS	TYMS_1	s14538	GAGUUGCUGUGGUUUAUCAtt	UGAUAAACCACAGCAACUCct	TargetSiRNA	NA	1725	41.5331	0.985261	-0.0365347	pass	1774	1.01971	1485.08	pass	-0.267005	-0.00825491	0.095259
1	2	Dox	pass	NM_001071	7298	TYMS	TYMS_2	s14539	GGAAUCAGAUUAUUCAGGAtt	UCCUGAAUAAUCUGAUUCCat	TargetSiRNA	NA	1429	37.8021	1.06101	-0.329553	pass	1068	0.880516	1255.08	pass	-0.13216	-0.0231936	0.095259
1	1	Dox	pass	NM_001071	7298	TYMS	TYMS_2	s14539	GGAAUCAGAUUAUUCAGGAtt	UCCUGAAUAAUCUGAUUCCat	TargetSiRNA	NA	707	26.5895	0.70002	-0.0038122	pass	1068	0.880516	1255.08	pass	-0.13216	-0.0231936	0.095259
1	1	noDox	pass	NM_001071	7298	TYMS	TYMS_2	s14539	GGAAUCAGAUUAUUCAGGAtt	UCCUGAAUAAUCUGAUUCCat	TargetSiRNA	NA	2140	46.2601	1.10823	0.367524	pass	1785.5	1.01773	1255.08	pass	-0.13216	-0.0231936	0.095259
1	2	noDox	pass	NM_001071	7298	TYMS	TYMS_2	s14539	GGAAUCAGAUUAUUCAGGAtt	UCCUGAAUAAUCUGAUUCCat	TargetSiRNA	NA	1431	37.8286	0.927226	0.0515867	pass	1785.5	1.01773	1255.08	pass	-0.13216	-0.0231936	0.095259
1	1	Dox	pass	NM_001071	7298	TYMS	TYMS_3	s14540	CAUAUUUACCUGAAUCACAtt	UGUGAUUCAGGUAAAUAUGtg	TargetSiRNA	NA	582	24.1247	0.622171	0.297727	pass	736	0.706674	933.833	pass	-0.226054	-0.0370935	0.095259
1	2	Dox	pass	NM_001071	7298	TYMS	TYMS_3	s14540	CAUAUUUACCUGAAUCACAtt	UGUGAUUCAGGUAAAUAUGtg	TargetSiRNA	NA	890	29.8329	0.791177	0.314875	pass	736	0.706674	933.833	pass	-0.226054	-0.0370935	0.095259
1	2	noDox	pass	NM_001071	7298	TYMS	TYMS_3	s14540	CAUAUUUACCUGAAUCACAtt	UGUGAUUCAGGUAAAUAUGtg	TargetSiRNA	NA	1614	40.1746	1.04359	0.271202	pass	1335.5	0.937381	933.833	pass	-0.226054	-0.0370935	0.095259
1	1	noDox	pass	NM_001071	7298	TYMS	TYMS_3	s14540	CAUAUUUACCUGAAUCACAtt	UGUGAUUCAGGUAAAUAUGtg	TargetSiRNA	NA	1057	32.5115	0.831174	0.278551	pass	1335.5	0.937381	933.833	pass	-0.226054	-0.0370935	0.095259
2	2	Dox	pass	NM_001071	7298	TYMS	TYMS_1	s14538	GAGUUGCUGUGGUUUAUCAtt	UGAUAAACCACAGCAACUCct	TargetSiRNA	NA	2159	46.465	1.34029	-0.0573753	pass	2159	1.34029	1485.08	pass	0.274946	-0.00825491	0.095259
2	1	noDox	pass	NM_001071	7298	TYMS	TYMS_1	s14538	GAGUUGCUGUGGUUUAUCAtt	UGAUAAACCACAGCAACUCct	TargetSiRNA	NA	1376	37.0945	0.995506	0.419074	pass	1533.5	1.07066	1485.08	pass	0.274946	-0.00825491	0.095259
2	2	noDox	pass	NM_001071	7298	TYMS	TYMS_1	s14538	GAGUUGCUGUGGUUUAUCAtt	UGAUAAACCACAGCAACUCct	TargetSiRNA	NA	1691	41.1218	1.14581	0.622896	pass	1533.5	1.07066	1485.08	pass	0.274946	-0.00825491	0.095259
2	1	Dox	pass	NM_001071	7298	TYMS	TYMS_2	s14539	GGAAUCAGAUUAUUCAGGAtt	UCCUGAAUAAUCUGAUUCCat	TargetSiRNA	NA	1087	32.9697	0.911614	0.0858717	pass	1297.5	0.972265	1255.08	pass	0.0745234	-0.0231936	0.095259
2	2	Dox	pass	NM_001071	7298	TYMS	TYMS_2	s14539	GGAAUCAGAUUAUUCAGGAtt	UCCUGAAUAAUCUGAUUCCat	TargetSiRNA	NA	1508	38.833	1.03292	-0.289856	pass	1297.5	0.972265	1255.08	pass	0.0745234	-0.0231936	0.095259
2	2	noDox	pass	NM_001071	7298	TYMS	TYMS_2	s14539	GGAAUCAGAUUAUUCAGGAtt	UCCUGAAUAAUCUGAUUCCat	TargetSiRNA	NA	937	30.6105	0.852266	0.474823	pass	1056	0.90222	1255.08	pass	0.0745234	-0.0231936	0.095259
2	1	noDox	pass	NM_001071	7298	TYMS	TYMS_2	s14539	GGAAUCAGAUUAUUCAGGAtt	UCCUGAAUAAUCUGAUUCCat	TargetSiRNA	NA	1175	34.2783	0.952174	-0.30285	pass	1056	0.90222	1255.08	pass	0.0745234	-0.0231936	0.095259
2	1	Dox	pass	NM_001071	7298	TYMS	TYMS_3	s14540	CAUAUUUACCUGAAUCACAtt	UGUGAUUCAGGUAAAUAUGtg	TargetSiRNA	NA	1001	31.6386	0.90581	0.179348	pass	935.5	0.879529	933.833	pass	0.0894861	-0.0370935	0.095259
2	2	Dox	pass	NM_001071	7298	TYMS	TYMS_3	s14540	CAUAUUUACCUGAAUCACAtt	UGUGAUUCAGGUAAAUAUGtg	TargetSiRNA	NA	870	29.4958	0.853249	0.0370322	pass	935.5	0.879529	933.833	pass	0.0894861	-0.0370935	0.095259
2	1	noDox	pass	NM_001071	7298	TYMS	TYMS_3	s14540	CAUAUUUACCUGAAUCACAtt	UGUGAUUCAGGUAAAUAUGtg	TargetSiRNA	NA	1250	35.3553	0.964622	0.834629	pass	920.5	0.793984	933.833	pass	0.0894861	-0.0370935	0.095259
2	2	noDox	pass	NM_001071	7298	TYMS	TYMS_3	s14540	CAUAUUUACCUGAAUCACAtt	UGUGAUUCAGGUAAAUAUGtg	TargetSiRNA	NA	591	24.3105	0.623346	-0.0805388	pass	920.5	0.793984	933.833	pass	0.0894861	-0.0370935	0.095259
3	1	Dox	pass	NM_001071	7298	TYMS	TYMS_1	s14538	GAGUUGCUGUGGUUUAUCAtt	UGAUAAACCACAGCAACUCct	TargetSiRNA	NA	1578	39.724	1.03223	0.253357	pass	1361	0.947364	1485.08	pass	-0.0327061	-0.00825491	0.095259
3	2	Dox	pass	NM_001071	7298	TYMS	TYMS_1	s14538	GAGUUGCUGUGGUUUAUCAtt	UGAUAAACCACAGCAACUCct	TargetSiRNA	NA	1144	33.8231	0.862499	-0.199505	pass	1361	0.947364	1485.08	pass	-0.0327061	-0.00825491	0.095259
3	2	noDox	pass	NM_001071	7298	TYMS	TYMS_1	s14538	GAGUUGCUGUGGUUUAUCAtt	UGAUAAACCACAGCAACUCct	TargetSiRNA	NA	1345	36.6742	0.937289	-0.0882902	pass	1384	0.984958	1485.08	pass	-0.0327061	-0.00825491	0.095259
3	1	noDox	pass	NM_001071	7298	TYMS	TYMS_1	s14538	GAGUUGCUGUGGUUUAUCAtt	UGAUAAACCACAGCAACUCct	TargetSiRNA	NA	1423	37.7227	1.03263	0.777846	pass	1384	0.984958	1485.08	pass	-0.0327061	-0.00825491	0.095259
3	1	Dox	pass	NM_001071	7298	TYMS	TYMS_2	s14539	GGAAUCAGAUUAUUCAGGAtt	UCCUGAAUAAUCUGAUUCCat	TargetSiRNA	NA	1092	33.0454	0.848715	0.00981241	pass	1139.5	0.877214	1255.08	pass	-0.0119437	-0.0231936	0.095259
3	2	Dox	pass	NM_001071	7298	TYMS	TYMS_2	s14539	GGAAUCAGAUUAUUCAGGAtt	UCCUGAAUAAUCUGAUUCCat	TargetSiRNA	NA	1187	34.4529	0.905714	0.375635	pass	1139.5	0.877214	1255.08	pass	-0.0119437	-0.0231936	0.095259
3	2	noDox	pass	NM_001071	7298	TYMS	TYMS_2	s14539	GGAAUCAGAUUAUUCAGGAtt	UCCUGAAUAAUCUGAUUCCat	TargetSiRNA	NA	1163	34.1028	0.890986	-0.198607	pass	1184	0.893593	1255.08	pass	-0.0119437	-0.0231936	0.095259
3	1	noDox	pass	NM_001071	7298	TYMS	TYMS_2	s14539	GGAAUCAGAUUAUUCAGGAtt	UCCUGAAUAAUCUGAUUCCat	TargetSiRNA	NA	1205	34.7131	0.8962	-0.112469	pass	1184	0.893593	1255.08	pass	-0.0119437	-0.0231936	0.095259
3	1	Dox	pass	NM_001071	7298	TYMS	TYMS_3	s14540	CAUAUUUACCUGAAUCACAtt	UGUGAUUCAGGUAAAUAUGtg	TargetSiRNA	NA	1181	34.3657	0.868419	0.0162815	pass	898	0.754458	933.833	pass	0.0252879	-0.0370935	0.095259
3	2	Dox	pass	NM_001071	7298	TYMS	TYMS_3	s14540	CAUAUUUACCUGAAUCACAtt	UGUGAUUCAGGUAAAUAUGtg	TargetSiRNA	NA	615	24.7992	0.640496	0.324578	pass	898	0.754458	933.833	pass	0.0252879	-0.0370935	0.095259
3	2	noDox	pass	NM_001071	7298	TYMS	TYMS_3	s14540	CAUAUUUACCUGAAUCACAtt	UGUGAUUCAGGUAAAUAUGtg	TargetSiRNA	NA	745	27.2947	0.732101	0.237185	pass	777.5	0.732807	933.833	pass	0.0252879	-0.0370935	0.095259
3	1	noDox	pass	NM_001071	7298	TYMS	TYMS_3	s14540	CAUAUUUACCUGAAUCACAtt	UGUGAUUCAGGUAAAUAUGtg	TargetSiRNA	NA	810	28.4605	0.733513	0.613158	pass	777.5	0.732807	933.833	pass	0.0252879	-0.0370935	0.095259
2	1	Dox	fail	NM_000059	675	BRCA2	BRCA2_1	s2083	CAGUUGAAAUUAAACGGAAtt	UUCCGUUUAAUUUCAACUGta	TargetSiRNA	NA	NA	NA	NA	NA	NA	834	0.833022	1222.17	pass	-0.101459	0.0450987	0.0955072
2	1	noDox	fail	NM_000059	675	BRCA2	BRCA2_1	s2083	CAGUUGAAAUUAAACGGAAtt	UUCCGUUUAAUUUCAACUGta	TargetSiRNA	NA	NA	NA	NA	0.419074	NA	1136	0.939142	1222.17	pass	-0.101459	0.0450987	0.0955072
1	1	Dox	pass	NM_000059	675	BRCA2	BRCA2_1	s2083	CAGUUGAAAUUAAACGGAAtt	UUCCGUUUAAUUUCAACUGta	TargetSiRNA	NA	1269	35.623	0.987675	-0.0894356	pass	1425.5	1.06702	1222.17	pass	0.240085	0.0450987	0.0955072
1	2	Dox	pass	NM_000059	675	BRCA2	BRCA2_1	s2083	CAGUUGAAAUUAAACGGAAtt	UUCCGUUUAAUUUCAACUGta	TargetSiRNA	NA	1582	39.7744	1.14636	-0.0565886	pass	1425.5	1.06702	1222.17	pass	0.240085	0.0450987	0.0955072
1	1	noDox	pass	NM_000059	675	BRCA2	BRCA2_1	s2083	CAGUUGAAAUUAAACGGAAtt	UUCCGUUUAAUUUCAACUGta	TargetSiRNA	NA	1486	38.5487	0.914463	-0.0365347	pass	1201.5	0.831055	1222.17	pass	0.240085	0.0450987	0.0955072
1	2	noDox	pass	NM_000059	675	BRCA2	BRCA2_1	s2083	CAGUUGAAAUUAAACGGAAtt	UUCCGUUUAAUUUCAACUGta	TargetSiRNA	NA	917	30.282	0.747647	0.268977	pass	1201.5	0.831055	1222.17	pass	0.240085	0.0450987	0.0955072
1	1	Dox	pass	NM_000059	675	BRCA2	BRCA2_2	s2084	GAUUAUACAUAUUUCGCAAtt	UUGCGAAAUAUGUAUAAUCca	TargetSiRNA	NA	1457	38.1707	1.00492	-0.0038122	pass	849.5	0.720773	1208.17	pass	-0.254895	-0.0734109	0.0955072
1	2	Dox	pass	NM_000059	675	BRCA2	BRCA2_2	s2084	GAUUAUACAUAUUUCGCAAtt	UUGCGAAAUAUGUAUAAUCca	TargetSiRNA	NA	242	15.5563	0.436629	-0.329553	pass	849.5	0.720773	1208.17	pass	-0.254895	-0.0734109	0.0955072
1	2	noDox	pass	NM_000059	675	BRCA2	BRCA2_2	s2084	GAUUAUACAUAUUUCGCAAtt	UUGCGAAAUAUGUAUAAUCca	TargetSiRNA	NA	2081	45.618	1.11815	0.0515867	pass	1659.5	0.980534	1208.17	pass	-0.254895	-0.0734109	0.0955072
1	1	noDox	pass	NM_000059	675	BRCA2	BRCA2_2	s2084	GAUUAUACAUAUUUCGCAAtt	UUGCGAAAUAUGUAUAAUCca	TargetSiRNA	NA	1238	35.1852	0.842915	0.367524	pass	1659.5	0.980534	1208.17	pass	-0.254895	-0.0734109	0.0955072
1	2	Dox	pass	NM_000059	675	BRCA2	BRCA2_3	s2085	GGAUUAUACAUAUUUCGCAtt	UGCGAAAUAUGUAUAAUCCag	TargetSiRNA	NA	701	26.4764	0.702163	0.314875	pass	487.5	0.56453	1060.75	pass	-0.440672	-0.112488	0.0955072
1	1	Dox	pass	NM_000059	675	BRCA2	BRCA2_3	s2085	GGAUUAUACAUAUUUCGCAtt	UGCGAAAUAUGUAUAAUCCag	TargetSiRNA	NA	274	16.5529	0.426897	0.297727	pass	487.5	0.56453	1060.75	pass	-0.440672	-0.112488	0.0955072
1	2	noDox	pass	NM_000059	675	BRCA2	BRCA2_3	s2085	GGAUUAUACAUAUUUCGCAtt	UGCGAAAUAUGUAUAAUCCag	TargetSiRNA	NA	1699	41.2189	1.07072	0.271202	pass	1539.5	1.01022	1060.75	pass	-0.440672	-0.112488	0.0955072
1	1	noDox	pass	NM_000059	675	BRCA2	BRCA2_3	s2085	GGAUUAUACAUAUUUCGCAtt	UGCGAAAUAUGUAUAAUCCag	TargetSiRNA	NA	1380	37.1484	0.949716	0.278551	pass	1539.5	1.01022	1060.75	pass	-0.440672	-0.112488	0.0955072
2	2	Dox	pass	NM_000059	675	BRCA2	BRCA2_1	s2083	CAGUUGAAAUUAAACGGAAtt	UUCCGUUUAAUUUCAACUGta	TargetSiRNA	NA	834	28.8791	0.833022	-0.0573753	pass	834	0.833022	1222.17	pass	-0.101459	0.0450987	0.0955072
2	2	noDox	pass	NM_000059	675	BRCA2	BRCA2_1	s2083	CAGUUGAAAUUAAACGGAAtt	UUCCGUUUAAUUUCAACUGta	TargetSiRNA	NA	1136	33.7046	0.939142	0.622896	pass	1136	0.939142	1222.17	pass	-0.101459	0.0450987	0.0955072
2	1	Dox	pass	NM_000059	675	BRCA2	BRCA2_2	s2084	GAUUAUACAUAUUUCGCAAtt	UUGCGAAAUAUGUAUAAUCca	TargetSiRNA	NA	626	25.02	0.691804	0.0858717	pass	788.5	0.756035	1208.17	pass	-0.169518	-0.0734109	0.0955072
2	2	Dox	pass	NM_000059	675	BRCA2	BRCA2_2	s2084	GAUUAUACAUAUUUCGCAAtt	UUGCGAAAUAUGUAUAAUCca	TargetSiRNA	NA	951	30.8383	0.820266	-0.289856	pass	788.5	0.756035	1208.17	pass	-0.169518	-0.0734109	0.0955072
2	2	noDox	pass	NM_000059	675	BRCA2	BRCA2_2	s2084	GAUUAUACAUAUUUCGCAAtt	UUGCGAAAUAUGUAUAAUCca	TargetSiRNA	NA	1264	35.5528	0.989871	0.474823	pass	1123	0.93017	1208.17	pass	-0.169518	-0.0734109	0.0955072
2	1	noDox	pass	NM_000059	675	BRCA2	BRCA2_2	s2084	GAUUAUACAUAUUUCGCAAtt	UUGCGAAAUAUGUAUAAUCca	TargetSiRNA	NA	982	31.3369	0.870469	-0.30285	pass	1123	0.93017	1208.17	pass	-0.169518	-0.0734109	0.0955072
2	1	Dox	pass	NM_000059	675	BRCA2	BRCA2_3	s2085	GGAUUAUACAUAUUUCGCAtt	UGCGAAAUAUGUAUAAUCCag	TargetSiRNA	NA	879	29.6479	0.848818	0.179348	pass	778.5	0.801027	1060.75	pass	-0.00244866	-0.112488	0.0955072
2	2	Dox	pass	NM_000059	675	BRCA2	BRCA2_3	s2085	GGAUUAUACAUAUUUCGCAtt	UGCGAAAUAUGUAUAAUCCag	TargetSiRNA	NA	678	26.0384	0.753236	0.0370322	pass	778.5	0.801027	1060.75	pass	-0.00244866	-0.112488	0.0955072
2	2	noDox	pass	NM_000059	675	BRCA2	BRCA2_3	s2085	GGAUUAUACAUAUUUCGCAtt	UGCGAAAUAUGUAUAAUCCag	TargetSiRNA	NA	586	24.2074	0.620704	-0.0805388	pass	957	0.807483	1060.75	pass	-0.00244866	-0.112488	0.0955072
2	1	noDox	pass	NM_000059	675	BRCA2	BRCA2_3	s2085	GGAUUAUACAUAUUUCGCAtt	UGCGAAAUAUGUAUAAUCCag	TargetSiRNA	NA	1328	36.4417	0.994263	0.834629	pass	957	0.807483	1060.75	pass	-0.00244866	-0.112488	0.0955072
3	2	Dox	pass	NM_000059	675	BRCA2	BRCA2_1	s2083	CAGUUGAAAUUAAACGGAAtt	UUCCGUUUAAUUUCAACUGta	TargetSiRNA	NA	1226	35.0143	0.892875	-0.199505	pass	1395.5	0.960421	1222.17	pass	-0.00332989	0.0450987	0.0955072
3	1	Dox	pass	NM_000059	675	BRCA2	BRCA2_1	s2083	CAGUUGAAAUUAAACGGAAtt	UUCCGUUUAAUUUCAACUGta	TargetSiRNA	NA	1565	39.5601	1.02797	0.253357	pass	1395.5	0.960421	1222.17	pass	-0.00332989	0.0450987	0.0955072
3	2	noDox	pass	NM_000059	675	BRCA2	BRCA2_1	s2083	CAGUUGAAAUUAAACGGAAtt	UUCCGUUUAAUUUCAACUGta	TargetSiRNA	NA	1370	37.0135	0.94596	-0.0882902	pass	1340.5	0.968559	1222.17	pass	-0.00332989	0.0450987	0.0955072
3	1	noDox	pass	NM_000059	675	BRCA2	BRCA2_1	s2083	CAGUUGAAAUUAAACGGAAtt	UUCCGUUUAAUUUCAACUGta	TargetSiRNA	NA	1311	36.2077	0.991158	0.777846	pass	1340.5	0.968559	1222.17	pass	-0.00332989	0.0450987	0.0955072
3	2	Dox	pass	NM_000059	675	BRCA2	BRCA2_2	s2084	GAUUAUACAUAUUUCGCAAtt	UUGCGAAAUAUGUAUAAUCca	TargetSiRNA	NA	2209	47	1.23556	0.375635	pass	1712.5	1.06558	1208.17	pass	0.20418	-0.0734109	0.0955072
3	1	Dox	pass	NM_000059	675	BRCA2	BRCA2_2	s2084	GAUUAUACAUAUUUCGCAAtt	UUGCGAAAUAUGUAUAAUCca	TargetSiRNA	NA	1216	34.8712	0.895606	0.00981241	pass	1712.5	1.06558	1208.17	pass	0.20418	-0.0734109	0.0955072
3	1	noDox	pass	NM_000059	675	BRCA2	BRCA2_2	s2084	GAUUAUACAUAUUUCGCAAtt	UUGCGAAAUAUGUAUAAUCca	TargetSiRNA	NA	1252	35.3836	0.913511	-0.112469	pass	1116	0.8657	1208.17	pass	0.20418	-0.0734109	0.0955072
3	2	noDox	pass	NM_000059	675	BRCA2	BRCA2_2	s2084	GAUUAUACAUAUUUCGCAAtt	UUGCGAAAUAUGUAUAAUCca	TargetSiRNA	NA	980	31.305	0.817889	-0.198607	pass	1116	0.8657	1208.17	pass	0.20418	-0.0734109	0.0955072
3	1	Dox	pass	NM_000059	675	BRCA2	BRCA2_3	s2085	GGAUUAUACAUAUUUCGCAtt	UGCGAAAUAUGUAUAAUCCag	TargetSiRNA	NA	1408	37.5233	0.948212	0.0162815	pass	1478.5	0.982353	1060.75	pass	0.105655	-0.112488	0.0955072
3	2	Dox	pass	NM_000059	675	BRCA2	BRCA2_3	s2085	GGAUUAUACAUAUUUCGCAtt	UGCGAAAUAUGUAUAAUCCag	TargetSiRNA	NA	1549	39.3573	1.01649	0.324578	pass	1478.5	0.982353	1060.75	pass	0.105655	-0.112488	0.0955072
3	1	noDox	pass	NM_000059	675	BRCA2	BRCA2_3	s2085	GGAUUAUACAUAUUUCGCAtt	UGCGAAAUAUGUAUAAUCCag	TargetSiRNA	NA	1159	34.0441	0.877419	0.613158	pass	1123.5	0.881071	1060.75	pass	0.105655	-0.112488	0.0955072
3	2	noDox	pass	NM_000059	675	BRCA2	BRCA2_3	s2085	GGAUUAUACAUAUUUCGCAtt	UGCGAAAUAUGUAUAAUCCag	TargetSiRNA	NA	1088	32.9848	0.884722	0.237185	pass	1123.5	0.881071	1060.75	pass	0.105655	-0.112488	0.0955072
2	1	Dox	fail	NM_024037	79000	C1orf135	C1orf135_1	s35395	CAUAGAAUCGGUGAAACAAtt	UUGUUUCACCGAUUCUAUGtt	TargetSiRNA	NA	NA	NA	NA	NA	NA	859	0.845415	1006.08	pass	-0.194942	-0.140392	0.0984479
2	1	noDox	fail	NM_024037	79000	C1orf135	C1orf135_1	s35395	CAUAGAAUCGGUGAAACAAtt	UUGUUUCACCGAUUCUAUGtt	TargetSiRNA	NA	NA	NA	NA	0.419074	NA	1408	1.04555	1006.08	pass	-0.194942	-0.140392	0.0984479
1	1	Dox	pass	NM_024037	79000	C1orf135	C1orf135_1	s35395	CAUAGAAUCGGUGAAACAAtt	UUGUUUCACCGAUUCUAUGtt	TargetSiRNA	NA	493	22.2036	0.615611	-0.0894356	pass	434.5	0.58724	1006.08	pass	-0.226778	-0.140392	0.0984479
1	2	Dox	pass	NM_024037	79000	C1orf135	C1orf135_1	s35395	CAUAGAAUCGGUGAAACAAtt	UUGUUUCACCGAUUCUAUGtt	TargetSiRNA	NA	376	19.3907	0.558869	-0.0565886	pass	434.5	0.58724	1006.08	pass	-0.226778	-0.140392	0.0984479
1	2	noDox	pass	NM_024037	79000	C1orf135	C1orf135_1	s35395	CAUAGAAUCGGUGAAACAAtt	UUGUUUCACCGAUUCUAUGtt	TargetSiRNA	NA	1376	37.0945	0.915843	0.268977	pass	1149	0.818079	1006.08	pass	-0.226778	-0.140392	0.0984479
1	1	noDox	pass	NM_024037	79000	C1orf135	C1orf135_1	s35395	CAUAGAAUCGGUGAAACAAtt	UUGUUUCACCGAUUCUAUGtt	TargetSiRNA	NA	922	30.3645	0.720314	-0.0365347	pass	1149	0.818079	1006.08	pass	-0.226778	-0.140392	0.0984479
1	1	Dox	pass	NM_024037	79000	C1orf135	C1orf135_2	s35396	GGAGUCAACUUUUCACUGAtt	UCAGUGAAAAGUUGACUCCag	TargetSiRNA	NA	1691	41.1218	1.08261	-0.0038122	pass	3031	1.46913	1756.83	pass	0.548092	0.218059	0.0984479
1	2	Dox	pass	NM_024037	79000	C1orf135	C1orf135_2	s35396	GGAGUCAACUUUUCACUGAtt	UCAGUGAAAAGUUGACUCCag	TargetSiRNA	NA	4371	66.1135	1.85565	-0.329553	pass	3031	1.46913	1756.83	pass	0.548092	0.218059	0.0984479
1	1	noDox	pass	NM_024037	79000	C1orf135	C1orf135_2	s35396	GGAGUCAACUUUUCACUGAtt	UCAGUGAAAAGUUGACUCCag	TargetSiRNA	NA	1529	39.1024	0.936758	0.367524	pass	1460.5	0.92563	1756.83	pass	0.548092	0.218059	0.0984479
1	2	noDox	pass	NM_024037	79000	C1orf135	C1orf135_2	s35396	GGAGUCAACUUUUCACUGAtt	UCAGUGAAAAGUUGACUCCag	TargetSiRNA	NA	1392	37.3095	0.914503	0.0515867	pass	1460.5	0.92563	1756.83	pass	0.548092	0.218059	0.0984479
1	1	Dox	pass	NM_024037	79000	C1orf135	C1orf135_3	s35397	CUUGUUUGCUAGACCGAAAtt	UUUCGGUCUAGCAAACAAGaa	TargetSiRNA	NA	1053	32.45	0.836879	0.297727	pass	1808.5	1.08988	1307.08	pass	0.235514	0.0411135	0.0984479
1	2	Dox	pass	NM_024037	79000	C1orf135	C1orf135_3	s35397	CUUGUUUGCUAGACCGAAAtt	UUUCGGUCUAGCAAACAAGaa	TargetSiRNA	NA	2564	50.636	1.34288	0.314875	pass	1808.5	1.08988	1307.08	pass	0.235514	0.0411135	0.0984479
1	2	noDox	pass	NM_024037	79000	C1orf135	C1orf135_3	s35397	CUUGUUUGCUAGACCGAAAtt	UUUCGGUCUAGCAAACAAGaa	TargetSiRNA	NA	1129	33.6006	0.87282	0.271202	pass	1110	0.858628	1307.08	pass	0.235514	0.0411135	0.0984479
1	1	noDox	pass	NM_024037	79000	C1orf135	C1orf135_3	s35397	CUUGUUUGCUAGACCGAAAtt	UUUCGGUCUAGCAAACAAGaa	TargetSiRNA	NA	1091	33.0303	0.844436	0.278551	pass	1110	0.858628	1307.08	pass	0.235514	0.0411135	0.0984479
2	2	Dox	pass	NM_024037	79000	C1orf135	C1orf135_1	s35395	CAUAGAAUCGGUGAAACAAtt	UUGUUUCACCGAUUCUAUGtt	TargetSiRNA	NA	859	29.3087	0.845415	-0.0573753	pass	859	0.845415	1006.08	pass	-0.194942	-0.140392	0.0984479
2	2	noDox	pass	NM_024037	79000	C1orf135	C1orf135_1	s35395	CAUAGAAUCGGUGAAACAAtt	UUGUUUCACCGAUUCUAUGtt	TargetSiRNA	NA	1408	37.5233	1.04555	0.622896	pass	1408	1.04555	1006.08	pass	-0.194942	-0.140392	0.0984479
2	1	Dox	pass	NM_024037	79000	C1orf135	C1orf135_2	s35396	GGAGUCAACUUUUCACUGAtt	UCAGUGAAAAGUUGACUCCag	TargetSiRNA	NA	1401	37.4299	1.03494	0.0858717	pass	1341.5	0.993658	1756.83	pass	0.0642401	0.218059	0.0984479
2	2	Dox	pass	NM_024037	79000	C1orf135	C1orf135_2	s35396	GGAGUCAACUUUUCACUGAtt	UCAGUGAAAAGUUGACUCCag	TargetSiRNA	NA	1282	35.805	0.952376	-0.289856	pass	1341.5	0.993658	1756.83	pass	0.0642401	0.218059	0.0984479
2	1	noDox	pass	NM_024037	79000	C1orf135	C1orf135_2	s35396	GGAGUCAACUUUUCACUGAtt	UCAGUGAAAAGUUGACUCCag	TargetSiRNA	NA	1062	32.5883	0.905232	-0.30285	pass	1129	0.934054	1756.83	pass	0.0642401	0.218059	0.0984479
2	2	noDox	pass	NM_024037	79000	C1orf135	C1orf135_2	s35396	GGAGUCAACUUUUCACUGAtt	UCAGUGAAAAGUUGACUCCag	TargetSiRNA	NA	1196	34.5832	0.962877	0.474823	pass	1129	0.934054	1756.83	pass	0.0642401	0.218059	0.0984479
2	1	Dox	pass	NM_024037	79000	C1orf135	C1orf135_3	s35397	CUUGUUUGCUAGACCGAAAtt	UUUCGGUCUAGCAAACAAGaa	TargetSiRNA	NA	1055	32.4808	0.929922	0.179348	pass	928.5	0.874573	1307.08	pass	-0.0951998	0.0411135	0.0984479
2	2	Dox	pass	NM_024037	79000	C1orf135	C1orf135_3	s35397	CUUGUUUGCUAGACCGAAAtt	UUUCGGUCUAGCAAACAAGaa	TargetSiRNA	NA	802	28.3196	0.819225	0.0370322	pass	928.5	0.874573	1307.08	pass	-0.0951998	0.0411135	0.0984479
2	2	noDox	pass	NM_024037	79000	C1orf135	C1orf135_3	s35397	CUUGUUUGCUAGACCGAAAtt	UUUCGGUCUAGCAAACAAGaa	TargetSiRNA	NA	1026	32.0312	0.821314	-0.0805388	pass	1367.5	0.97461	1307.08	pass	-0.0951998	0.0411135	0.0984479
2	1	noDox	pass	NM_024037	79000	C1orf135	C1orf135_3	s35397	CUUGUUUGCUAGACCGAAAtt	UUUCGGUCUAGCAAACAAGaa	TargetSiRNA	NA	1709	41.3401	1.12791	0.834629	pass	1367.5	0.97461	1307.08	pass	-0.0951998	0.0411135	0.0984479
3	2	Dox	pass	NM_024037	79000	C1orf135	C1orf135_1	s35395	CAUAGAAUCGGUGAAACAAtt	UUGUUUCACCGAUUCUAUGtt	TargetSiRNA	NA	936	30.5941	0.780159	-0.199505	pass	1114.5	0.857268	1006.08	pass	0.000545736	-0.140392	0.0984479
3	1	Dox	pass	NM_024037	79000	C1orf135	C1orf135_1	s35395	CAUAGAAUCGGUGAAACAAtt	UUGUUUCACCGAUUCUAUGtt	TargetSiRNA	NA	1293	35.9583	0.934376	0.253357	pass	1114.5	0.857268	1006.08	pass	0.000545736	-0.140392	0.0984479
3	2	noDox	pass	NM_024037	79000	C1orf135	C1orf135_1	s35395	CAUAGAAUCGGUGAAACAAtt	UUGUUUCACCGAUUCUAUGtt	TargetSiRNA	NA	1246	35.2987	0.902135	-0.0882902	pass	1071.5	0.860995	1006.08	pass	0.000545736	-0.140392	0.0984479
3	1	noDox	pass	NM_024037	79000	C1orf135	C1orf135_1	s35395	CAUAGAAUCGGUGAAACAAtt	UUGUUUCACCGAUUCUAUGtt	TargetSiRNA	NA	897	29.95	0.819856	0.777846	pass	1071.5	0.860995	1006.08	pass	0.000545736	-0.140392	0.0984479
3	2	Dox	pass	NM_024037	79000	C1orf135	C1orf135_2	s35396	GGAGUCAACUUUUCACUGAtt	UCAGUGAAAAGUUGACUCCag	TargetSiRNA	NA	1759	41.9404	1.10255	0.375635	pass	1849	1.11675	1756.83	pass	0.0418443	0.218059	0.0984479
3	1	Dox	pass	NM_024037	79000	C1orf135	C1orf135_2	s35396	GGAGUCAACUUUUCACUGAtt	UCAGUGAAAAGUUGACUCCag	TargetSiRNA	NA	1939	44.0341	1.13094	0.00981241	pass	1849	1.11675	1756.83	pass	0.0418443	0.218059	0.0984479
3	1	noDox	pass	NM_024037	79000	C1orf135	C1orf135_2	s35396	GGAGUCAACUUUUCACUGAtt	UCAGUGAAAAGUUGACUCCag	TargetSiRNA	NA	1692	41.1339	1.06197	-0.112469	pass	1730	1.08026	1756.83	pass	0.0418443	0.218059	0.0984479
3	2	noDox	pass	NM_024037	79000	C1orf135	C1orf135_2	s35396	GGAGUCAACUUUUCACUGAtt	UCAGUGAAAAGUUGACUCCag	TargetSiRNA	NA	1768	42.0476	1.09856	-0.198607	pass	1730	1.08026	1756.83	pass	0.0418443	0.218059	0.0984479
3	2	Dox	pass	NM_024037	79000	C1orf135	C1orf135_3	s35397	CUUGUUUGCUAGACCGAAAtt	UUUCGGUCUAGCAAACAAGaa	TargetSiRNA	NA	960	30.9839	0.80023	0.324578	pass	1329.5	0.920915	1307.08	pass	-0.0169739	0.0411135	0.0984479
3	1	Dox	pass	NM_024037	79000	C1orf135	C1orf135_3	s35397	CUUGUUUGCUAGACCGAAAtt	UUUCGGUCUAGCAAACAAGaa	TargetSiRNA	NA	1699	41.2189	1.0416	0.0162815	pass	1329.5	0.920915	1307.08	pass	-0.0169739	0.0411135	0.0984479
3	2	noDox	pass	NM_024037	79000	C1orf135	C1orf135_3	s35397	CUUGUUUGCUAGACCGAAAtt	UUUCGGUCUAGCAAACAAGaa	TargetSiRNA	NA	1078	32.8329	0.880647	0.237185	pass	1298.5	0.942567	1307.08	pass	-0.0169739	0.0411135	0.0984479
3	1	noDox	pass	NM_024037	79000	C1orf135	C1orf135_3	s35397	CUUGUUUGCUAGACCGAAAtt	UUUCGGUCUAGCAAACAAGaa	TargetSiRNA	NA	1519	38.9744	1.00449	0.613158	pass	1298.5	0.942567	1307.08	pass	-0.0169739	0.0411135	0.0984479
2	1	Dox	fail	NM_004360	999	CDH1	CDH1_1	s2768	GAACUAUAUUCUUCUGUGAtt	UCACAGAAGAAUAUAGUUCga	TargetSiRNA	NA	NA	NA	NA	NA	NA	1272	1.02877	1457.33	pass	0.114662	0.0566183	0.103193
2	1	noDox	fail	NM_004360	999	CDH1	CDH1_1	s2768	GAACUAUAUUCUUCUGUGAtt	UCACAGAAGAAUAUAGUUCga	TargetSiRNA	NA	NA	NA	NA	0.419074	NA	1087	0.918664	1457.33	pass	0.114662	0.0566183	0.103193
1	1	Dox	pass	NM_004360	999	CDH1	CDH1_1	s2768	GAACUAUAUUCUUCUGUGAtt	UCACAGAAGAAUAUAGUUCga	TargetSiRNA	NA	1551	39.3827	1.09192	-0.0894356	pass	1437.5	1.07032	1457.33	pass	0.0474714	0.0566183	0.103193
1	2	Dox	pass	NM_004360	999	CDH1	CDH1_1	s2768	GAACUAUAUUCUUCUGUGAtt	UCACAGAAGAAUAUAGUUCga	TargetSiRNA	NA	1324	36.3868	1.04872	-0.0565886	pass	1437.5	1.07032	1457.33	pass	0.0474714	0.0566183	0.103193
1	1	noDox	pass	NM_004360	999	CDH1	CDH1_1	s2768	GAACUAUAUUCUUCUGUGAtt	UCACAGAAGAAUAUAGUUCga	TargetSiRNA	NA	1636	40.4475	0.959507	-0.0365347	pass	1804	1.02795	1457.33	pass	0.0474714	0.0566183	0.103193
1	2	noDox	pass	NM_004360	999	CDH1	CDH1_1	s2768	GAACUAUAUUCUUCUGUGAtt	UCACAGAAGAAUAUAGUUCga	TargetSiRNA	NA	1972	44.4072	1.09639	0.268977	pass	1804	1.02795	1457.33	pass	0.0474714	0.0566183	0.103193
1	1	Dox	pass	NM_004360	999	CDH1	CDH1_2	s2769	CAACAGCUGUGAUCACAGUtt	ACUGUGAUCACAGCUGUUGct	TargetSiRNA	NA	1185	34.4238	0.906275	-0.0038122	pass	1190.5	0.938471	1429.33	pass	-0.148619	0.0149738	0.103193
1	2	Dox	pass	NM_004360	999	CDH1	CDH1_2	s2769	CAACAGCUGUGAUCACAGUtt	ACUGUGAUCACAGCUGUUGct	TargetSiRNA	NA	1196	34.5832	0.970667	-0.329553	pass	1190.5	0.938471	1429.33	pass	-0.148619	0.0149738	0.103193
1	1	noDox	pass	NM_004360	999	CDH1	CDH1_2	s2769	CAACAGCUGUGAUCACAGUtt	ACUGUGAUCACAGCUGUUGct	TargetSiRNA	NA	2071	45.5082	1.09022	0.367524	pass	2033	1.09251	1429.33	pass	-0.148619	0.0149738	0.103193
1	2	noDox	pass	NM_004360	999	CDH1	CDH1_2	s2769	CAACAGCUGUGAUCACAGUtt	ACUGUGAUCACAGCUGUUGct	TargetSiRNA	NA	1995	44.6654	1.09481	0.0515867	pass	2033	1.09251	1429.33	pass	-0.148619	0.0149738	0.103193
1	2	Dox	pass	NM_004360	999	CDH1	CDH1_3	s2770	CGUAUACCCUGGUGGUUCAtt	UGAACCACCAGGGUAUACGta	TargetSiRNA	NA	907	30.1164	0.798698	0.314875	pass	880.5	0.77618	1211.75	pass	-0.312928	-0.138853	0.103193
1	1	Dox	pass	NM_004360	999	CDH1	CDH1_3	s2770	CGUAUACCCUGGUGGUUCAtt	UGAACCACCAGGGUAUACGta	TargetSiRNA	NA	854	29.2233	0.753663	0.297727	pass	880.5	0.77618	1211.75	pass	-0.312928	-0.138853	0.103193
1	1	noDox	pass	NM_004360	999	CDH1	CDH1_3	s2770	CGUAUACCCUGGUGGUUCAtt	UGAACCACCAGGGUAUACGta	TargetSiRNA	NA	1637	40.4599	1.03438	0.278551	pass	1806.5	1.09454	1211.75	pass	-0.312928	-0.138853	0.103193
1	2	noDox	pass	NM_004360	999	CDH1	CDH1_3	s2770	CGUAUACCCUGGUGGUUCAtt	UGAACCACCAGGGUAUACGta	TargetSiRNA	NA	1976	44.4522	1.1547	0.271202	pass	1806.5	1.09454	1211.75	pass	-0.312928	-0.138853	0.103193
2	2	Dox	pass	NM_004360	999	CDH1	CDH1_1	s2768	GAACUAUAUUCUUCUGUGAtt	UCACAGAAGAAUAUAGUUCga	TargetSiRNA	NA	1272	35.6651	1.02877	-0.0573753	pass	1272	1.02877	1457.33	pass	0.114662	0.0566183	0.103193
2	2	noDox	pass	NM_004360	999	CDH1	CDH1_1	s2768	GAACUAUAUUCUUCUGUGAtt	UCACAGAAGAAUAUAGUUCga	TargetSiRNA	NA	1087	32.9697	0.918664	0.622896	pass	1087	0.918664	1457.33	pass	0.114662	0.0566183	0.103193
2	2	Dox	pass	NM_004360	999	CDH1	CDH1_2	s2769	CAACAGCUGUGAUCACAGUtt	ACUGUGAUCACAGCUGUUGct	TargetSiRNA	NA	1277	35.7351	0.950517	-0.289856	pass	1107.5	0.898675	1429.33	pass	0.0232024	0.0149738	0.103193
2	1	Dox	pass	NM_004360	999	CDH1	CDH1_2	s2769	CAACAGCUGUGAUCACAGUtt	ACUGUGAUCACAGCUGUUGct	TargetSiRNA	NA	938	30.6268	0.846833	0.0858717	pass	1107.5	0.898675	1429.33	pass	0.0232024	0.0149738	0.103193
2	2	noDox	pass	NM_004360	999	CDH1	CDH1_2	s2769	CAACAGCUGUGAUCACAGUtt	ACUGUGAUCACAGCUGUUGct	TargetSiRNA	NA	956	30.9192	0.860863	0.474823	pass	1001.5	0.87984	1429.33	pass	0.0232024	0.0149738	0.103193
2	1	noDox	pass	NM_004360	999	CDH1	CDH1_2	s2769	CAACAGCUGUGAUCACAGUtt	ACUGUGAUCACAGCUGUUGct	TargetSiRNA	NA	1047	32.3574	0.898816	-0.30285	pass	1001.5	0.87984	1429.33	pass	0.0232024	0.0149738	0.103193
2	2	Dox	pass	NM_004360	999	CDH1	CDH1_3	s2770	CGUAUACCCUGGUGGUUCAtt	UGAACCACCAGGGUAUACGta	TargetSiRNA	NA	357	18.8944	0.546575	0.0370322	pass	725	0.746548	1211.75	pass	-0.195034	-0.138853	0.103193
2	1	Dox	pass	NM_004360	999	CDH1	CDH1_3	s2770	CGUAUACCCUGGUGGUUCAtt	UGAACCACCAGGGUAUACGta	TargetSiRNA	NA	1093	33.0606	0.946521	0.179348	pass	725	0.746548	1211.75	pass	-0.195034	-0.138853	0.103193
2	2	noDox	pass	NM_004360	999	CDH1	CDH1_3	s2770	CGUAUACCCUGGUGGUUCAtt	UGAACCACCAGGGUAUACGta	TargetSiRNA	NA	1060	32.5576	0.834811	-0.0805388	pass	1281.5	0.946279	1211.75	pass	-0.195034	-0.138853	0.103193
2	1	noDox	pass	NM_004360	999	CDH1	CDH1_3	s2770	CGUAUACCCUGGUGGUUCAtt	UGAACCACCAGGGUAUACGta	TargetSiRNA	NA	1503	38.7685	1.05775	0.834629	pass	1281.5	0.946279	1211.75	pass	-0.195034	-0.138853	0.103193
3	2	Dox	pass	NM_004360	999	CDH1	CDH1_1	s2768	GAACUAUAUUCUUCUGUGAtt	UCACAGAAGAAUAUAGUUCga	TargetSiRNA	NA	1494	38.6523	0.985645	-0.199505	pass	1600	1.02946	1457.33	pass	0.00772176	0.0566183	0.103193
3	1	Dox	pass	NM_004360	999	CDH1	CDH1_1	s2768	GAACUAUAUUCUUCUGUGAtt	UCACAGAAGAAUAUAGUUCga	TargetSiRNA	NA	1706	41.3038	1.07328	0.253357	pass	1600	1.02946	1457.33	pass	0.00772176	0.0566183	0.103193
3	2	noDox	pass	NM_004360	999	CDH1	CDH1_1	s2768	GAACUAUAUUCUUCUGUGAtt	UCACAGAAGAAUAUAGUUCga	TargetSiRNA	NA	1932	43.9545	1.12335	-0.0882902	pass	1543.5	1.02684	1457.33	pass	0.00772176	0.0566183	0.103193
3	1	noDox	pass	NM_004360	999	CDH1	CDH1_1	s2768	GAACUAUAUUCUUCUGUGAtt	UCACAGAAGAAUAUAGUUCga	TargetSiRNA	NA	1155	33.9853	0.93032	0.777846	pass	1543.5	1.02684	1457.33	pass	0.00772176	0.0566183	0.103193
3	1	Dox	pass	NM_004360	999	CDH1	CDH1_2	s2769	CAACAGCUGUGAUCACAGUtt	ACUGUGAUCACAGCUGUUGct	TargetSiRNA	NA	1427	37.7757	0.970203	0.00981241	pass	1887	1.12189	1429.33	pass	0.170338	0.0149738	0.103193
3	2	Dox	pass	NM_004360	999	CDH1	CDH1_2	s2769	CAACAGCUGUGAUCACAGUtt	ACUGUGAUCACAGCUGUUGct	TargetSiRNA	NA	2347	48.4458	1.27357	0.375635	pass	1887	1.12189	1429.33	pass	0.170338	0.0149738	0.103193
3	2	noDox	pass	NM_004360	999	CDH1	CDH1_2	s2769	CAACAGCUGUGAUCACAGUtt	ACUGUGAUCACAGCUGUUGct	TargetSiRNA	NA	1439	37.9342	0.991087	-0.198607	pass	1356.5	0.956294	1429.33	pass	0.170338	0.0149738	0.103193
3	1	noDox	pass	NM_004360	999	CDH1	CDH1_2	s2769	CAACAGCUGUGAUCACAGUtt	ACUGUGAUCACAGCUGUUGct	TargetSiRNA	NA	1274	35.6931	0.921502	-0.112469	pass	1356.5	0.956294	1429.33	pass	0.170338	0.0149738	0.103193
3	1	Dox	pass	NM_004360	999	CDH1	CDH1_3	s2770	CGUAUACCCUGGUGGUUCAtt	UGAACCACCAGGGUAUACGta	TargetSiRNA	NA	1416	37.6298	0.950902	0.0162815	pass	1439	0.969219	1211.75	pass	0.0914036	-0.138853	0.103193
3	2	Dox	pass	NM_004360	999	CDH1	CDH1_3	s2770	CGUAUACCCUGGUGGUUCAtt	UGAACCACCAGGGUAUACGta	TargetSiRNA	NA	1462	38.2361	0.987535	0.324578	pass	1439	0.969219	1211.75	pass	0.0914036	-0.138853	0.103193
3	1	noDox	pass	NM_004360	999	CDH1	CDH1_3	s2770	CGUAUACCCUGGUGGUUCAtt	UGAACCACCAGGGUAUACGta	TargetSiRNA	NA	1336	36.5513	0.942038	0.613158	pass	1138	0.882194	1211.75	pass	0.0914036	-0.138853	0.103193
3	2	noDox	pass	NM_004360	999	CDH1	CDH1_3	s2770	CGUAUACCCUGGUGGUUCAtt	UGAACCACCAGGGUAUACGta	TargetSiRNA	NA	940	30.6594	0.82235	0.237185	pass	1138	0.882194	1211.75	pass	0.0914036	-0.138853	0.103193
2	1	Dox	fail	NM_018846	55975	KLHL7	KLHL7_1	s31838	CGAUAUUAAGUUGAACGAAtt	UUCGUUCAACUUAAUAUCGta	TargetSiRNA	NA	NA	NA	NA	NA	NA	429	0.59745	759.917	pass	-0.23327	-0.227206	0.104013
1	2	Dox	pass	NM_018846	55975	KLHL7	KLHL7_1	s31838	CGAUAUUAAGUUGAACGAAtt	UUCGUUCAACUUAAUAUCGta	TargetSiRNA	NA	136	11.6619	0.336113	-0.0565886	pass	246.5	0.429988	759.917	pass	-0.428411	-0.227206	0.104013
1	1	Dox	pass	NM_018846	55975	KLHL7	KLHL7_1	s31838	CGAUAUUAAGUUGAACGAAtt	UUCGUUCAACUUAAUAUCGta	TargetSiRNA	NA	357	18.8944	0.523862	-0.0894356	pass	246.5	0.429988	759.917	pass	-0.428411	-0.227206	0.104013
1	1	noDox	pass	NM_018846	55975	KLHL7	KLHL7_1	s31838	CGAUAUUAAGUUGAACGAAtt	UUCGUUCAACUUAAUAUCGta	TargetSiRNA	NA	1639	40.4846	0.960386	-0.0365347	pass	1299.5	0.862681	759.917	pass	-0.428411	-0.227206	0.104013
1	2	noDox	pass	NM_018846	55975	KLHL7	KLHL7_1	s31838	CGAUAUUAAGUUGAACGAAtt	UUCGUUCAACUUAAUAUCGta	TargetSiRNA	NA	960	30.9839	0.764976	0.268977	pass	1299.5	0.862681	759.917	pass	-0.428411	-0.227206	0.104013
1	2	Dox	pass	NM_018846	55975	KLHL7	KLHL7_2	s31839	GAAUUUCCGUGAAUAGCAAtt	UUGCUAUUCACGGAAAUUCta	TargetSiRNA	NA	495	22.2486	0.624464	-0.329553	pass	411.5	0.550633	588.75	pass	-0.200696	-0.00581877	0.104013
1	1	Dox	pass	NM_018846	55975	KLHL7	KLHL7_2	s31839	GAAUUUCCGUGAAUAGCAAtt	UUGCUAUUCACGGAAAUUCta	TargetSiRNA	NA	328	18.1108	0.476801	-0.0038122	pass	411.5	0.550633	588.75	pass	-0.200696	-0.00581877	0.104013
1	2	noDox	pass	NM_018846	55975	KLHL7	KLHL7_2	s31839	GAAUUUCCGUGAAUAGCAAtt	UUGCUAUUCACGGAAAUUCta	TargetSiRNA	NA	1548	39.3446	0.964386	0.0515867	pass	1033.5	0.755077	588.75	pass	-0.200696	-0.00581877	0.104013
1	1	noDox	pass	NM_018846	55975	KLHL7	KLHL7_2	s31839	GAAUUUCCGUGAAUAGCAAtt	UUGCUAUUCACGGAAAUUCta	TargetSiRNA	NA	519	22.7816	0.545767	0.367524	pass	1033.5	0.755077	588.75	pass	-0.200696	-0.00581877	0.104013
1	1	Dox	pass	NM_018846	55975	KLHL7	KLHL7_3	s31840	GGAUAGCUGGUAUUCGAAAtt	UUUCGAAUACCAGCUAUCCtt	TargetSiRNA	NA	2062	45.4093	1.1711	0.297727	pass	1707.5	1.0733	1636.33	pass	-0.123553	-0.0716125	0.104013
1	2	Dox	pass	NM_018846	55975	KLHL7	KLHL7_3	s31840	GGAUAGCUGGUAUUCGAAAtt	UUUCGAAUACCAGCUAUCCtt	TargetSiRNA	NA	1353	36.7831	0.975501	0.314875	pass	1707.5	1.0733	1636.33	pass	-0.123553	-0.0716125	0.104013
1	2	noDox	pass	NM_018846	55975	KLHL7	KLHL7_3	s31840	GGAUAGCUGGUAUUCGAAAtt	UUUCGAAUACCAGCUAUCCtt	TargetSiRNA	NA	1687	41.0731	1.06693	0.271202	pass	2214.5	1.20282	1636.33	pass	-0.123553	-0.0716125	0.104013
1	1	noDox	pass	NM_018846	55975	KLHL7	KLHL7_3	s31840	GGAUAGCUGGUAUUCGAAAtt	UUUCGAAUACCAGCUAUCCtt	TargetSiRNA	NA	2742	52.3641	1.33871	0.278551	pass	2214.5	1.20282	1636.33	pass	-0.123553	-0.0716125	0.104013
2	2	Dox	pass	NM_018846	55975	KLHL7	KLHL7_1	s31838	CGAUAUUAAGUUGAACGAAtt	UUCGUUCAACUUAAUAUCGta	TargetSiRNA	NA	429	20.7123	0.59745	-0.0573753	pass	429	0.59745	759.917	pass	-0.23327	-0.227206	0.104013
2	1	noDox	pass	NM_018846	55975	KLHL7	KLHL7_1	s31838	CGAUAUUAAGUUGAACGAAtt	UUCGUUCAACUUAAUAUCGta	TargetSiRNA	NA	913	30.2159	0.810905	0.419074	pass	931.5	0.834864	759.917	pass	-0.23327	-0.227206	0.104013
2	2	noDox	pass	NM_018846	55975	KLHL7	KLHL7_1	s31838	CGAUAUUAAGUUGAACGAAtt	UUCGUUCAACUUAAUAUCGta	TargetSiRNA	NA	950	30.8221	0.858823	0.622896	pass	931.5	0.834864	759.917	pass	-0.23327	-0.227206	0.104013
2	2	Dox	pass	NM_018846	55975	KLHL7	KLHL7_2	s31839	GAAUUUCCGUGAAUAGCAAtt	UUGCUAUUCACGGAAAUUCta	TargetSiRNA	NA	568	23.8328	0.633926	-0.289856	pass	541.5	0.630703	588.75	pass	0.059332	-0.00581877	0.104013
2	1	Dox	pass	NM_018846	55975	KLHL7	KLHL7_2	s31839	GAAUUUCCGUGAAUAGCAAtt	UUGCUAUUCACGGAAAUUCta	TargetSiRNA	NA	515	22.6936	0.62748	0.0858717	pass	541.5	0.630703	588.75	pass	0.059332	-0.00581877	0.104013
2	2	noDox	pass	NM_018846	55975	KLHL7	KLHL7_2	s31839	GAAUUUCCGUGAAUAGCAAtt	UUGCUAUUCACGGAAAUUCta	TargetSiRNA	NA	510	22.5832	0.628768	0.474823	pass	430	0.574221	588.75	pass	0.059332	-0.00581877	0.104013
2	1	noDox	pass	NM_018846	55975	KLHL7	KLHL7_2	s31839	GAAUUUCCGUGAAUAGCAAtt	UUGCUAUUCACGGAAAUUCta	TargetSiRNA	NA	350	18.7083	0.519675	-0.30285	pass	430	0.574221	588.75	pass	0.059332	-0.00581877	0.104013
2	2	Dox	pass	NM_018846	55975	KLHL7	KLHL7_3	s31840	GGAUAGCUGGUAUUCGAAAtt	UUUCGAAUACCAGCUAUCCtt	TargetSiRNA	NA	1223	34.9714	1.01165	0.0370322	pass	1238.5	1.01274	1636.33	pass	-0.0216061	-0.0716125	0.104013
2	1	Dox	pass	NM_018846	55975	KLHL7	KLHL7_3	s31840	GGAUAGCUGGUAUUCGAAAtt	UUUCGAAUACCAGCUAUCCtt	TargetSiRNA	NA	1254	35.4119	1.01384	0.179348	pass	1238.5	1.01274	1636.33	pass	-0.0216061	-0.0716125	0.104013
2	2	noDox	pass	NM_018846	55975	KLHL7	KLHL7_3	s31840	GGAUAGCUGGUAUUCGAAAtt	UUUCGAAUACCAGCUAUCCtt	TargetSiRNA	NA	1539	39.2301	1.0059	-0.0805388	pass	1543	1.03951	1636.33	pass	-0.0216061	-0.0716125	0.104013
2	1	noDox	pass	NM_018846	55975	KLHL7	KLHL7_3	s31840	GGAUAGCUGGUAUUCGAAAtt	UUUCGAAUACCAGCUAUCCtt	TargetSiRNA	NA	1547	39.3319	1.07312	0.834629	pass	1543	1.03951	1636.33	pass	-0.0216061	-0.0716125	0.104013
3	1	Dox	pass	NM_018846	55975	KLHL7	KLHL7_1	s31838	CGAUAUUAAGUUGAACGAAtt	UUCGUUCAACUUAAUAUCGta	TargetSiRNA	NA	865	29.4109	0.764241	0.253357	pass	822	0.737985	759.917	pass	-0.0199377	-0.227206	0.104013
3	2	Dox	pass	NM_018846	55975	KLHL7	KLHL7_1	s31838	CGAUAUUAAGUUGAACGAAtt	UUCGUUCAACUUAAUAUCGta	TargetSiRNA	NA	779	27.9106	0.711728	-0.199505	pass	822	0.737985	759.917	pass	-0.0199377	-0.227206	0.104013
3	1	noDox	pass	NM_018846	55975	KLHL7	KLHL7_1	s31838	CGAUAUUAAGUUGAACGAAtt	UUCGUUCAACUUAAUAUCGta	TargetSiRNA	NA	997	31.5753	0.864349	0.777846	pass	831	0.761703	759.917	pass	-0.0199377	-0.227206	0.104013
3	2	noDox	pass	NM_018846	55975	KLHL7	KLHL7_1	s31838	CGAUAUUAAGUUGAACGAAtt	UUCGUUCAACUUAAUAUCGta	TargetSiRNA	NA	665	25.7876	0.659057	-0.0882902	pass	831	0.761703	759.917	pass	-0.0199377	-0.227206	0.104013
3	1	Dox	pass	NM_018846	55975	KLHL7	KLHL7_2	s31839	GAAUUUCCGUGAAUAGCAAtt	UUGCUAUUCACGGAAAUUCta	TargetSiRNA	NA	625	25	0.642082	0.00981241	pass	663.5	0.669302	588.75	pass	0.123908	-0.00581877	0.104013
3	2	Dox	pass	NM_018846	55975	KLHL7	KLHL7_2	s31839	GAAUUUCCGUGAAUAGCAAtt	UUGCUAUUCACGGAAAUUCta	TargetSiRNA	NA	702	26.4953	0.696521	0.375635	pass	663.5	0.669302	588.75	pass	0.123908	-0.00581877	0.104013
3	1	noDox	pass	NM_018846	55975	KLHL7	KLHL7_2	s31839	GAAUUUCCGUGAAUAGCAAtt	UUGCUAUUCACGGAAAUUCta	TargetSiRNA	NA	560	23.6643	0.61095	-0.112469	pass	452.5	0.548114	588.75	pass	0.123908	-0.00581877	0.104013
3	2	noDox	pass	NM_018846	55975	KLHL7	KLHL7_2	s31839	GAAUUUCCGUGAAUAGCAAtt	UUGCUAUUCACGGAAAUUCta	TargetSiRNA	NA	345	18.5742	0.485278	-0.198607	pass	452.5	0.548114	588.75	pass	0.123908	-0.00581877	0.104013
3	2	Dox	pass	NM_018846	55975	KLHL7	KLHL7_3	s31840	GGAUAGCUGGUAUUCGAAAtt	UUUCGAAUACCAGCUAUCCtt	TargetSiRNA	NA	1221	34.9428	0.902478	0.324578	pass	1483	0.979042	1636.33	pass	-0.0696787	-0.0716125	0.104013
3	1	Dox	pass	NM_018846	55975	KLHL7	KLHL7_3	s31840	GGAUAGCUGGUAUUCGAAAtt	UUUCGAAUACCAGCUAUCCtt	TargetSiRNA	NA	1745	41.7732	1.05561	0.0162815	pass	1483	0.979042	1636.33	pass	-0.0696787	-0.0716125	0.104013
3	2	noDox	pass	NM_018846	55975	KLHL7	KLHL7_3	s31840	GGAUAGCUGGUAUUCGAAAtt	UUUCGAAUACCAGCUAUCCtt	TargetSiRNA	NA	1287	35.8748	0.962237	0.237185	pass	1631.5	1.05395	1636.33	pass	-0.0696787	-0.0716125	0.104013
3	1	noDox	pass	NM_018846	55975	KLHL7	KLHL7_3	s31840	GGAUAGCUGGUAUUCGAAAtt	UUUCGAAUACCAGCUAUCCtt	TargetSiRNA	NA	1976	44.4522	1.14567	0.613158	pass	1631.5	1.05395	1636.33	pass	-0.0696787	-0.0716125	0.104013
2	1	Dox	fail	NM_134424	5893	RAD52	RAD52_1	s11746	UGAAGUGGAUUUAACUAAAtt	UUUAGUUAAAUCCACUUCAag	TargetSiRNA	NA	NA	NA	NA	NA	NA	1297	1.03883	1458.08	pass	0.0201229	-0.0343451	0.104429
2	1	noDox	fail	NM_134424	5893	RAD52	RAD52_1	s11746	UGAAGUGGAUUUAACUAAAtt	UUUAGUUAAAUCCACUUCAag	TargetSiRNA	NA	NA	NA	NA	0.419074	NA	1350	1.02379	1458.08	pass	0.0201229	-0.0343451	0.104429
2	1	noDox	fail	NM_134424	5893	RAD52	RAD52_2	s11747	GACUACCUGAGAUCACUAAtt	UUAGUGAUCUCAGGUAGUCtt	TargetSiRNA	NA	NA	NA	NA	-0.30285	NA	3023	1.53082	1578.33	pass	-0.595201	-0.0772243	0.104429
1	2	Dox	pass	NM_134424	5893	RAD52	RAD52_1	s11746	UGAAGUGGAUUUAACUAAAtt	UUUAGUUAAAUCCACUUCAag	TargetSiRNA	NA	1342	36.6333	1.05583	-0.0565886	pass	1067.5	0.918295	1458.08	pass	-0.211548	-0.0343451	0.104429
1	1	Dox	pass	NM_134424	5893	RAD52	RAD52_1	s11746	UGAAGUGGAUUUAACUAAAtt	UUUAGUUAAAUCCACUUCAag	TargetSiRNA	NA	793	28.1603	0.780764	-0.0894356	pass	1067.5	0.918295	1458.08	pass	-0.211548	-0.0343451	0.104429
1	2	noDox	pass	NM_134424	5893	RAD52	RAD52_1	s11746	UGAAGUGGAUUUAACUAAAtt	UUUAGUUAAAUCCACUUCAag	TargetSiRNA	NA	1879	43.3474	1.07023	0.268977	pass	2220.5	1.13548	1458.08	pass	-0.211548	-0.0343451	0.104429
1	1	noDox	pass	NM_134424	5893	RAD52	RAD52_1	s11746	UGAAGUGGAUUUAACUAAAtt	UUUAGUUAAAUCCACUUCAag	TargetSiRNA	NA	2562	50.6162	1.20073	-0.0365347	pass	2220.5	1.13548	1458.08	pass	-0.211548	-0.0343451	0.104429
1	1	Dox	pass	NM_134424	5893	RAD52	RAD52_2	s11747	GACUACCUGAGAUCACUAAtt	UUAGUGAUCUCAGGUAGUCtt	TargetSiRNA	NA	1422	37.7094	0.992774	-0.0038122	pass	1614	1.09278	1578.33	pass	0.320848	-0.0772243	0.104429
1	2	Dox	pass	NM_134424	5893	RAD52	RAD52_2	s11747	GACUACCUGAGAUCACUAAtt	UUAGUGAUCUCAGGUAGUCtt	TargetSiRNA	NA	1806	42.4971	1.19279	-0.329553	pass	1614	1.09278	1578.33	pass	0.320848	-0.0772243	0.104429
1	1	noDox	pass	NM_134424	5893	RAD52	RAD52_2	s11747	GACUACCUGAGAUCACUAAtt	UUAGUGAUCUCAGGUAGUCtt	TargetSiRNA	NA	1147	33.8674	0.811344	0.367524	pass	1029.5	0.775784	1578.33	pass	0.320848	-0.0772243	0.104429
1	2	noDox	pass	NM_134424	5893	RAD52	RAD52_2	s11747	GACUACCUGAGAUCACUAAtt	UUAGUGAUCUCAGGUAGUCtt	TargetSiRNA	NA	912	30.1993	0.740224	0.0515867	pass	1029.5	0.775784	1578.33	pass	0.320848	-0.0772243	0.104429
1	2	Dox	pass	NM_134424	5893	RAD52	RAD52_3	s11748	CUUGGGACCUCCAAACUUAtt	UAAGUUUGGAGGUCCCAAGat	TargetSiRNA	NA	176	13.2665	0.351832	0.314875	pass	339.5	0.465119	287.167	fail	NA	NA	0.104429
1	1	Dox	pass	NM_134424	5893	RAD52	RAD52_3	s11748	CUUGGGACCUCCAAACUUAtt	UAAGUUUGGAGGUCCCAAGat	TargetSiRNA	NA	503	22.4277	0.578405	0.297727	pass	339.5	0.465119	287.167	fail	NA	NA	0.104429
1	1	noDox	pass	NM_134424	5893	RAD52	RAD52_3	s11748	CUUGGGACCUCCAAACUUAtt	UAAGUUUGGAGGUCCCAAGat	TargetSiRNA	NA	252	15.8745	0.40584	0.278551	pass	234.5	0.394247	287.167	fail	NA	NA	0.104429
1	2	noDox	pass	NM_134424	5893	RAD52	RAD52_3	s11748	CUUGGGACCUCCAAACUUAtt	UAAGUUUGGAGGUCCCAAGat	TargetSiRNA	NA	217	14.7309	0.382655	0.271202	pass	234.5	0.394247	287.167	fail	NA	NA	0.104429
2	2	Dox	pass	NM_134424	5893	RAD52	RAD52_1	s11746	UGAAGUGGAUUUAACUAAAtt	UUUAGUUAAAUCCACUUCAag	TargetSiRNA	NA	1297	36.0139	1.03883	-0.0573753	pass	1297	1.03883	1458.08	pass	0.0201229	-0.0343451	0.104429
2	2	noDox	pass	NM_134424	5893	RAD52	RAD52_1	s11746	UGAAGUGGAUUUAACUAAAtt	UUUAGUUAAAUCCACUUCAag	TargetSiRNA	NA	1350	36.7423	1.02379	0.622896	pass	1350	1.02379	1458.08	pass	0.0201229	-0.0343451	0.104429
2	1	Dox	pass	NM_134424	5893	RAD52	RAD52_2	s11747	GACUACCUGAGAUCACUAAtt	UUAGUGAUCUCAGGUAGUCtt	TargetSiRNA	NA	940	30.6594	0.847735	0.0858717	pass	1188.5	0.928021	1578.33	pass	-0.595201	-0.0772243	0.104429
2	2	Dox	pass	NM_134424	5893	RAD52	RAD52_2	s11747	GACUACCUGAGAUCACUAAtt	UUAGUGAUCUCAGGUAGUCtt	TargetSiRNA	NA	1437	37.9078	1.00831	-0.289856	pass	1188.5	0.928021	1578.33	pass	-0.595201	-0.0772243	0.104429
2	2	noDox	pass	NM_134424	5893	RAD52	RAD52_2	s11747	GACUACCUGAGAUCACUAAtt	UUAGUGAUCUCAGGUAGUCtt	TargetSiRNA	NA	3023	54.9818	1.53082	0.474823	pass	3023	1.53082	1578.33	pass	-0.595201	-0.0772243	0.104429
2	2	Dox	pass	NM_134424	5893	RAD52	RAD52_3	s11748	CUUGGGACCUCCAAACUUAtt	UAAGUUUGGAGGUCCCAAGat	TargetSiRNA	NA	417	20.4206	0.590723	0.0370322	pass	303	0.49216	287.167	fail	NA	NA	0.104429
2	1	Dox	pass	NM_134424	5893	RAD52	RAD52_3	s11748	CUUGGGACCUCCAAACUUAtt	UAAGUUUGGAGGUCCCAAGat	TargetSiRNA	NA	189	13.7477	0.393596	0.179348	pass	303	0.49216	287.167	fail	NA	NA	0.104429
2	2	noDox	pass	NM_134424	5893	RAD52	RAD52_3	s11748	CUUGGGACCUCCAAACUUAtt	UAAGUUUGGAGGUCCCAAGat	TargetSiRNA	NA	285	16.8819	0.43287	-0.0805388	pass	296.5	0.455848	287.167	fail	NA	NA	0.104429
2	1	noDox	pass	NM_134424	5893	RAD52	RAD52_3	s11748	CUUGGGACCUCCAAACUUAtt	UAAGUUUGGAGGUCCCAAGat	TargetSiRNA	NA	308	17.5499	0.478826	0.834629	pass	296.5	0.455848	287.167	fail	NA	NA	0.104429
3	1	Dox	pass	NM_134424	5893	RAD52	RAD52_1	s11746	UGAAGUGGAUUUAACUAAAtt	UUUAGUUAAAUCCACUUCAag	TargetSiRNA	NA	1486	38.5487	1.00169	0.253357	pass	1566.5	1.01829	1458.08	pass	0.0883897	-0.0343451	0.104429
3	2	Dox	pass	NM_134424	5893	RAD52	RAD52_1	s11746	UGAAGUGGAUUUAACUAAAtt	UUUAGUUAAAUCCACUUCAag	TargetSiRNA	NA	1647	40.5832	1.03489	-0.199505	pass	1566.5	1.01829	1458.08	pass	0.0883897	-0.0343451	0.104429
3	1	noDox	pass	NM_134424	5893	RAD52	RAD52_1	s11746	UGAAGUGGAUUUAACUAAAtt	UUUAGUUAAAUCCACUUCAag	TargetSiRNA	NA	1421	37.6962	1.0319	0.777846	pass	1247	0.934535	1458.08	pass	0.0883897	-0.0343451	0.104429
3	2	noDox	pass	NM_134424	5893	RAD52	RAD52_1	s11746	UGAAGUGGAUUUAACUAAAtt	UUUAGUUAAAUCCACUUCAag	TargetSiRNA	NA	1073	32.7567	0.837167	-0.0882902	pass	1247	0.934535	1458.08	pass	0.0883897	-0.0343451	0.104429
3	2	Dox	pass	NM_134424	5893	RAD52	RAD52_2	s11747	GACUACCUGAGAUCACUAAtt	UUAGUGAUCUCAGGUAGUCtt	TargetSiRNA	NA	1433	37.855	0.995151	0.375635	pass	1347.5	0.95377	1578.33	pass	0.0426801	-0.0772243	0.104429
3	1	Dox	pass	NM_134424	5893	RAD52	RAD52_2	s11747	GACUACCUGAGAUCACUAAtt	UUAGUGAUCUCAGGUAGUCtt	TargetSiRNA	NA	1262	35.5246	0.912389	0.00981241	pass	1347.5	0.95377	1578.33	pass	0.0426801	-0.0772243	0.104429
3	1	noDox	pass	NM_134424	5893	RAD52	RAD52_2	s11747	GACUACCUGAGAUCACUAAtt	UUAGUGAUCUCAGGUAGUCtt	TargetSiRNA	NA	1603	40.0375	1.03366	-0.112469	pass	1267.5	0.915634	1578.33	pass	0.0426801	-0.0772243	0.104429
3	2	noDox	pass	NM_134424	5893	RAD52	RAD52_2	s11747	GACUACCUGAGAUCACUAAtt	UUAGUGAUCUCAGGUAGUCtt	TargetSiRNA	NA	932	30.5287	0.797607	-0.198607	pass	1267.5	0.915634	1578.33	pass	0.0426801	-0.0772243	0.104429
3	2	Dox	pass	NM_134424	5893	RAD52	RAD52_3	s11748	CUUGGGACCUCCAAACUUAtt	UAAGUUUGGAGGUCCCAAGat	TargetSiRNA	NA	286	16.9115	0.436779	0.324578	pass	255	0.407493	287.167	fail	NA	NA	0.104429
3	1	Dox	pass	NM_134424	5893	RAD52	RAD52_3	s11748	CUUGGGACCUCCAAACUUAtt	UAAGUUUGGAGGUCCCAAGat	TargetSiRNA	NA	224	14.9666	0.378206	0.0162815	pass	255	0.407493	287.167	fail	NA	NA	0.104429
3	1	noDox	pass	NM_134424	5893	RAD52	RAD52_3	s11748	CUUGGGACCUCCAAACUUAtt	UAAGUUUGGAGGUCCCAAGat	TargetSiRNA	NA	404	20.0998	0.518031	0.613158	pass	294.5	0.441426	287.167	fail	NA	NA	0.104429
3	2	noDox	pass	NM_134424	5893	RAD52	RAD52_3	s11748	CUUGGGACCUCCAAACUUAtt	UAAGUUUGGAGGUCCCAAGat	TargetSiRNA	NA	185	13.6015	0.36482	0.237185	pass	294.5	0.441426	287.167	fail	NA	NA	0.104429
2	1	Dox	fail	NM_005427	7161	TP73	TP73_1	s14319	GCAAUAAUCUCUCGCAGUAtt	UACUGCGAGAGAUUAUUGCct	TargetSiRNA	NA	NA	NA	NA	NA	NA	1157	0.98116	1383.67	pass	-0.0897324	-0.078919	0.106633
1	2	Dox	pass	NM_005427	7161	TP73	TP73_1	s14319	GCAAUAAUCUCUCGCAGUAtt	UACUGCGAGAGAUUAUUGCct	TargetSiRNA	NA	350	18.7083	0.5392	-0.0565886	pass	792.5	0.756777	1383.67	pass	-0.193383	-0.078919	0.106633
1	1	Dox	pass	NM_005427	7161	TP73	TP73_1	s14319	GCAAUAAUCUCUCGCAGUAtt	UACUGCGAGAGAUUAUUGCct	TargetSiRNA	NA	1235	35.1426	0.974353	-0.0894356	pass	792.5	0.756777	1383.67	pass	-0.193383	-0.078919	0.106633
1	2	noDox	pass	NM_005427	7161	TP73	TP73_1	s14319	GCAAUAAUCUCUCGCAGUAtt	UACUGCGAGAGAUUAUUGCct	TargetSiRNA	NA	1180	34.3511	0.848111	0.268977	pass	1591.5	0.9549	1383.67	pass	-0.193383	-0.078919	0.106633
1	1	noDox	pass	NM_005427	7161	TP73	TP73_1	s14319	GCAAUAAUCUCUCGCAGUAtt	UACUGCGAGAGAUUAUUGCct	TargetSiRNA	NA	2003	44.7549	1.06169	-0.0365347	pass	1591.5	0.9549	1383.67	pass	-0.193383	-0.078919	0.106633
1	2	Dox	pass	NM_005427	7161	TP73	TP73_2	s14320	CCACCAUCCUGUACAACUUtt	AAGUUGUACAGGAUGGUGGtg	TargetSiRNA	NA	274	16.5529	0.464601	-0.329553	pass	273.5	0.449797	259.5	fail	NA	NA	0.106633
1	1	Dox	pass	NM_005427	7161	TP73	TP73_2	s14320	CCACCAUCCUGUACAACUUtt	AAGUUGUACAGGAUGGUGGtg	TargetSiRNA	NA	273	16.5227	0.434993	-0.0038122	pass	273.5	0.449797	259.5	fail	NA	NA	0.106633
1	2	noDox	pass	NM_005427	7161	TP73	TP73_2	s14320	CCACCAUCCUGUACAACUUtt	AAGUUGUACAGGAUGGUGGtg	TargetSiRNA	NA	340	18.4391	0.451965	0.0515867	pass	281	0.404455	259.5	fail	NA	NA	0.106633
1	1	noDox	pass	NM_005427	7161	TP73	TP73_2	s14320	CCACCAUCCUGUACAACUUtt	AAGUUGUACAGGAUGGUGGtg	TargetSiRNA	NA	222	14.8997	0.356944	0.367524	pass	281	0.404455	259.5	fail	NA	NA	0.106633
1	2	Dox	pass	NM_005427	7161	TP73	TP73_3	s14321	ACCACUUUGAGGUCACUUUtt	AAAGUGACCUCAAAGUGGUgg	TargetSiRNA	NA	82	9.05539	0.240152	0.314875	pass	459	0.492915	905.833	pass	-0.300039	-0.033929	0.106633
1	1	Dox	pass	NM_005427	7161	TP73	TP73_3	s14321	ACCACUUUGAGGUCACUUUtt	AAAGUGACCUCAAAGUGGUgg	TargetSiRNA	NA	836	28.9137	0.745678	0.297727	pass	459	0.492915	905.833	pass	-0.300039	-0.033929	0.106633
1	2	noDox	pass	NM_005427	7161	TP73	TP73_3	s14321	ACCACUUUGAGGUCACUUUtt	AAAGUGACCUCAAAGUGGUgg	TargetSiRNA	NA	870	29.4958	0.766191	0.271202	pass	959	0.796909	905.833	pass	-0.300039	-0.033929	0.106633
1	1	noDox	pass	NM_005427	7161	TP73	TP73_3	s14321	ACCACUUUGAGGUCACUUUtt	AAAGUGACCUCAAAGUGGUgg	TargetSiRNA	NA	1048	32.3728	0.827628	0.278551	pass	959	0.796909	905.833	pass	-0.300039	-0.033929	0.106633
2	2	Dox	pass	NM_005427	7161	TP73	TP73_1	s14319	GCAAUAAUCUCUCGCAGUAtt	UACUGCGAGAGAUUAUUGCct	TargetSiRNA	NA	1157	34.0147	0.98116	-0.0573753	pass	1157	0.98116	1383.67	pass	-0.0897324	-0.078919	0.106633
2	1	noDox	pass	NM_005427	7161	TP73	TP73_1	s14319	GCAAUAAUCUCUCGCAGUAtt	UACUGCGAGAGAUUAUUGCct	TargetSiRNA	NA	1334	36.524	0.980196	0.419074	pass	1552	1.07623	1383.67	pass	-0.0897324	-0.078919	0.106633
2	2	noDox	pass	NM_005427	7161	TP73	TP73_1	s14319	GCAAUAAUCUCUCGCAGUAtt	UACUGCGAGAGAUUAUUGCct	TargetSiRNA	NA	1770	42.0714	1.17227	0.622896	pass	1552	1.07623	1383.67	pass	-0.0897324	-0.078919	0.106633
2	1	Dox	pass	NM_005427	7161	TP73	TP73_2	s14320	CCACCAUCCUGUACAACUUtt	AAGUUGUACAGGAUGGUGGtg	TargetSiRNA	NA	437	20.9045	0.578012	0.0858717	pass	373.5	0.523168	259.5	fail	NA	NA	0.106633
2	2	Dox	pass	NM_005427	7161	TP73	TP73_2	s14320	CCACCAUCCUGUACAACUUtt	AAGUUGUACAGGAUGGUGGtg	TargetSiRNA	NA	310	17.6068	0.468323	-0.289856	pass	373.5	0.523168	259.5	fail	NA	NA	0.106633
2	1	noDox	pass	NM_005427	7161	TP73	TP73_2	s14320	CCACCAUCCUGUACAACUUtt	AAGUUGUACAGGAUGGUGGtg	TargetSiRNA	NA	261	16.1555	0.448764	-0.30285	pass	237.5	0.428031	259.5	fail	NA	NA	0.106633
2	2	noDox	pass	NM_005427	7161	TP73	TP73_2	s14320	CCACCAUCCUGUACAACUUtt	AAGUUGUACAGGAUGGUGGtg	TargetSiRNA	NA	214	14.6287	0.407298	0.474823	pass	237.5	0.428031	259.5	fail	NA	NA	0.106633
2	2	Dox	pass	NM_005427	7161	TP73	TP73_3	s14321	ACCACUUUGAGGUCACUUUtt	AAAGUGACCUCAAAGUGGUgg	TargetSiRNA	NA	1030	32.0936	0.928399	0.0370322	pass	1089	0.949221	905.833	pass	0.101196	-0.033929	0.106633
2	1	Dox	pass	NM_005427	7161	TP73	TP73_3	s14321	ACCACUUUGAGGUCACUUUtt	AAAGUGACCUCAAAGUGGUgg	TargetSiRNA	NA	1148	33.8821	0.970043	0.179348	pass	1089	0.949221	905.833	pass	0.101196	-0.033929	0.106633
2	2	noDox	pass	NM_005427	7161	TP73	TP73_3	s14321	ACCACUUUGAGGUCACUUUtt	AAAGUGACCUCAAAGUGGUgg	TargetSiRNA	NA	563	23.7276	0.608401	-0.0805388	pass	1088.5	0.852255	905.833	pass	0.101196	-0.033929	0.106633
2	1	noDox	pass	NM_005427	7161	TP73	TP73_3	s14321	ACCACUUUGAGGUCACUUUtt	AAAGUGACCUCAAAGUGGUgg	TargetSiRNA	NA	1614	40.1746	1.09611	0.834629	pass	1088.5	0.852255	905.833	pass	0.101196	-0.033929	0.106633
3	2	Dox	pass	NM_005427	7161	TP73	TP73_1	s14319	GCAAUAAUCUCUCGCAGUAtt	UACUGCGAGAGAUUAUUGCct	TargetSiRNA	NA	1800	42.4264	1.08189	-0.199505	pass	1714	1.06517	1383.67	pass	0.0463589	-0.078919	0.106633
3	1	Dox	pass	NM_005427	7161	TP73	TP73_1	s14319	GCAAUAAUCUCUCGCAGUAtt	UACUGCGAGAGAUUAUUGCct	TargetSiRNA	NA	1628	40.3485	1.04845	0.253357	pass	1714	1.06517	1383.67	pass	0.0463589	-0.078919	0.106633
3	2	noDox	pass	NM_005427	7161	TP73	TP73_1	s14319	GCAAUAAUCUCUCGCAGUAtt	UACUGCGAGAGAUUAUUGCct	TargetSiRNA	NA	1379	37.1349	0.949062	-0.0882902	pass	1495	1.02389	1383.67	pass	0.0463589	-0.078919	0.106633
3	1	noDox	pass	NM_005427	7161	TP73	TP73_1	s14319	GCAAUAAUCUCUCGCAGUAtt	UACUGCGAGAGAUUAUUGCct	TargetSiRNA	NA	1611	40.1373	1.09873	0.777846	pass	1495	1.02389	1383.67	pass	0.0463589	-0.078919	0.106633
3	1	Dox	pass	NM_005427	7161	TP73	TP73_2	s14320	CCACCAUCCUGUACAACUUtt	AAGUUGUACAGGAUGGUGGtg	TargetSiRNA	NA	281	16.7631	0.43053	0.00981241	pass	253	0.412429	259.5	fail	NA	NA	0.106633
3	2	Dox	pass	NM_005427	7161	TP73	TP73_2	s14320	CCACCAUCCUGUACAACUUtt	AAGUUGUACAGGAUGGUGGtg	TargetSiRNA	NA	225	15	0.394327	0.375635	pass	253	0.412429	259.5	fail	NA	NA	0.106633
3	1	noDox	pass	NM_005427	7161	TP73	TP73_2	s14320	CCACCAUCCUGUACAACUUtt	AAGUUGUACAGGAUGGUGGtg	TargetSiRNA	NA	160	12.6491	0.326566	-0.112469	pass	138.5	0.304584	259.5	fail	NA	NA	0.106633
3	2	noDox	pass	NM_005427	7161	TP73	TP73_2	s14320	CCACCAUCCUGUACAACUUtt	AAGUUGUACAGGAUGGUGGtg	TargetSiRNA	NA	117	10.8167	0.282601	-0.198607	pass	138.5	0.304584	259.5	fail	NA	NA	0.106633
3	2	Dox	pass	NM_005427	7161	TP73	TP73_3	s14321	ACCACUUUGAGGUCACUUUtt	AAAGUGACCUCAAAGUGGUgg	TargetSiRNA	NA	1094	33.0757	0.854255	0.324578	pass	1048.5	0.827279	905.833	pass	0.0970562	-0.033929	0.106633
3	1	Dox	pass	NM_005427	7161	TP73	TP73_3	s14321	ACCACUUUGAGGUCACUUUtt	AAAGUGACCUCAAAGUGGUgg	TargetSiRNA	NA	1003	31.6702	0.800304	0.0162815	pass	1048.5	0.827279	905.833	pass	0.0970562	-0.033929	0.106633
3	1	noDox	pass	NM_005427	7161	TP73	TP73_3	s14321	ACCACUUUGAGGUCACUUUtt	AAAGUGACCUCAAAGUGGUgg	TargetSiRNA	NA	958	30.9516	0.797716	0.613158	pass	791	0.733866	905.833	pass	0.0970562	-0.033929	0.106633
3	2	noDox	pass	NM_005427	7161	TP73	TP73_3	s14321	ACCACUUUGAGGUCACUUUtt	AAAGUGACCUCAAAGUGGUgg	TargetSiRNA	NA	624	24.98	0.670016	0.237185	pass	791	0.733866	905.833	pass	0.0970562	-0.033929	0.106633
2	1	Dox	fail	NM_016448	51514	DTL	DTL_1	s226738	CUCUGAGUCUAGAAAUAGAtt	UCUAUUUCUAGACUCAGAGca	TargetSiRNA	NA	NA	NA	NA	NA	NA	986	0.905757	1347.92	pass	0.0701619	0.0893627	0.113456
1	1	Dox	pass	NM_016448	51514	DTL	DTL_1	s226738	CUCUGAGUCUAGAAAUAGAtt	UCUAUUUCUAGACUCAGAGca	TargetSiRNA	NA	979	31.289	0.86751	-0.0894356	pass	1428	1.05809	1347.92	pass	0.0167572	0.0893627	0.113456
1	2	Dox	pass	NM_016448	51514	DTL	DTL_1	s226738	CUCUGAGUCUAGAAAUAGAtt	UCUAUUUCUAGACUCAGAGca	TargetSiRNA	NA	1877	43.3244	1.24867	-0.0565886	pass	1428	1.05809	1347.92	pass	0.0167572	0.0893627	0.113456
1	2	noDox	pass	NM_016448	51514	DTL	DTL_1	s226738	CUCUGAGUCUAGAAAUAGAtt	UCUAUUUCUAGACUCAGAGca	TargetSiRNA	NA	1822	42.6849	1.05387	0.268977	pass	1870.5	1.04653	1347.92	pass	0.0167572	0.0893627	0.113456
1	1	noDox	pass	NM_016448	51514	DTL	DTL_1	s226738	CUCUGAGUCUAGAAAUAGAtt	UCUAUUUCUAGACUCAGAGca	TargetSiRNA	NA	1919	43.8064	1.03919	-0.0365347	pass	1870.5	1.04653	1347.92	pass	0.0167572	0.0893627	0.113456
1	1	Dox	pass	NM_016448	51514	DTL	DTL_2	s226739	GGAUACCAGGUGCAACAAAtt	UUUGUUGCACCUGGUAUCCca	TargetSiRNA	NA	1030	32.0936	0.844927	-0.0038122	pass	896	0.809857	1122.5	pass	-0.0649404	-0.116052	0.113456
1	2	Dox	pass	NM_016448	51514	DTL	DTL_2	s226739	GGAUACCAGGUGCAACAAAtt	UUUGUUGCACCUGGUAUCCca	TargetSiRNA	NA	762	27.6043	0.774787	-0.329553	pass	896	0.809857	1122.5	pass	-0.0649404	-0.116052	0.113456
1	2	noDox	pass	NM_016448	51514	DTL	DTL_2	s226739	GGAUACCAGGUGCAACAAAtt	UUUGUUGCACCUGGUAUCCca	TargetSiRNA	NA	1422	37.7094	0.924305	0.0515867	pass	1317	0.879161	1122.5	pass	-0.0649404	-0.116052	0.113456
1	1	noDox	pass	NM_016448	51514	DTL	DTL_2	s226739	GGAUACCAGGUGCAACAAAtt	UUUGUUGCACCUGGUAUCCca	TargetSiRNA	NA	1212	34.8138	0.834017	0.367524	pass	1317	0.879161	1122.5	pass	-0.0649404	-0.116052	0.113456
1	1	Dox	pass	NM_016448	51514	DTL	DTL_3	s28246	GGAUAAUCAAAGUAUGGGAtt	UCCCAUACUUUGAUUAUCCca	TargetSiRNA	NA	423	20.567	0.530418	0.297727	pass	1220.5	0.860884	1167.92	pass	-0.153595	-0.0666654	0.113456
1	2	Dox	pass	NM_016448	51514	DTL	DTL_3	s28246	GGAUAAUCAAAGUAUGGGAtt	UCCCAUACUUUGAUUAUCCca	TargetSiRNA	NA	2018	44.9222	1.19135	0.314875	pass	1220.5	0.860884	1167.92	pass	-0.153595	-0.0666654	0.113456
1	1	noDox	pass	NM_016448	51514	DTL	DTL_3	s28246	GGAUAAUCAAAGUAUGGGAtt	UCCCAUACUUUGAUUAUCCca	TargetSiRNA	NA	1779	42.1782	1.07831	0.278551	pass	1573.5	1.01954	1167.92	pass	-0.153595	-0.0666654	0.113456
1	2	noDox	pass	NM_016448	51514	DTL	DTL_3	s28246	GGAUAAUCAAAGUAUGGGAtt	UCCCAUACUUUGAUUAUCCca	TargetSiRNA	NA	1368	36.9865	0.960772	0.271202	pass	1573.5	1.01954	1167.92	pass	-0.153595	-0.0666654	0.113456
2	2	Dox	pass	NM_016448	51514	DTL	DTL_1	s226738	CUCUGAGUCUAGAAAUAGAtt	UCUAUUUCUAGACUCAGAGca	TargetSiRNA	NA	986	31.4006	0.905757	-0.0573753	pass	986	0.905757	1347.92	pass	0.0701619	0.0893627	0.113456
2	1	noDox	pass	NM_016448	51514	DTL	DTL_1	s226738	CUCUGAGUCUAGAAAUAGAtt	UCUAUUUCUAGACUCAGAGca	TargetSiRNA	NA	515	22.6936	0.60903	0.419074	pass	995.5	0.839763	1347.92	pass	0.0701619	0.0893627	0.113456
2	2	noDox	pass	NM_016448	51514	DTL	DTL_1	s226738	CUCUGAGUCUAGAAAUAGAtt	UCUAUUUCUAGACUCAGAGca	TargetSiRNA	NA	1476	38.4187	1.0705	0.622896	pass	995.5	0.839763	1347.92	pass	0.0701619	0.0893627	0.113456
2	2	Dox	pass	NM_016448	51514	DTL	DTL_2	s226739	GGAUACCAGGUGCAACAAAtt	UUUGUUGCACCUGGUAUCCca	TargetSiRNA	NA	942	30.692	0.816376	-0.289856	pass	815	0.770815	1122.5	pass	-0.280849	-0.116052	0.113456
2	1	Dox	pass	NM_016448	51514	DTL	DTL_2	s226739	GGAUACCAGGUGCAACAAAtt	UUUGUUGCACCUGGUAUCCca	TargetSiRNA	NA	688	26.2298	0.725254	0.0858717	pass	815	0.770815	1122.5	pass	-0.280849	-0.116052	0.113456
2	2	noDox	pass	NM_016448	51514	DTL	DTL_2	s226739	GGAUACCAGGUGCAACAAAtt	UUUGUUGCACCUGGUAUCCca	TargetSiRNA	NA	1205	34.7131	0.966493	0.474823	pass	1455.5	1.05691	1122.5	pass	-0.280849	-0.116052	0.113456
2	1	noDox	pass	NM_016448	51514	DTL	DTL_2	s226739	GGAUACCAGGUGCAACAAAtt	UUUGUUGCACCUGGUAUCCca	TargetSiRNA	NA	1706	41.3038	1.14733	-0.30285	pass	1455.5	1.05691	1122.5	pass	-0.280849	-0.116052	0.113456
2	1	Dox	pass	NM_016448	51514	DTL	DTL_3	s28246	GGAUAAUCAAAGUAUGGGAtt	UCCCAUACUUUGAUUAUCCca	TargetSiRNA	NA	1425	37.7492	1.08076	0.179348	pass	1062	0.922784	1167.92	pass	0.0754841	-0.0666654	0.113456
2	2	Dox	pass	NM_016448	51514	DTL	DTL_3	s28246	GGAUAAUCAAAGUAUGGGAtt	UCCCAUACUUUGAUUAUCCca	TargetSiRNA	NA	699	26.4386	0.764812	0.0370322	pass	1062	0.922784	1167.92	pass	0.0754841	-0.0666654	0.113456
2	2	noDox	pass	NM_016448	51514	DTL	DTL_3	s28246	GGAUAAUCAAAGUAUGGGAtt	UCCCAUACUUUGAUUAUCCca	TargetSiRNA	NA	961	31	0.794872	-0.0805388	pass	1034.5	0.851526	1167.92	pass	0.0754841	-0.0666654	0.113456
2	1	noDox	pass	NM_016448	51514	DTL	DTL_3	s28246	GGAUAAUCAAAGUAUGGGAtt	UCCCAUACUUUGAUUAUCCca	TargetSiRNA	NA	1108	33.2866	0.90818	0.834629	pass	1034.5	0.851526	1167.92	pass	0.0754841	-0.0666654	0.113456
3	1	Dox	pass	NM_016448	51514	DTL	DTL_1	s226738	CUCUGAGUCUAGAAAUAGAtt	UCUAUUUCUAGACUCAGAGca	TargetSiRNA	NA	1770	42.0714	1.09322	0.253357	pass	1690.5	1.05837	1347.92	pass	0.181169	0.0893627	0.113456
3	2	Dox	pass	NM_016448	51514	DTL	DTL_1	s226738	CUCUGAGUCUAGAAAUAGAtt	UCUAUUUCUAGACUCAGAGca	TargetSiRNA	NA	1611	40.1373	1.02351	-0.199505	pass	1690.5	1.05837	1347.92	pass	0.181169	0.0893627	0.113456
3	1	noDox	pass	NM_016448	51514	DTL	DTL_1	s226738	CUCUGAGUCUAGAAAUAGAtt	UCUAUUUCUAGACUCAGAGca	TargetSiRNA	NA	996	31.5595	0.863915	0.777846	pass	1117	0.881574	1347.92	pass	0.181169	0.0893627	0.113456
3	2	noDox	pass	NM_016448	51514	DTL	DTL_1	s226738	CUCUGAGUCUAGAAAUAGAtt	UCUAUUUCUAGACUCAGAGca	TargetSiRNA	NA	1238	35.1852	0.899234	-0.0882902	pass	1117	0.881574	1347.92	pass	0.181169	0.0893627	0.113456
3	1	Dox	pass	NM_016448	51514	DTL	DTL_2	s226739	GGAUACCAGGUGCAACAAAtt	UUUGUUGCACCUGGUAUCCca	TargetSiRNA	NA	854	29.2233	0.75055	0.00981241	pass	1118	0.863916	1122.5	pass	-0.00236727	-0.116052	0.113456
3	2	Dox	pass	NM_016448	51514	DTL	DTL_2	s226739	GGAUACCAGGUGCAACAAAtt	UUUGUUGCACCUGGUAUCCca	TargetSiRNA	NA	1382	37.1753	0.977282	0.375635	pass	1118	0.863916	1122.5	pass	-0.00236727	-0.116052	0.113456
3	1	noDox	pass	NM_016448	51514	DTL	DTL_2	s226739	GGAUACCAGGUGCAACAAAtt	UUUGUUGCACCUGGUAUCCca	TargetSiRNA	NA	1331	36.4829	0.941891	-0.112469	pass	1133.5	0.870604	1122.5	pass	-0.00236727	-0.116052	0.113456
3	2	noDox	pass	NM_016448	51514	DTL	DTL_2	s226739	GGAUACCAGGUGCAACAAAtt	UUUGUUGCACCUGGUAUCCca	TargetSiRNA	NA	936	30.5941	0.799317	-0.198607	pass	1133.5	0.870604	1122.5	pass	-0.00236727	-0.116052	0.113456
3	1	Dox	pass	NM_016448	51514	DTL	DTL_3	s28246	GGAUAAUCAAAGUAUGGGAtt	UCCCAUACUUUGAUUAUCCca	TargetSiRNA	NA	613	24.7588	0.625654	0.0162815	pass	937	0.771398	1167.92	pass	-0.121885	-0.0666654	0.113456
3	2	Dox	pass	NM_016448	51514	DTL	DTL_3	s28246	GGAUAAUCAAAGUAUGGGAtt	UCCCAUACUUUGAUUAUCCca	TargetSiRNA	NA	1261	35.5106	0.917142	0.324578	pass	937	0.771398	1167.92	pass	-0.121885	-0.0666654	0.113456
3	1	noDox	pass	NM_016448	51514	DTL	DTL_3	s28246	GGAUAAUCAAAGUAUGGGAtt	UCCCAUACUUUGAUUAUCCca	TargetSiRNA	NA	1399	37.4032	0.963994	0.613158	pass	1180	0.897739	1167.92	pass	-0.121885	-0.0666654	0.113456
3	2	noDox	pass	NM_016448	51514	DTL	DTL_3	s28246	GGAUAAUCAAAGUAUGGGAtt	UCCCAUACUUUGAUUAUCCca	TargetSiRNA	NA	961	31	0.831485	0.237185	pass	1180	0.897739	1167.92	pass	-0.121885	-0.0666654	0.113456
2	1	Dox	fail	NM_001256	996	CDC27	CDC27_1	s2759	CAUUAGCUUGUUUUCGAAAtt	UUUCGAAAACAAGCUAAUGct	TargetSiRNA	NA	NA	NA	NA	NA	NA	620	0.718239	1105.58	pass	-0.166377	-0.0625184	0.120288
2	1	noDox	fail	NM_001256	996	CDC27	CDC27_1	s2759	CAUUAGCUUGUUUUCGAAAtt	UUUCGAAAACAAGCUAAUGct	TargetSiRNA	NA	NA	NA	NA	0.419074	NA	1018	0.889029	1105.58	pass	-0.166377	-0.0625184	0.120288
3	1	Dox	fail	NM_001256	996	CDC27	CDC27_1	s2759	CAUUAGCUUGUUUUCGAAAtt	UUUCGAAAACAAGCUAAUGct	TargetSiRNA	NA	NA	NA	NA	0.253357	NA	1134	0.858721	1105.58	pass	-0.046784	-0.0625184	0.120288
1	2	Dox	pass	NM_001256	996	CDC27	CDC27_1	s2759	CAUUAGCUUGUUUUCGAAAtt	UUUCGAAAACAAGCUAAUGct	TargetSiRNA	NA	1093	33.0606	0.952854	-0.0565886	pass	1128.5	0.949392	1105.58	pass	0.0256062	-0.0625184	0.120288
1	1	Dox	pass	NM_001256	996	CDC27	CDC27_1	s2759	CAUUAGCUUGUUUUCGAAAtt	UUUCGAAAACAAGCUAAUGct	TargetSiRNA	NA	1164	34.1174	0.945931	-0.0894356	pass	1128.5	0.949392	1105.58	pass	0.0256062	-0.0625184	0.120288
1	2	noDox	pass	NM_001256	996	CDC27	CDC27_1	s2759	CAUUAGCUUGUUUUCGAAAtt	UUUCGAAAACAAGCUAAUGct	TargetSiRNA	NA	2042	45.1885	1.11568	0.268977	pass	1509	0.928394	1105.58	pass	0.0256062	-0.0625184	0.120288
1	1	noDox	pass	NM_001256	996	CDC27	CDC27_1	s2759	CAUUAGCUUGUUUUCGAAAtt	UUUCGAAAACAAGCUAAUGct	TargetSiRNA	NA	976	31.241	0.741108	-0.0365347	pass	1509	0.928394	1105.58	pass	0.0256062	-0.0625184	0.120288
1	1	Dox	pass	NM_001256	996	CDC27	CDC27_2	s2760	GAAUGAUUUAUUACAAGCAtt	UGCUUGUAAUAAAUCAUUCct	TargetSiRNA	NA	1407	37.51	0.987524	-0.0038122	pass	1736	1.13149	1438.83	pass	0.189775	0.0651444	0.120288
1	2	Dox	pass	NM_001256	996	CDC27	CDC27_2	s2760	GAAUGAUUUAUUACAAGCAtt	UGCUUGUAAUAAAUCAUUCct	TargetSiRNA	NA	2065	45.4423	1.27545	-0.329553	pass	1736	1.13149	1438.83	pass	0.189775	0.0651444	0.120288
1	2	noDox	pass	NM_001256	996	CDC27	CDC27_2	s2760	GAAUGAUUUAUUACAAGCAtt	UGCUUGUAAUAAAUCAUUCct	TargetSiRNA	NA	1948	44.1362	1.08183	0.0515867	pass	1547	0.946412	1438.83	pass	0.189775	0.0651444	0.120288
1	1	noDox	pass	NM_001256	996	CDC27	CDC27_2	s2760	GAAUGAUUUAUUACAAGCAtt	UGCUUGUAAUAAAUCAUUCct	TargetSiRNA	NA	1146	33.8526	0.810991	0.367524	pass	1547	0.946412	1438.83	pass	0.189775	0.0651444	0.120288
1	1	Dox	pass	NM_001256	996	CDC27	CDC27_3	s2761	GCUCAGGAAAGGCAUAUAAtt	UUAUAUGCCUUUCCUGAGCgg	TargetSiRNA	NA	401	20.025	0.516441	0.297727	pass	386	0.513629	812.583	pass	-0.329938	-0.176611	0.120288
1	2	Dox	pass	NM_001256	996	CDC27	CDC27_3	s2761	GCUCAGGAAAGGCAUAUAAtt	UUAUAUGCCUUUCCUGAGCgg	TargetSiRNA	NA	371	19.2614	0.510817	0.314875	pass	386	0.513629	812.583	pass	-0.329938	-0.176611	0.120288
1	1	noDox	pass	NM_001256	996	CDC27	CDC27_3	s2761	GCUCAGGAAAGGCAUAUAAtt	UUAUAUGCCUUUCCUGAGCgg	TargetSiRNA	NA	1106	33.2566	0.850221	0.278551	pass	1082.5	0.847775	812.583	pass	-0.329938	-0.176611	0.120288
1	2	noDox	pass	NM_001256	996	CDC27	CDC27_3	s2761	GCUCAGGAAAGGCAUAUAAtt	UUAUAUGCCUUUCCUGAGCgg	TargetSiRNA	NA	1059	32.5423	0.845328	0.271202	pass	1082.5	0.847775	812.583	pass	-0.329938	-0.176611	0.120288
2	2	Dox	pass	NM_001256	996	CDC27	CDC27_1	s2759	CAUUAGCUUGUUUUCGAAAtt	UUUCGAAAACAAGCUAAUGct	TargetSiRNA	NA	620	24.8998	0.718239	-0.0573753	pass	620	0.718239	1105.58	pass	-0.166377	-0.0625184	0.120288
2	2	noDox	pass	NM_001256	996	CDC27	CDC27_1	s2759	CAUUAGCUUGUUUUCGAAAtt	UUUCGAAAACAAGCUAAUGct	TargetSiRNA	NA	1018	31.9061	0.889029	0.622896	pass	1018	0.889029	1105.58	pass	-0.166377	-0.0625184	0.120288
2	2	Dox	pass	NM_001256	996	CDC27	CDC27_2	s2760	GAAUGAUUUAUUACAAGCAtt	UGCUUGUAAUAAAUCAUUCct	TargetSiRNA	NA	1470	38.3406	1.01982	-0.289856	pass	1342	0.991608	1438.83	pass	-0.0136174	0.0651444	0.120288
2	1	Dox	pass	NM_001256	996	CDC27	CDC27_2	s2760	GAAUGAUUUAUUACAAGCAtt	UGCUUGUAAUAAAUCAUUCct	TargetSiRNA	NA	1214	34.8425	0.963397	0.0858717	pass	1342	0.991608	1438.83	pass	-0.0136174	0.0651444	0.120288
2	1	noDox	pass	NM_001256	996	CDC27	CDC27_2	s2760	GAAUGAUUUAUUACAAGCAtt	UGCUUGUAAUAAAUCAUUCct	TargetSiRNA	NA	1386	37.229	1.03414	-0.30285	pass	1320.5	1.01024	1438.83	pass	-0.0136174	0.0651444	0.120288
2	2	noDox	pass	NM_001256	996	CDC27	CDC27_2	s2760	GAAUGAUUUAUUACAAGCAtt	UGCUUGUAAUAAAUCAUUCct	TargetSiRNA	NA	1255	35.426	0.986341	0.474823	pass	1320.5	1.01024	1438.83	pass	-0.0136174	0.0651444	0.120288
2	1	Dox	pass	NM_001256	996	CDC27	CDC27_3	s2761	GCUCAGGAAAGGCAUAUAAtt	UUAUAUGCCUUUCCUGAGCgg	TargetSiRNA	NA	695	26.3629	0.754766	0.179348	pass	662	0.740136	812.583	pass	-0.199061	-0.176611	0.120288
2	2	Dox	pass	NM_001256	996	CDC27	CDC27_3	s2761	GCUCAGGAAAGGCAUAUAAtt	UUAUAUGCCUUUCCUGAGCgg	TargetSiRNA	NA	629	25.0799	0.725507	0.0370322	pass	662	0.740136	812.583	pass	-0.199061	-0.176611	0.120288
2	2	noDox	pass	NM_001256	996	CDC27	CDC27_3	s2761	GCUCAGGAAAGGCAUAUAAtt	UUAUAUGCCUUUCCUGAGCgg	TargetSiRNA	NA	899	29.9833	0.768803	-0.0805388	pass	1290.5	0.943883	812.583	pass	-0.199061	-0.176611	0.120288
2	1	noDox	pass	NM_001256	996	CDC27	CDC27_3	s2761	GCUCAGGAAAGGCAUAUAAtt	UUAUAUGCCUUUCCUGAGCgg	TargetSiRNA	NA	1682	41.0122	1.11896	0.834629	pass	1290.5	0.943883	812.583	pass	-0.199061	-0.176611	0.120288
3	2	Dox	pass	NM_001256	996	CDC27	CDC27_1	s2759	CAUUAGCUUGUUUUCGAAAtt	UUUCGAAAACAAGCUAAUGct	TargetSiRNA	NA	1134	33.6749	0.858721	-0.199505	pass	1134	0.858721	1105.58	pass	-0.046784	-0.0625184	0.120288
3	1	noDox	pass	NM_001256	996	CDC27	CDC27_1	s2759	CAUUAGCUUGUUUUCGAAAtt	UUUCGAAAACAAGCUAAUGct	TargetSiRNA	NA	1752	41.8569	1.1458	0.777846	pass	1224	0.910021	1105.58	pass	-0.046784	-0.0625184	0.120288
3	2	noDox	pass	NM_001256	996	CDC27	CDC27_1	s2759	CAUUAGCUUGUUUUCGAAAtt	UUUCGAAAACAAGCUAAUGct	TargetSiRNA	NA	696	26.3818	0.674244	-0.0882902	pass	1224	0.910021	1105.58	pass	-0.046784	-0.0625184	0.120288
3	1	Dox	pass	NM_001256	996	CDC27	CDC27_2	s2760	GAAUGAUUUAUUACAAGCAtt	UGCUUGUAAUAAAUCAUUCct	TargetSiRNA	NA	1243	35.2562	0.905495	0.00981241	pass	1357	0.956877	1438.83	pass	0.0192758	0.0651444	0.120288
3	2	Dox	pass	NM_001256	996	CDC27	CDC27_2	s2760	GAAUGAUUUAUUACAAGCAtt	UGCUUGUAAUAAAUCAUUCct	TargetSiRNA	NA	1471	38.3536	1.00826	0.375635	pass	1357	0.956877	1438.83	pass	0.0192758	0.0651444	0.120288
3	2	noDox	pass	NM_001256	996	CDC27	CDC27_2	s2760	GAAUGAUUUAUUACAAGCAtt	UGCUUGUAAUAAAUCAUUCct	TargetSiRNA	NA	1072	32.7414	0.855418	-0.198607	pass	1330.5	0.942278	1438.83	pass	0.0192758	0.0651444	0.120288
3	1	noDox	pass	NM_001256	996	CDC27	CDC27_2	s2760	GAAUGAUUUAUUACAAGCAtt	UGCUUGUAAUAAAUCAUUCct	TargetSiRNA	NA	1589	39.8623	1.02914	-0.112469	pass	1330.5	0.942278	1438.83	pass	0.0192758	0.0651444	0.120288
3	1	Dox	pass	NM_001256	996	CDC27	CDC27_3	s2761	GCUCAGGAAAGGCAUAUAAtt	UUAUAUGCCUUUCCUGAGCgg	TargetSiRNA	NA	622	24.9399	0.630231	0.0162815	pass	744	0.695137	812.583	pass	-0.000833017	-0.176611	0.120288
3	2	Dox	pass	NM_001256	996	CDC27	CDC27_3	s2761	GCUCAGGAAAGGCAUAUAAtt	UUAUAUGCCUUUCCUGAGCgg	TargetSiRNA	NA	866	29.4279	0.760043	0.324578	pass	744	0.695137	812.583	pass	-0.000833017	-0.176611	0.120288
3	2	noDox	pass	NM_001256	996	CDC27	CDC27_3	s2761	GCUCAGGAAAGGCAUAUAAtt	UUAUAUGCCUUUCCUGAGCgg	TargetSiRNA	NA	641	25.318	0.679081	0.237185	pass	710.5	0.699441	812.583	pass	-0.000833017	-0.176611	0.120288
3	1	noDox	pass	NM_001256	996	CDC27	CDC27_3	s2761	GCUCAGGAAAGGCAUAUAAtt	UUAUAUGCCUUUCCUGAGCgg	TargetSiRNA	NA	780	27.9285	0.719801	0.613158	pass	710.5	0.699441	812.583	pass	-0.000833017	-0.176611	0.120288
2	1	Dox	fail	NM_002139	27316	RBMX	RBMX_1	s26143	CAGUAGCAGUGGAAUGGGAtt	UCCCAUUCCACUGCUACUGcg	TargetSiRNA	NA	NA	NA	NA	NA	NA	310	0.507872	307.833	pass	-0.0109752	-0.0273178	0.121522
1	2	Dox	pass	NM_002139	27316	RBMX	RBMX_1	s26143	CAGUAGCAGUGGAAUGGGAtt	UCCCAUUCCACUGCUACUGcg	TargetSiRNA	NA	165	12.8452	0.370218	-0.0565886	pass	210.5	0.406915	307.833	pass	-0.0563565	-0.0273178	0.121522
1	1	Dox	pass	NM_002139	27316	RBMX	RBMX_1	s26143	CAGUAGCAGUGGAAUGGGAtt	UCCCAUUCCACUGCUACUGcg	TargetSiRNA	NA	256	16	0.443612	-0.0894356	pass	210.5	0.406915	307.833	pass	-0.0563565	-0.0273178	0.121522
1	1	noDox	pass	NM_002139	27316	RBMX	RBMX_1	s26143	CAGUAGCAGUGGAAUGGGAtt	UCCCAUUCCACUGCUACUGcg	TargetSiRNA	NA	427	20.664	0.490197	-0.0365347	pass	373	0.465583	307.833	pass	-0.0563565	-0.0273178	0.121522
1	2	noDox	pass	NM_002139	27316	RBMX	RBMX_1	s26143	CAGUAGCAGUGGAAUGGGAtt	UCCCAUUCCACUGCUACUGcg	TargetSiRNA	NA	319	17.8606	0.440968	0.268977	pass	373	0.465583	307.833	pass	-0.0563565	-0.0273178	0.121522
1	2	Dox	pass	NM_002139	27316	RBMX	RBMX_2	s26144	CGUGAUGACUAUCCAUCAAtt	UUGAUGGAUAGUCAUCACGtg	TargetSiRNA	NA	378	19.4422	0.545696	-0.329553	pass	327.5	0.491932	457.583	pass	-0.091228	-0.0273711	0.121522
1	1	Dox	pass	NM_002139	27316	RBMX	RBMX_2	s26144	CGUGAUGACUAUCCAUCAAtt	UUGAUGGAUAGUCAUCACGtg	TargetSiRNA	NA	277	16.6433	0.438168	-0.0038122	pass	327.5	0.491932	457.583	pass	-0.091228	-0.0273711	0.121522
1	2	noDox	pass	NM_002139	27316	RBMX	RBMX_2	s26144	CGUGAUGACUAUCCAUCAAtt	UUGAUGGAUAGUCAUCACGtg	TargetSiRNA	NA	546	23.3666	0.572746	0.0515867	pass	586	0.586069	457.583	pass	-0.091228	-0.0273711	0.121522
1	1	noDox	pass	NM_002139	27316	RBMX	RBMX_2	s26144	CGUGAUGACUAUCCAUCAAtt	UUGAUGGAUAGUCAUCACGtg	TargetSiRNA	NA	626	25.02	0.599392	0.367524	pass	586	0.586069	457.583	pass	-0.091228	-0.0273711	0.121522
1	2	Dox	pass	NM_002139	27316	RBMX	RBMX_3	s26142	CAGUUCACGUGAUGACUAUtt	AUAGUCAUCACGUGAACUGga	TargetSiRNA	NA	203	14.2478	0.377856	0.314875	pass	190	0.360484	185.583	fail	NA	NA	0.121522
1	1	Dox	pass	NM_002139	27316	RBMX	RBMX_3	s26142	CAGUUCACGUGAUGACUAUtt	AUAGUCAUCACGUGAACUGga	TargetSiRNA	NA	177	13.3041	0.343111	0.297727	pass	190	0.360484	185.583	fail	NA	NA	0.121522
1	1	noDox	pass	NM_002139	27316	RBMX	RBMX_3	s26142	CAGUUCACGUGAUGACUAUtt	AUAGUCAUCACGUGAACUGga	TargetSiRNA	NA	181	13.4536	0.343949	0.278551	pass	188.5	0.353808	185.583	fail	NA	NA	0.121522
1	2	noDox	pass	NM_002139	27316	RBMX	RBMX_3	s26142	CAGUUCACGUGAUGACUAUtt	AUAGUCAUCACGUGAACUGga	TargetSiRNA	NA	196	14	0.363668	0.271202	pass	188.5	0.353808	185.583	fail	NA	NA	0.121522
2	2	Dox	pass	NM_002139	27316	RBMX	RBMX_1	s26143	CAGUAGCAGUGGAAUGGGAtt	UCCCAUUCCACUGCUACUGcg	TargetSiRNA	NA	310	17.6068	0.507872	-0.0573753	pass	310	0.507872	307.833	pass	-0.0109752	-0.0273178	0.121522
2	1	noDox	pass	NM_002139	27316	RBMX	RBMX_1	s26143	CAGUAGCAGUGGAAUGGGAtt	UCCCAUUCCACUGCUACUGcg	TargetSiRNA	NA	296	17.2047	0.461722	0.419074	pass	365.5	0.521435	307.833	pass	-0.0109752	-0.0273178	0.121522
2	2	noDox	pass	NM_002139	27316	RBMX	RBMX_1	s26143	CAGUAGCAGUGGAAUGGGAtt	UCCCAUUCCACUGCUACUGcg	TargetSiRNA	NA	435	20.8567	0.581148	0.622896	pass	365.5	0.521435	307.833	pass	-0.0109752	-0.0273178	0.121522
2	2	Dox	pass	NM_002139	27316	RBMX	RBMX_2	s26144	CGUGAUGACUAUCCAUCAAtt	UUGAUGGAUAGUCAUCACGtg	TargetSiRNA	NA	578	24.0416	0.639482	-0.289856	pass	489.5	0.596587	457.583	pass	0.0057244	-0.0273711	0.121522
2	1	Dox	pass	NM_002139	27316	RBMX	RBMX_2	s26144	CGUGAUGACUAUCCAUCAAtt	UUGAUGGAUAGUCAUCACGtg	TargetSiRNA	NA	401	20.025	0.553692	0.0858717	pass	489.5	0.596587	457.583	pass	0.0057244	-0.0273711	0.121522
2	2	noDox	pass	NM_002139	27316	RBMX	RBMX_2	s26144	CGUGAUGACUAUCCAUCAAtt	UUGAUGGAUAGUCAUCACGtg	TargetSiRNA	NA	490	22.1359	0.616316	0.474823	pass	456.5	0.59381	457.583	pass	0.0057244	-0.0273711	0.121522
2	1	noDox	pass	NM_002139	27316	RBMX	RBMX_2	s26144	CGUGAUGACUAUCCAUCAAtt	UUGAUGGAUAGUCAUCACGtg	TargetSiRNA	NA	423	20.567	0.571305	-0.30285	pass	456.5	0.59381	457.583	pass	0.0057244	-0.0273711	0.121522
2	2	Dox	pass	NM_002139	27316	RBMX	RBMX_3	s26142	CAGUUCACGUGAUGACUAUtt	AUAGUCAUCACGUGAACUGga	TargetSiRNA	NA	172	13.1149	0.379385	0.0370322	pass	144.5	0.344532	185.583	fail	NA	NA	0.121522
2	1	Dox	pass	NM_002139	27316	RBMX	RBMX_3	s26142	CAGUUCACGUGAUGACUAUtt	AUAGUCAUCACGUGAACUGga	TargetSiRNA	NA	117	10.8167	0.30968	0.179348	pass	144.5	0.344532	185.583	fail	NA	NA	0.121522
2	1	noDox	pass	NM_002139	27316	RBMX	RBMX_3	s26142	CAGUUCACGUGAUGACUAUtt	AUAGUCAUCACGUGAACUGga	TargetSiRNA	NA	185	13.6015	0.371098	0.834629	pass	190.5	0.365036	185.583	fail	NA	NA	0.121522
2	2	noDox	pass	NM_002139	27316	RBMX	RBMX_3	s26142	CAGUUCACGUGAUGACUAUtt	AUAGUCAUCACGUGAACUGga	TargetSiRNA	NA	196	14	0.358974	-0.0805388	pass	190.5	0.365036	185.583	fail	NA	NA	0.121522
3	2	Dox	pass	NM_002139	27316	RBMX	RBMX_1	s26143	CAGUAGCAGUGGAAUGGGAtt	UCCCAUUCCACUGCUACUGcg	TargetSiRNA	NA	353	18.7883	0.479107	-0.199505	pass	293	0.437875	307.833	pass	-0.0146217	-0.0273178	0.121522
3	1	Dox	pass	NM_002139	27316	RBMX	RBMX_1	s26143	CAGUAGCAGUGGAAUGGGAtt	UCCCAUUCCACUGCUACUGcg	TargetSiRNA	NA	233	15.2643	0.396644	0.253357	pass	293	0.437875	307.833	pass	-0.0146217	-0.0273178	0.121522
3	2	noDox	pass	NM_002139	27316	RBMX	RBMX_1	s26143	CAGUAGCAGUGGAAUGGGAtt	UCCCAUUCCACUGCUACUGcg	TargetSiRNA	NA	264	16.2481	0.415255	-0.0882902	pass	295	0.454754	307.833	pass	-0.0146217	-0.0273178	0.121522
3	1	noDox	pass	NM_002139	27316	RBMX	RBMX_1	s26143	CAGUAGCAGUGGAAUGGGAtt	UCCCAUUCCACUGCUACUGcg	TargetSiRNA	NA	326	18.0555	0.494254	0.777846	pass	295	0.454754	307.833	pass	-0.0146217	-0.0273178	0.121522
3	1	Dox	pass	NM_002139	27316	RBMX	RBMX_2	s26144	CGUGAUGACUAUCCAUCAAtt	UUGAUGGAUAGUCAUCACGtg	TargetSiRNA	NA	508	22.5389	0.578872	0.00981241	pass	444.5	0.546001	457.583	pass	0.00339041	-0.0273711	0.121522
3	2	Dox	pass	NM_002139	27316	RBMX	RBMX_2	s26144	CGUGAUGACUAUCCAUCAAtt	UUGAUGGAUAGUCAUCACGtg	TargetSiRNA	NA	381	19.5192	0.513131	0.375635	pass	444.5	0.546001	457.583	pass	0.00339041	-0.0273711	0.121522
3	1	noDox	pass	NM_002139	27316	RBMX	RBMX_2	s26144	CGUGAUGACUAUCCAUCAAtt	UUGAUGGAUAGUCAUCACGtg	TargetSiRNA	NA	402	20.0499	0.517636	-0.112469	pass	441.5	0.545317	457.583	pass	0.00339041	-0.0273711	0.121522
3	2	noDox	pass	NM_002139	27316	RBMX	RBMX_2	s26144	CGUGAUGACUAUCCAUCAAtt	UUGAUGGAUAGUCAUCACGtg	TargetSiRNA	NA	481	21.9317	0.572999	-0.198607	pass	441.5	0.545317	457.583	pass	0.00339041	-0.0273711	0.121522
3	2	Dox	pass	NM_002139	27316	RBMX	RBMX_3	s26142	CAGUUCACGUGAUGACUAUtt	AUAGUCAUCACGUGAACUGga	TargetSiRNA	NA	154	12.4097	0.320508	0.324578	pass	256.5	0.399653	185.583	fail	NA	NA	0.121522
3	1	Dox	pass	NM_002139	27316	RBMX	RBMX_3	s26142	CAGUUCACGUGAUGACUAUtt	AUAGUCAUCACGUGAACUGga	TargetSiRNA	NA	359	18.9473	0.478797	0.0162815	pass	256.5	0.399653	185.583	fail	NA	NA	0.121522
3	2	noDox	pass	NM_002139	27316	RBMX	RBMX_3	s26142	CAGUUCACGUGAUGACUAUtt	AUAGUCAUCACGUGAACUGga	TargetSiRNA	NA	141	11.8743	0.318495	0.237185	pass	143.5	0.314956	185.583	fail	NA	NA	0.121522
3	1	noDox	pass	NM_002139	27316	RBMX	RBMX_3	s26142	CAGUUCACGUGAUGACUAUtt	AUAGUCAUCACGUGAACUGga	TargetSiRNA	NA	146	12.083	0.311417	0.613158	pass	143.5	0.314956	185.583	fail	NA	NA	0.121522
2	1	Dox	fail	NM_017917	55012	PPP2R3C	PPP2R3C_1	s29986	CGAUGAUCAAUUACGAAAAtt	UUUUCGUAAUUGAUCAUCGct	TargetSiRNA	NA	NA	NA	NA	NA	NA	1217	1.00628	1428.92	pass	-0.113781	0.0023637	0.122006
2	1	noDox	fail	NM_017917	55012	PPP2R3C	PPP2R3C_1	s29986	CGAUGAUCAAUUACGAAAAtt	UUUUCGUAAUUGAUCAUCGct	TargetSiRNA	NA	NA	NA	NA	0.419074	NA	1632	1.12565	1428.92	pass	-0.113781	0.0023637	0.122006
2	1	noDox	fail	NM_017917	55012	PPP2R3C	PPP2R3C_2	s29987	CCACCAUUCUAAUCGAUUUtt	AAAUCGAUUAGAAUGGUGGtt	TargetSiRNA	NA	NA	NA	NA	-0.30285	NA	1518	1.08478	1356.58	pass	-0.213158	-0.134421	0.122006
1	1	Dox	pass	NM_017917	55012	PPP2R3C	PPP2R3C_1	s29986	CGAUGAUCAAUUACGAAAAtt	UUUUCGUAAUUGAUCAUCGct	TargetSiRNA	NA	1425	37.7492	1.04662	-0.0894356	pass	1221	0.982876	1428.92	pass	0.102936	0.0023637	0.122006
1	2	Dox	pass	NM_017917	55012	PPP2R3C	PPP2R3C_1	s29986	CGAUGAUCAAUUACGAAAAtt	UUUUCGUAAUUGAUCAUCGct	TargetSiRNA	NA	1017	31.8904	0.919129	-0.0565886	pass	1221	0.982876	1428.92	pass	0.102936	0.0023637	0.122006
1	1	noDox	pass	NM_017917	55012	PPP2R3C	PPP2R3C_1	s29986	CGAUGAUCAAUUACGAAAAtt	UUUUCGUAAUUGAUCAUCGct	TargetSiRNA	NA	1348	36.7151	0.870967	-0.0365347	pass	1335	0.88433	1428.92	pass	0.102936	0.0023637	0.122006
1	2	noDox	pass	NM_017917	55012	PPP2R3C	PPP2R3C_1	s29986	CGAUGAUCAAUUACGAAAAtt	UUUUCGUAAUUGAUCAUCGct	TargetSiRNA	NA	1322	36.3593	0.897693	0.268977	pass	1335	0.88433	1428.92	pass	0.102936	0.0023637	0.122006
1	1	Dox	pass	NM_017917	55012	PPP2R3C	PPP2R3C_2	s29987	CCACCAUUCUAAUCGAUUUtt	AAAUCGAUUAGAAUGGUGGtt	TargetSiRNA	NA	534	23.1084	0.608375	-0.0038122	pass	966.5	0.829096	1356.58	pass	-0.231702	-0.134421	0.122006
1	2	Dox	pass	NM_017917	55012	PPP2R3C	PPP2R3C_2	s29987	CCACCAUUCUAAUCGAUUUtt	AAAUCGAUUAGAAUGGUGGtt	TargetSiRNA	NA	1399	37.4032	1.04982	-0.329553	pass	966.5	0.829096	1356.58	pass	-0.231702	-0.134421	0.122006
1	1	noDox	pass	NM_017917	55012	PPP2R3C	PPP2R3C_2	s29987	CCACCAUUCUAAUCGAUUUtt	AAAUCGAUUAGAAUGGUGGtt	TargetSiRNA	NA	2139	46.2493	1.10797	0.367524	pass	1942.5	1.06609	1356.58	pass	-0.231702	-0.134421	0.122006
1	2	noDox	pass	NM_017917	55012	PPP2R3C	PPP2R3C_2	s29987	CCACCAUUCUAAUCGAUUUtt	AAAUCGAUUAGAAUGGUGGtt	TargetSiRNA	NA	1746	41.7852	1.02421	0.0515867	pass	1942.5	1.06609	1356.58	pass	-0.231702	-0.134421	0.122006
1	2	Dox	pass	NM_017917	55012	PPP2R3C	PPP2R3C_3	s29988	GGUUUUUGCUGGACAAACAtt	UGUUUGUCCAGCAAAAACCat	TargetSiRNA	NA	703	26.5141	0.703164	0.314875	pass	879.5	0.770617	1064.25	pass	-0.16167	0.0192605	0.122006
1	1	Dox	pass	NM_017917	55012	PPP2R3C	PPP2R3C_3	s29988	GGUUUUUGCUGGACAAACAtt	UGUUUGUCCAGCAAAAACCat	TargetSiRNA	NA	1056	32.4962	0.83807	0.297727	pass	879.5	0.770617	1064.25	pass	-0.16167	0.0192605	0.122006
1	2	noDox	pass	NM_017917	55012	PPP2R3C	PPP2R3C_3	s29988	GGUUUUUGCUGGACAAACAtt	UGUUUGUCCAGCAAAAACCat	TargetSiRNA	NA	1478	38.4448	0.998653	0.271202	pass	1325	0.936937	1064.25	pass	-0.16167	0.0192605	0.122006
1	1	noDox	pass	NM_017917	55012	PPP2R3C	PPP2R3C_3	s29988	GGUUUUUGCUGGACAAACAtt	UGUUUGUCCAGCAAAAACCat	TargetSiRNA	NA	1172	34.2345	0.875222	0.278551	pass	1325	0.936937	1064.25	pass	-0.16167	0.0192605	0.122006
2	2	Dox	pass	NM_017917	55012	PPP2R3C	PPP2R3C_1	s29986	CGAUGAUCAAUUACGAAAAtt	UUUUCGUAAUUGAUCAUCGct	TargetSiRNA	NA	1217	34.8855	1.00628	-0.0573753	pass	1217	1.00628	1428.92	pass	-0.113781	0.0023637	0.122006
2	2	noDox	pass	NM_017917	55012	PPP2R3C	PPP2R3C_1	s29986	CGAUGAUCAAUUACGAAAAtt	UUUUCGUAAUUGAUCAUCGct	TargetSiRNA	NA	1632	40.398	1.12565	0.622896	pass	1632	1.12565	1428.92	pass	-0.113781	0.0023637	0.122006
2	1	Dox	pass	NM_017917	55012	PPP2R3C	PPP2R3C_2	s29987	CCACCAUUCUAAUCGAUUUtt	AAAUCGAUUAGAAUGGUGGtt	TargetSiRNA	NA	1055	32.4808	0.898095	0.0858717	pass	1019.5	0.866236	1356.58	pass	-0.213158	-0.134421	0.122006
2	2	Dox	pass	NM_017917	55012	PPP2R3C	PPP2R3C_2	s29987	CCACCAUUCUAAUCGAUUUtt	AAAUCGAUUAGAAUGGUGGtt	TargetSiRNA	NA	984	31.3688	0.834377	-0.289856	pass	1019.5	0.866236	1356.58	pass	-0.213158	-0.134421	0.122006
2	2	noDox	pass	NM_017917	55012	PPP2R3C	PPP2R3C_2	s29987	CCACCAUUCUAAUCGAUUUtt	AAAUCGAUUAGAAUGGUGGtt	TargetSiRNA	NA	1518	38.9615	1.08478	0.474823	pass	1518	1.08478	1356.58	pass	-0.213158	-0.134421	0.122006
2	1	Dox	pass	NM_017917	55012	PPP2R3C	PPP2R3C_3	s29988	GGUUUUUGCUGGACAAACAtt	UGUUUGUCCAGCAAAAACCat	TargetSiRNA	NA	851	29.1719	0.835189	0.179348	pass	1047.5	0.927743	1064.25	pass	0.209679	0.0192605	0.122006
2	2	Dox	pass	NM_017917	55012	PPP2R3C	PPP2R3C_3	s29988	GGUUUUUGCUGGACAAACAtt	UGUUUGUCCAGCAAAAACCat	TargetSiRNA	NA	1244	35.2704	1.0203	0.0370322	pass	1047.5	0.927743	1064.25	pass	0.209679	0.0192605	0.122006
2	2	noDox	pass	NM_017917	55012	PPP2R3C	PPP2R3C_3	s29988	GGUUUUUGCUGGACAAACAtt	UGUUUGUCCAGCAAAAACCat	TargetSiRNA	NA	658	25.6515	0.657731	-0.0805388	pass	743.5	0.721646	1064.25	pass	0.209679	0.0192605	0.122006
2	1	noDox	pass	NM_017917	55012	PPP2R3C	PPP2R3C_3	s29988	GGUUUUUGCUGGACAAACAtt	UGUUUGUCCAGCAAAAACCat	TargetSiRNA	NA	829	28.7924	0.78556	0.834629	pass	743.5	0.721646	1064.25	pass	0.209679	0.0192605	0.122006
3	2	Dox	pass	NM_017917	55012	PPP2R3C	PPP2R3C_1	s29986	CGAUGAUCAAUUACGAAAAtt	UUUUCGUAAUUGAUCAUCGct	TargetSiRNA	NA	1787	42.2729	1.07797	-0.199505	pass	1646	1.04302	1428.92	pass	0.0179357	0.0023637	0.122006
3	1	Dox	pass	NM_017917	55012	PPP2R3C	PPP2R3C_1	s29986	CGAUGAUCAAUUACGAAAAtt	UUUUCGUAAUUGAUCAUCGct	TargetSiRNA	NA	1505	38.7943	1.00807	0.253357	pass	1646	1.04302	1428.92	pass	0.0179357	0.0023637	0.122006
3	1	noDox	pass	NM_017917	55012	PPP2R3C	PPP2R3C_1	s29986	CGAUGAUCAAUUACGAAAAtt	UUUUCGUAAUUGAUCAUCGct	TargetSiRNA	NA	1392	37.3095	1.02132	0.777846	pass	1522.5	1.0302	1428.92	pass	0.0179357	0.0023637	0.122006
3	2	noDox	pass	NM_017917	55012	PPP2R3C	PPP2R3C_1	s29986	CGAUGAUCAAUUACGAAAAtt	UUUUCGUAAUUGAUCAUCGct	TargetSiRNA	NA	1653	40.6571	1.03908	-0.0882902	pass	1522.5	1.0302	1428.92	pass	0.0179357	0.0023637	0.122006
3	2	Dox	pass	NM_017917	55012	PPP2R3C	PPP2R3C_2	s29987	CCACCAUUCUAAUCGAUUUtt	AAAUCGAUUAGAAUGGUGGtt	TargetSiRNA	NA	1458	38.1838	1.00379	0.375635	pass	1397	0.971276	1356.58	pass	0.0415963	-0.134421	0.122006
3	1	Dox	pass	NM_017917	55012	PPP2R3C	PPP2R3C_2	s29987	CCACCAUUCUAAUCGAUUUtt	AAAUCGAUUAGAAUGGUGGtt	TargetSiRNA	NA	1336	36.5513	0.938758	0.00981241	pass	1397	0.971276	1356.58	pass	0.0415963	-0.134421	0.122006
3	1	noDox	pass	NM_017917	55012	PPP2R3C	PPP2R3C_2	s29987	CCACCAUUCUAAUCGAUUUtt	AAAUCGAUUAGAAUGGUGGtt	TargetSiRNA	NA	1380	37.1484	0.959072	-0.112469	pass	1296	0.934317	1356.58	pass	0.0415963	-0.134421	0.122006
3	2	noDox	pass	NM_017917	55012	PPP2R3C	PPP2R3C_2	s29987	CCACCAUUCUAAUCGAUUUtt	AAAUCGAUUAGAAUGGUGGtt	TargetSiRNA	NA	1212	34.8138	0.909562	-0.198607	pass	1296	0.934317	1356.58	pass	0.0415963	-0.134421	0.122006
3	2	Dox	pass	NM_017917	55012	PPP2R3C	PPP2R3C_3	s29988	GGUUUUUGCUGGACAAACAtt	UGUUUGUCCAGCAAAAACCat	TargetSiRNA	NA	1116	33.4066	0.862802	0.324578	pass	1239	0.897698	1064.25	pass	0.00977298	0.0192605	0.122006
3	1	Dox	pass	NM_017917	55012	PPP2R3C	PPP2R3C_3	s29988	GGUUUUUGCUGGACAAACAtt	UGUUUGUCCAGCAAAAACCat	TargetSiRNA	NA	1362	36.9053	0.932595	0.0162815	pass	1239	0.897698	1064.25	pass	0.00977298	0.0192605	0.122006
3	2	noDox	pass	NM_017917	55012	PPP2R3C	PPP2R3C_3	s29988	GGUUUUUGCUGGACAAACAtt	UGUUUGUCCAGCAAAAACCat	TargetSiRNA	NA	1204	34.6987	0.930692	0.237185	pass	1151	0.892354	1064.25	pass	0.00977298	0.0192605	0.122006
3	1	noDox	pass	NM_017917	55012	PPP2R3C	PPP2R3C_3	s29988	GGUUUUUGCUGGACAAACAtt	UGUUUGUCCAGCAAAAACCat	TargetSiRNA	NA	1098	33.1361	0.854017	0.613158	pass	1151	0.892354	1064.25	pass	0.00977298	0.0192605	0.122006
2	1	Dox	fail	NM_000249	4292	MLH1	MLH1_1	s297	CCUCAACCGUGGACAAUAUtt	AUAUUGUCCACGGUUGAGGca	TargetSiRNA	NA	NA	NA	NA	NA	NA	868	0.849832	1021.67	pass	0.00330727	-0.057597	0.125637
2	1	Dox	fail	NM_000249	4292	MLH1	MLH1_2	s298	GCCUCAACCGUGGACAAUAtt	UAUUGUCCACGGUUGAGGCat	TargetSiRNA	NA	NA	NA	NA	0.0858717	NA	1122	0.890966	1323.58	pass	0.0541272	-0.00118028	0.125637
2	2	Dox	fail	NM_000249	4292	MLH1	MLH1_3	s299	GCAUUAGUUUCUCAGUUAAtt	UUAACUGAGAAACUAAUGCct	TargetSiRNA	NA	NA	NA	NA	0.0370322	NA	1898	1.24729	1755.58	pass	NA	-0.0214802	0.125637
1	1	Dox	pass	NM_000249	4292	MLH1	MLH1_1	s297	CCUCAACCGUGGACAAUAUtt	AUAUUGUCCACGGUUGAGGca	TargetSiRNA	NA	619	24.8797	0.689808	-0.0894356	pass	716.5	0.756052	1021.67	pass	-0.0660875	-0.057597	0.125637
1	2	Dox	pass	NM_000249	4292	MLH1	MLH1_1	s297	CCUCAACCGUGGACAAUAUtt	AUAUUGUCCACGGUUGAGGca	TargetSiRNA	NA	814	28.5307	0.822296	-0.0565886	pass	716.5	0.756052	1021.67	pass	-0.0660875	-0.057597	0.125637
1	1	noDox	pass	NM_000249	4292	MLH1	MLH1_1	s297	CCUCAACCGUGGACAAUAUtt	AUAUUGUCCACGGUUGAGGca	TargetSiRNA	NA	681	26.096	0.619056	-0.0365347	pass	1216.5	0.826241	1021.67	pass	-0.0660875	-0.057597	0.125637
1	2	noDox	pass	NM_000249	4292	MLH1	MLH1_1	s297	CCUCAACCGUGGACAAUAUtt	AUAUUGUCCACGGUUGAGGca	TargetSiRNA	NA	1752	41.8569	1.03343	0.268977	pass	1216.5	0.826241	1021.67	pass	-0.0660875	-0.057597	0.125637
1	1	Dox	pass	NM_000249	4292	MLH1	MLH1_2	s298	GCCUCAACCGUGGACAAUAtt	UAUUGUCCACGGUUGAGGCat	TargetSiRNA	NA	910	30.1662	0.794184	-0.0038122	pass	1245	0.954924	1323.58	pass	-0.0624264	-0.00118028	0.125637
1	2	Dox	pass	NM_000249	4292	MLH1	MLH1_2	s298	GCCUCAACCGUGGACAAUAtt	UAUUGUCCACGGUUGAGGCat	TargetSiRNA	NA	1580	39.7492	1.11566	-0.329553	pass	1245	0.954924	1323.58	pass	-0.0624264	-0.00118028	0.125637
1	2	noDox	pass	NM_000249	4292	MLH1	MLH1_2	s298	GCCUCAACCGUGGACAAUAtt	UAUUGUCCACGGUUGAGGCat	TargetSiRNA	NA	1608	40.0999	0.982898	0.0515867	pass	1786.5	1.02242	1323.58	pass	-0.0624264	-0.00118028	0.125637
1	1	noDox	pass	NM_000249	4292	MLH1	MLH1_2	s298	GCCUCAACCGUGGACAAUAtt	UAUUGUCCACGGUUGAGGCat	TargetSiRNA	NA	1965	44.3283	1.06195	0.367524	pass	1786.5	1.02242	1323.58	pass	-0.0624264	-0.00118028	0.125637
1	2	Dox	pass	NM_000249	4292	MLH1	MLH1_3	s299	GCAUUAGUUUCUCAGUUAAtt	UUAACUGAGAAACUAAUGCct	TargetSiRNA	NA	723	26.8887	0.713096	0.314875	pass	1075	0.843662	1755.58	pass	-0.179666	-0.0214802	0.125637
1	1	Dox	pass	NM_000249	4292	MLH1	MLH1_3	s299	GCAUUAGUUUCUCAGUUAAtt	UUAACUGAGAAACUAAUGCct	TargetSiRNA	NA	1427	37.7757	0.974227	0.297727	pass	1075	0.843662	1755.58	pass	-0.179666	-0.0214802	0.125637
1	2	noDox	pass	NM_000249	4292	MLH1	MLH1_3	s299	GCAUUAGUUUCUCAGUUAAtt	UUAACUGAGAAACUAAUGCct	TargetSiRNA	NA	1599	39.9875	1.03873	0.271202	pass	1592.5	1.02843	1755.58	pass	-0.179666	-0.0214802	0.125637
1	1	noDox	pass	NM_000249	4292	MLH1	MLH1_3	s299	GCAUUAGUUUCUCAGUUAAtt	UUAACUGAGAAACUAAUGCct	TargetSiRNA	NA	1586	39.8246	1.01814	0.278551	pass	1592.5	1.02843	1755.58	pass	-0.179666	-0.0214802	0.125637
2	2	Dox	pass	NM_000249	4292	MLH1	MLH1_1	s297	CCUCAACCGUGGACAAUAUtt	AUAUUGUCCACGGUUGAGGca	TargetSiRNA	NA	868	29.4618	0.849832	-0.0573753	pass	868	0.849832	1021.67	pass	0.00330727	-0.057597	0.125637
2	1	noDox	pass	NM_000249	4292	MLH1	MLH1_1	s297	CCUCAACCGUGGACAAUAUtt	AUAUUGUCCACGGUUGAGGca	TargetSiRNA	NA	1072	32.7414	0.878683	0.419074	pass	972	0.850747	1021.67	pass	0.00330727	-0.057597	0.125637
2	2	noDox	pass	NM_000249	4292	MLH1	MLH1_1	s297	CCUCAACCGUGGACAAUAUtt	AUAUUGUCCACGGUUGAGGca	TargetSiRNA	NA	872	29.5296	0.822811	0.622896	pass	972	0.850747	1021.67	pass	0.00330727	-0.057597	0.125637
2	2	Dox	pass	NM_000249	4292	MLH1	MLH1_2	s298	GCCUCAACCGUGGACAAUAtt	UAUUGUCCACGGUUGAGGCat	TargetSiRNA	NA	1122	33.4963	0.890966	-0.289856	pass	1122	0.890966	1323.58	pass	0.0541272	-0.00118028	0.125637
2	2	noDox	pass	NM_000249	4292	MLH1	MLH1_2	s298	GCCUCAACCGUGGACAAUAtt	UAUUGUCCACGGUUGAGGCat	TargetSiRNA	NA	876	29.5973	0.824057	0.474823	pass	915	0.841013	1323.58	pass	0.0541272	-0.00118028	0.125637
2	1	noDox	pass	NM_000249	4292	MLH1	MLH1_2	s298	GCCUCAACCGUGGACAAUAtt	UAUUGUCCACGGUUGAGGCat	TargetSiRNA	NA	954	30.8869	0.857969	-0.30285	pass	915	0.841013	1323.58	pass	0.0541272	-0.00118028	0.125637
2	1	Dox	pass	NM_000249	4292	MLH1	MLH1_3	s299	GCAUUAGUUUCUCAGUUAAtt	UUAACUGAGAAACUAAUGCct	TargetSiRNA	NA	1898	43.566	1.24729	0.179348	pass	1898	1.24729	1755.58	pass	NA	-0.0214802	0.125637
2	2	noDox	pass	NM_000249	4292	MLH1	MLH1_3	s299	GCAUUAGUUUCUCAGUUAAtt	UUAACUGAGAAACUAAUGCct	TargetSiRNA	NA	1965	44.3283	1.13662	-0.0805388	pass	1747	1.10174	1755.58	pass	NA	-0.0214802	0.125637
2	1	noDox	pass	NM_000249	4292	MLH1	MLH1_3	s299	GCAUUAGUUUCUCAGUUAAtt	UUAACUGAGAAACUAAUGCct	TargetSiRNA	NA	1529	39.1024	1.06686	0.834629	pass	1747	1.10174	1755.58	pass	NA	-0.0214802	0.125637
3	2	Dox	pass	NM_000249	4292	MLH1	MLH1_1	s297	CCUCAACCGUGGACAAUAUtt	AUAUUGUCCACGGUUGAGGca	TargetSiRNA	NA	1119	33.4515	0.853022	-0.199505	pass	1061.5	0.838191	1021.67	pass	-0.110011	-0.057597	0.125637
3	1	Dox	pass	NM_000249	4292	MLH1	MLH1_1	s297	CCUCAACCGUGGACAAUAUtt	AUAUUGUCCACGGUUGAGGca	TargetSiRNA	NA	1004	31.686	0.823359	0.253357	pass	1061.5	0.838191	1021.67	pass	-0.110011	-0.057597	0.125637
3	2	noDox	pass	NM_000249	4292	MLH1	MLH1_1	s297	CCUCAACCGUGGACAAUAUtt	AUAUUGUCCACGGUUGAGGca	TargetSiRNA	NA	1261	35.5106	0.907549	-0.0882902	pass	1295.5	0.952931	1021.67	pass	-0.110011	-0.057597	0.125637
3	1	noDox	pass	NM_000249	4292	MLH1	MLH1_1	s297	CCUCAACCGUGGACAAUAUtt	AUAUUGUCCACGGUUGAGGca	TargetSiRNA	NA	1330	36.4692	0.998314	0.777846	pass	1295.5	0.952931	1021.67	pass	-0.110011	-0.057597	0.125637
3	2	Dox	pass	NM_000249	4292	MLH1	MLH1_2	s298	GCCUCAACCGUGGACAAUAtt	UAUUGUCCACGGUUGAGGCat	TargetSiRNA	NA	1295	35.9861	0.946021	0.375635	pass	1430	0.981027	1323.58	pass	0.00475845	-0.00118028	0.125637
3	1	Dox	pass	NM_000249	4292	MLH1	MLH1_2	s298	GCCUCAACCGUGGACAAUAtt	UAUUGUCCACGGUUGAGGCat	TargetSiRNA	NA	1565	39.5601	1.01603	0.00981241	pass	1430	0.981027	1323.58	pass	0.00475845	-0.00118028	0.125637
3	2	noDox	pass	NM_000249	4292	MLH1	MLH1_2	s298	GCCUCAACCGUGGACAAUAtt	UAUUGUCCACGGUUGAGGCat	TargetSiRNA	NA	1158	34.0294	0.889069	-0.198607	pass	1443	0.981138	1323.58	pass	0.00475845	-0.00118028	0.125637
3	1	noDox	pass	NM_000249	4292	MLH1	MLH1_2	s298	GCCUCAACCGUGGACAAUAtt	UAUUGUCCACGGUUGAGGCat	TargetSiRNA	NA	1728	41.5692	1.07321	-0.112469	pass	1443	0.981138	1323.58	pass	0.00475845	-0.00118028	0.125637
3	1	Dox	pass	NM_000249	4292	MLH1	MLH1_3	s299	GCAUUAGUUUCUCAGUUAAtt	UUAACUGAGAAACUAAUGCct	TargetSiRNA	NA	2025	45	1.13715	0.0162815	pass	2404	1.24982	1755.58	pass	0.136706	-0.0214802	0.125637
3	2	Dox	pass	NM_000249	4292	MLH1	MLH1_3	s299	GCAUUAGUUUCUCAGUUAAtt	UUAACUGAGAAACUAAUGCct	TargetSiRNA	NA	2783	52.7541	1.3625	0.324578	pass	2404	1.24982	1755.58	pass	0.136706	-0.0214802	0.125637
3	2	noDox	pass	NM_000249	4292	MLH1	MLH1_3	s299	GCAUUAGUUUCUCAGUUAAtt	UUAACUGAGAAACUAAUGCct	TargetSiRNA	NA	1646	40.5709	1.0882	0.237185	pass	1817	1.11867	1755.58	pass	0.136706	-0.0214802	0.125637
3	1	noDox	pass	NM_000249	4292	MLH1	MLH1_3	s299	GCAUUAGUUUCUCAGUUAAtt	UUAACUGAGAAACUAAUGCct	TargetSiRNA	NA	1988	44.587	1.14914	0.613158	pass	1817	1.11867	1755.58	pass	0.136706	-0.0214802	0.125637
2	1	Dox	fail	NM_000553	7486	WRN	WRN_1	s14907	GGAGGGUUUCUAUCUUACUtt	AGUAAGAUAGAAACCCUCCgt	TargetSiRNA	NA	NA	NA	NA	NA	NA	1777	1.21595	1190.5	pass	0.294859	0.0572682	0.126668
1	1	Dox	pass	NM_000553	7486	WRN	WRN_1	s14907	GGAGGGUUUCUAUCUUACUtt	AGUAAGAUAGAAACCCUCCgt	TargetSiRNA	NA	803	28.3373	0.785671	-0.0894356	pass	666.5	0.724596	1190.5	pass	-0.099333	0.0572682	0.126668
1	2	Dox	pass	NM_000553	7486	WRN	WRN_1	s14907	GGAGGGUUUCUAUCUUACUtt	AGUAAGAUAGAAACCCUCCgt	TargetSiRNA	NA	530	23.0217	0.66352	-0.0565886	pass	666.5	0.724596	1190.5	pass	-0.099333	0.0572682	0.126668
1	2	noDox	pass	NM_000553	7486	WRN	WRN_1	s14907	GGAGGGUUUCUAUCUUACUtt	AGUAAGAUAGAAACCCUCCgt	TargetSiRNA	NA	949	30.8058	0.76058	0.268977	pass	1187	0.828038	1190.5	pass	-0.099333	0.0572682	0.126668
1	1	noDox	pass	NM_000553	7486	WRN	WRN_1	s14907	GGAGGGUUUCUAUCUUACUtt	AGUAAGAUAGAAACCCUCCgt	TargetSiRNA	NA	1425	37.7492	0.895497	-0.0365347	pass	1187	0.828038	1190.5	pass	-0.099333	0.0572682	0.126668
1	1	Dox	pass	NM_000553	7486	WRN	WRN_2	s14908	CUGUAGCAAUUGGAGUAAAtt	UUUACUCCAAUUGCUACAGcg	TargetSiRNA	NA	509	22.561	0.593963	-0.0038122	pass	348	0.488891	862	pass	-0.317569	-0.133672	0.126668
1	2	Dox	pass	NM_000553	7486	WRN	WRN_2	s14908	CUGUAGCAAUUGGAGUAAAtt	UUUACUCCAAUUGCUACAGcg	TargetSiRNA	NA	187	13.6748	0.383818	-0.329553	pass	348	0.488891	862	pass	-0.317569	-0.133672	0.126668
1	2	noDox	pass	NM_000553	7486	WRN	WRN_2	s14908	CUGUAGCAAUUGGAGUAAAtt	UUUACUCCAAUUGCUACAGcg	TargetSiRNA	NA	1613	40.1622	0.984425	0.0515867	pass	1159.5	0.810483	862	pass	-0.317569	-0.133672	0.126668
1	1	noDox	pass	NM_000553	7486	WRN	WRN_2	s14908	CUGUAGCAAUUGGAGUAAAtt	UUUACUCCAAUUGCUACAGcg	TargetSiRNA	NA	706	26.5707	0.63654	0.367524	pass	1159.5	0.810483	862	pass	-0.317569	-0.133672	0.126668
1	2	Dox	pass	NM_000553	7486	WRN	WRN_3	s14909	CGAUGCUAGUGAUUGCUCUtt	AGAGCAAUCACUAGCAUCGta	TargetSiRNA	NA	1119	33.4515	0.887143	0.314875	pass	876	0.768001	789.583	pass	0.10779	0.104401	0.126668
1	1	Dox	pass	NM_000553	7486	WRN	WRN_3	s14909	CGAUGCUAGUGAUUGCUCUtt	AGAGCAAUCACUAGCAUCGta	TargetSiRNA	NA	633	25.1595	0.648859	0.297727	pass	876	0.768001	789.583	pass	0.10779	0.104401	0.126668
1	1	noDox	pass	NM_000553	7486	WRN	WRN_3	s14909	CGAUGCUAGUGAUUGCUCUtt	AGAGCAAUCACUAGCAUCGta	TargetSiRNA	NA	631	25.1197	0.642198	0.278551	pass	663	0.663504	789.583	pass	0.10779	0.104401	0.126668
1	2	noDox	pass	NM_000553	7486	WRN	WRN_3	s14909	CGAUGCUAGUGAUUGCUCUtt	AGAGCAAUCACUAGCAUCGta	TargetSiRNA	NA	695	26.3629	0.68481	0.271202	pass	663	0.663504	789.583	pass	0.10779	0.104401	0.126668
2	2	Dox	pass	NM_000553	7486	WRN	WRN_1	s14907	GGAGGGUUUCUAUCUUACUtt	AGUAAGAUAGAAACCCUCCgt	TargetSiRNA	NA	1777	42.1545	1.21595	-0.0573753	pass	1777	1.21595	1190.5	pass	0.294859	0.0572682	0.126668
2	2	noDox	pass	NM_000553	7486	WRN	WRN_1	s14907	GGAGGGUUUCUAUCUUACUtt	AGUAAGAUAGAAACCCUCCgt	TargetSiRNA	NA	995	31.5436	0.878929	0.622896	pass	1154	0.925689	1190.5	pass	0.294859	0.0572682	0.126668
2	1	noDox	pass	NM_000553	7486	WRN	WRN_1	s14907	GGAGGGUUUCUAUCUUACUtt	AGUAAGAUAGAAACCCUCCgt	TargetSiRNA	NA	1313	36.2353	0.97245	0.419074	pass	1154	0.925689	1190.5	pass	0.294859	0.0572682	0.126668
2	1	Dox	pass	NM_000553	7486	WRN	WRN_2	s14908	CUGUAGCAAUUGGAGUAAAtt	UUUACUCCAAUUGCUACAGcg	TargetSiRNA	NA	1061	32.573	0.900645	0.0858717	pass	897.5	0.810638	862	pass	-0.120658	-0.133672	0.126668
2	2	Dox	pass	NM_000553	7486	WRN	WRN_2	s14908	CUGUAGCAAUUGGAGUAAAtt	UUUACUCCAAUUGCUACAGcg	TargetSiRNA	NA	734	27.0924	0.720631	-0.289856	pass	897.5	0.810638	862	pass	-0.120658	-0.133672	0.126668
2	2	noDox	pass	NM_000553	7486	WRN	WRN_2	s14908	CUGUAGCAAUUGGAGUAAAtt	UUUACUCCAAUUGCUACAGcg	TargetSiRNA	NA	1215	34.8569	0.970495	0.474823	pass	1134	0.935941	862	pass	-0.120658	-0.133672	0.126668
2	1	noDox	pass	NM_000553	7486	WRN	WRN_2	s14908	CUGUAGCAAUUGGAGUAAAtt	UUUACUCCAAUUGCUACAGcg	TargetSiRNA	NA	1053	32.45	0.901388	-0.30285	pass	1134	0.935941	862	pass	-0.120658	-0.133672	0.126668
2	2	Dox	pass	NM_000553	7486	WRN	WRN_3	s14909	CGAUGCUAGUGAUUGCUCUtt	AGAGCAAUCACUAGCAUCGta	TargetSiRNA	NA	690	26.2679	0.759872	0.0370322	pass	715.5	0.769608	789.583	pass	0.0599204	0.104401	0.126668
2	1	Dox	pass	NM_000553	7486	WRN	WRN_3	s14909	CGAUGCUAGUGAUUGCUCUtt	AGAGCAAUCACUAGCAUCGta	TargetSiRNA	NA	741	27.2213	0.779344	0.179348	pass	715.5	0.769608	789.583	pass	0.0599204	0.104401	0.126668
2	1	noDox	pass	NM_000553	7486	WRN	WRN_3	s14909	CGAUGCUAGUGAUUGCUCUtt	AGAGCAAUCACUAGCAUCGta	TargetSiRNA	NA	999	31.607	0.862353	0.834629	pass	741.5	0.713228	789.583	pass	0.0599204	0.104401	0.126668
2	2	noDox	pass	NM_000553	7486	WRN	WRN_3	s14909	CGAUGCUAGUGAUUGCUCUtt	AGAGCAAUCACUAGCAUCGta	TargetSiRNA	NA	484	22	0.564103	-0.0805388	pass	741.5	0.713228	789.583	pass	0.0599204	0.104401	0.126668
3	1	Dox	pass	NM_000553	7486	WRN	WRN_1	s14907	GGAGGGUUUCUAUCUUACUtt	AGUAAGAUAGAAACCCUCCgt	TargetSiRNA	NA	918	30.2985	0.787306	0.253357	pass	1180.5	0.877991	1190.5	pass	-0.023721	0.0572682	0.126668
3	2	Dox	pass	NM_000553	7486	WRN	WRN_1	s14907	GGAGGGUUUCUAUCUUACUtt	AGUAAGAUAGAAACCCUCCgt	TargetSiRNA	NA	1443	37.9868	0.968676	-0.199505	pass	1180.5	0.877991	1190.5	pass	-0.023721	0.0572682	0.126668
3	1	noDox	pass	NM_000553	7486	WRN	WRN_1	s14907	GGAGGGUUUCUAUCUUACUtt	AGUAAGAUAGAAACCCUCCgt	TargetSiRNA	NA	1078	32.8329	0.898774	0.777846	pass	1178	0.90621	1190.5	pass	-0.023721	0.0572682	0.126668
3	2	noDox	pass	NM_000553	7486	WRN	WRN_1	s14907	GGAGGGUUUCUAUCUUACUtt	AGUAAGAUAGAAACCCUCCgt	TargetSiRNA	NA	1278	35.7491	0.913646	-0.0882902	pass	1178	0.90621	1190.5	pass	-0.023721	0.0572682	0.126668
3	2	Dox	pass	NM_000553	7486	WRN	WRN_2	s14908	CUGUAGCAAUUGGAGUAAAtt	UUUACUCCAAUUGCUACAGcg	TargetSiRNA	NA	916	30.2655	0.795634	0.375635	pass	853	0.758756	862	pass	0.0372101	-0.133672	0.126668
3	1	Dox	pass	NM_000553	7486	WRN	WRN_2	s14908	CUGUAGCAAUUGGAGUAAAtt	UUUACUCCAAUUGCUACAGcg	TargetSiRNA	NA	790	28.1069	0.721878	0.00981241	pass	853	0.758756	862	pass	0.0372101	-0.133672	0.126668
3	1	noDox	pass	NM_000553	7486	WRN	WRN_2	s14908	CUGUAGCAAUUGGAGUAAAtt	UUUACUCCAAUUGCUACAGcg	TargetSiRNA	NA	732	27.0555	0.698501	-0.112469	pass	780	0.725145	862	pass	0.0372101	-0.133672	0.126668
3	2	noDox	pass	NM_000553	7486	WRN	WRN_2	s14908	CUGUAGCAAUUGGAGUAAAtt	UUUACUCCAAUUGCUACAGcg	TargetSiRNA	NA	828	28.775	0.75179	-0.198607	pass	780	0.725145	862	pass	0.0372101	-0.133672	0.126668
3	2	Dox	pass	NM_000553	7486	WRN	WRN_3	s14909	CGAUGCUAGUGAUUGCUCUtt	AGAGCAAUCACUAGCAUCGta	TargetSiRNA	NA	1226	35.0143	0.904324	0.324578	pass	1046.5	0.824197	789.583	pass	0.145492	0.104401	0.126668
3	1	Dox	pass	NM_000553	7486	WRN	WRN_3	s14909	CGAUGCUAGUGAUUGCUCUtt	AGAGCAAUCACUAGCAUCGta	TargetSiRNA	NA	867	29.4449	0.74407	0.0162815	pass	1046.5	0.824197	789.583	pass	0.145492	0.104401	0.126668
3	2	noDox	pass	NM_000553	7486	WRN	WRN_3	s14909	CGAUGCUAGUGAUUGCUCUtt	AGAGCAAUCACUAGCAUCGta	TargetSiRNA	NA	475	21.7945	0.584574	0.237185	pass	695	0.682091	789.583	pass	0.145492	0.104401	0.126668
3	1	noDox	pass	NM_000553	7486	WRN	WRN_3	s14909	CGAUGCUAGUGAUUGCUCUtt	AGAGCAAUCACUAGCAUCGta	TargetSiRNA	NA	915	30.249	0.779607	0.613158	pass	695	0.682091	789.583	pass	0.145492	0.104401	0.126668
[truncated: 6,696 more rows]
